# Supplementary material for: Farnesyl pyrophosphate is a new danger signal inducing acute cell death
Source: PLoS Biol. 2021 Apr 26;19(4):e3001134. doi: 10.1371/journal.pbio.3001134 (PMC8075202; doi:10.1371/journal.pbio.3001134)
Supplement: S1 Table — FPP, farnesyl pyrophosphate. (XLSX) [file pbio.3001134.s008.xlsx]

## Sheet: Sheet2
	Cells or tissues	FPP concentration	ELFC*	ELFC*	Reference
	NIH 3T3	0.125 ± 0.010 pmol/106 cells	1.38 μM	0.69 μg/ml	Tong et al., 2005 Analytical Biochemistry
	AsPCl	0.84 ± 0.28 nmol/106 cells	9.3 mM	4.65 mg/ml	Chhonker et al., 2018 Molecules
	MiaPaca	1.11 ± 0.12 nmol/106 cells	12.3 mM	6.15 mg/ml	Chhonker et al., 2018 Molecules
	BxPC3	1.49 ± 0.33 nmol/106 cells	16.5 mM	8.25 mg/ml	Chhonker et al., 2018 Molecules
	Panc1	1.86 ± 0.11 nmol/106 cells	20.7 mM	10.35 mg/ml	Chhonker et al., 2018 Molecules
	S2013	0.77 ± 0.07 nmol/106 cells	8.5 mM	4.25 mg/ml	Chhonker et al., 2018 Molecules
	Capan-1	0.50 ± 0.22 nmol/106 cells	5.5 mM	2.75 mg/ml	Chhonker et al., 2018 Molecules
	Human plasma	0.25 ± 0.09 ng/mL			Chhonker et al., 2018 Molecules
	Human plasma	1.61 ± 0.40 ng/mL			Hooff et al., 2010 Analytical and Bioanalytical Chemistry
	Hypothesis:
	1. Cell volumn=90fl(mean value of red blood cell is 86 - 98 femtoliters)
	2. Estimated local FPP concentration after cell death (ELFC)=FPP concentration measured/Corresponding cell volume (red blood cell volume)
	Concentration we use for our experiment: Regularly used：12ug/ml (24uM); Lowest concentration: 9ug/ml (18uM)
