# Supplementary material for: Farnesyl pyrophosphate is a new danger signal inducing acute cell death
Source: PLoS Biol. 2021 Apr 26;19(4):e3001134. doi: 10.1371/journal.pbio.3001134 (PMC8075202; doi:10.1371/journal.pbio.3001134)
Supplement: S2 Table — qPCR, quantitative PCR. (XLSX) [file pbio.3001134.s009.xlsx]

## Sheet: Sheet1
	S2 Table. Primers for cell line construction and QPCR
	Primer name	Primer sequence	Notes
	TRPM2 SG3 F	CACCGTTATACCCACGAGCAACACT	Contain sgRNA for TRPM2 KO
	TRPM2 SG3 R	AAACAGTGTTGCTCGTGGGTATAAC
	TRPM2 TEMPLATE F	CAGAACTTCATCATTGCCAC	For genomic sequencing of sgRNA targeting fragment
	TRPM2 TEMPLATE R	TCTTGTTCACCTGATCAGTG
	TRPM5 SG F	CACCGAGAAGCACATCTCTCAGCAG	Contain sgRNA for TRPM4 KO
	TRPM5 SG R	AAACCTGCTGAGAGATGTGCTTCTC
	TRPM5 TEMPLATE F4	CTGAGGGGTGGGAACTCTGA	For genomic sequencing of sgRNA targeting fragment
	TRPM5 TEMPLATE R4	TCTCTTTCACACCCACCATTAG
	TRPM7 SG1 F	CACCGTGCTGACAAATCTGACATCC	Contain sgRNA for TRPM7 KO
	TRPM7 SG1 R	AAACGGATGTCAGATTTGTCAGCAC
	TRPM7 TEMPLATE F	TTATTCTAAGACTCTCATGC	For genomic sequencing of sgRNA targeting fragment
	TRPM7 TEMPLATE R	GATGGCTACTACATGTAAGC
	ORAI1 SGRNA2 F	CACCGCCTCAACGAGCACTCGATGC	Contain sgRNA for ORAI1 KO
	ORAI1 SGRNA2 R	AAACGCATCGAGTGCTCGTTGAGGC
	ORAI1 SGRNA3 F	CACCGCTTAAGTAGAGCTTGCGCC	Contain sgRNA for ORAI1 KO
	ORAI1 SGRNA3 R	AAACGGCGCAAGCTCTACTTAAGC
	ORAI2 SGRNA5 F	CACCGCCCCTGCCTGCCCTGAACC	Contain sgRNA for ORAI2 KO
	ORAI2 SGRNA5 R	AAACGGTTCAGGGCAGGCAGGGGC
	ORAI2 SGRNA6 F	CACCGCCGGCTGGAGGCTTTCAGCT	Contain sgRNA for ORAI2 KO
	ORAI2 SGRNA6 R	AAACAGCTGAAAGCCTCCAGCCGGC
	ORAI3 SGRNA4 F	CACCGCGAACAGGCCCCGCTGAACC	Contain sgRNA for ORAI3 KO
	ORAI3 SGRNA4 R	AAACGGTTCAGCGGGGCCTGTTCGC
	ORAI3 SGRNA6 F	CACCGCCGGTACGTGGCTGAGCCCG	Contain sgRNA for ORAI3 KO
	ORAI3 SGRNA6 R	AAACCGGGCTCAGCCACGTACCGGC
	ORAI1 TEMPLATE F	CTTGGAACTTGCGGAGCGGTT	For genomic sequencing of sgRNA targeting fragment
	ORAI1 TEMPLATE R	CCCCTGATTACATGCAGGGCA
	ORAI2 TEMPLATE F	GAAAAAGACCCTCGAAGGAGTA	For genomic sequencing of sgRNA targeting fragment
	ORAI2 TEMPLATE R	GTGTCTGTGTGTGTGTATCTGA
	ORAI3 TEMPLATE F	TCCAGGTACATACACTGGGT	For genomic sequencing of sgRNA targeting fragment
	ORAI3 TEMPLATE R	ATATTCCTAGAGCTGTGCCC
	P2RX1 SGRNA1 F	CACCGTTTCATCATGACCCCTCAGC	Contain sgRNA for P2RX1 KO
	P2RX1 SGRNA1 R	AAACGCTGAGGGGTCATGATGAAAC
	P2RX1 SGRNA2 F	CACCGAAATTGGTCATAACTACAA	Contain sgRNA for P2RX1 KO
	P2RX1 SGRNA2 R	AAACTTGTAGTTATGACCAATTTC
	P2RX2 SGRNA1 F	CACCGCGAGACGCCCAAGGTGATCG	Contain sgRNA for P2RX2 KO
	P2RX2 SGRNA1 R	AAACCGATCACCTTGGGCGTCTCGC
	P2RX2 SGRNA2 F	CACCGCCTGGGATTCGTGCACCGCA	Contain sgRNA for P2RX2 KO
	P2RX2 SGRNA2 R	AAACTGCGGTGCACGAATCCCAGGC
	P2RX3 SGRNA1 F	CACCGCAATGGCCGTGTCCCGCACT	Contain sgRNA for P2RX3 KO
	P2RX3 SGRNA1 R	AAACAGTGCGGGACACGGCCATTGC
	P2RX3 SGRNA2 F	CACCGACGCTATGCCAACAGAGTCA	Contain sgRNA for P2RX3 KO
	P2RX3 SGRNA2 R	AAACTGACTCTGTTGGCATAGCGTC
	P2RX4 SGRNA1 F	CACCGCTGGGACGTGGCCGACTATG	Contain sgRNA for P2RX4 KO
	P2RX4 SGRNA1 R	AAACCATAGTCGGCCACGTCCCAGC
	P2RX4 SGRNA2 F	CACCGTGACCACAGAGTCCGTTTCC	Contain sgRNA for P2RX4 KO
	P2RX4 SGRNA2 R	AAACGGAAACGGACTCTGTGGTCAC
	P2RX5 SGRNA1 F	CACCGAGTCGTTCCCCAAGCATCG	Contain sgRNA for P2RX5 KO
	P2RX5 SGRNA1 R	AAACCGATGCTTGGGGAACGACTC
	P2RX5 SGRNA2 F	CACCGTATACCAACACCACGATGCT	Contain sgRNA for P2RX5 KO
	P2RX5 SGRNA2 R	AAACAGCATCGTGGTGTTGGTATAC
	P2RX6 SGRNA1 F	CACCGACGCCCACCCGACAGTTCC	Contain sgRNA for P2RX6 KO
	P2RX6 SGRNA1 R	AAACGGAACTGTCGGGTGGGCGTC
	P2RX6 SGRNA2 F	CACCGCAGTGGTAGTCTACGTGAT	Contain sgRNA for P2RX6 KO
	P2RX6 SGRNA2 R	AAACATCACGTAGACTACCACTGC
	P2RX7 SGRNA1 F	CACCGCATAATTCGTGCTCTGGATC	Contain sgRNA for P2RX7 KO
	P2RX7 SGRNA1 R	AAACGATCCAGAGCACGAATTATGC
	P2RX7 SGRNA2 F	CACCGCGAATTATGGCACCGTCAAG	Contain sgRNA for P2RX7 KO
	P2RX7 SGRNA2 R	AAACCTTGACGGTGCCATAATTCGC
	P2X1 TEMPLATE F	AACAGGTGGGTGTTTGTCTA	For genomic sequencing of sgRNA targeting fragment
	P2X1 TEMPLATE R	TGTGGTGTGGTCCTAAGGAG
	P2X2 TEMPLATE F	CGAGAGTGTGAGGCGCTCCA	For genomic sequencing of sgRNA targeting fragment
	P2X2 TEMPLATE R	GATGCTGACTACACTGCCCCC
	P2X3 TEMPLATE F	AGTTTGAGGCCAGCCTAGTC	For genomic sequencing of sgRNA targeting fragment
	P2X3 TEMPLATE R	ACAGAACAGGAAGTCCTAGGT
	P2X4 TEMPLATE F	AGGATTAAATGACCTACTGCG	For genomic sequencing of sgRNA targeting fragment
	P2X4 TEMPLATE R	TATACCCTCCGACAAGCTTT
	P2X5 TEMPLATE F	GGATGCTCTGCAAGACAAATAGG	For genomic sequencing of sgRNA targeting fragment
	P2X5 TEMPLATE R	TGTGCAGACTTCAGCCCTGA
	P2X6 TEMPLATE F	TTCTCTGGGCTTCTGTTACCC	For genomic sequencing of sgRNA targeting fragment
	P2X6 TEMPLATE R	AACCCAGCTCCCTTCTCAAA
	P2X7 TEMPLATE F	TCTGAACACCATCTTTGTGC	For genomic sequencing of sgRNA targeting fragment
	P2X7 TEMPLATE R	CCACAAGGGAAATCCCCTTAT
	TRPM1 QPCR F1	CTGGGGCATGGTGGAGAAC
	TRPM1 QPCR R1	TGAGTGTGGGAATTGTTGAGC
	TRPM1 QPCR F2	AGGTGGTCCTAACGTGGTTTC
	TRPM1 QPCR R2	TCCTTCGTCGCAGTATTTGTG
	TRPM2 QPCR F1	CTTTGGGGTGCAGTCAAGGAG
	TRPM2 QPCR R1	TCCATGAGCTAAGGTTTTCTTGC
	TRPM2 QPCR F2	CTTAGCTCATGGATTCCCGAGA
	TRPM2 QPCR R2	CCCTGCGTCCGAGAGTTTG
	TRPM3 QPCR F1	GATGCCTGCCGTTTTTCTCTC
	TRPM3 QPCR R1	CTCTCCTTCCCGCCTTCTTC
	TRPM3 QPCR F2	GTGCAGCCAGATGTTACTTACT
	TRPM3 QPCR R2	GGGCCTGAGTCATATAGGGCA
	TRPM4 QPCR F1	CACGACGTTCATAGTGGACCT
	TRPM4 QPCR R1	CTCCGTGGTGTGCTCATCAC
	TRPM4 QPCR F2	GAAACGCACGTCTCAGAAGGT
	TRPM4 QPCR R2	CAGCCATCCAAGTCAGGACTC
	TRPM5 QPCR F1	CCAGCATAAGCGACAACATCT
	TRPM5 QPCR R1	GAGCATACAGTAGTTGGCCTG
	TRPM5 QPCR F3	GAACGACCTTTGGCTATGAAGT
	TRPM5 QPCR R3	GCCACTACACGGATCTTGGT
	TRPM6 QPCR F1	AAAATCGGATCATCTGTTGCACT
	TRPM6 QPCR R1	AATGGGCTTTTAGGGCATCCC
	TRPM6 QPCR F2	TCTGCCACAATTTAGTCAGGTG
	TRPM6 QPCR R2	TGGTGCCGAAGGTATCTGTAG
	TRPM7 QPCR F1	ATGGCACTGTTGGAAAGTATGG
	TRPM7 QPCR R1	CGCCTTCAAATATCAAAGCCAC
	TRPM7 QPCR F2	CTGGCATGGGACAGAGTTGAT
	TRPM7 QPCR R2	AAGCATAGCCTGTTCCAAGGA
	TRPM8 QPCR F1	ACAGACGTGTCCTACAGTGAC
	TRPM8 QPCR R1	GCTCTGGGCATAACCACACTT
	TRPM8 QPCR F2	ACATCGCACAGTCTAAAGGTG
	TRPM8 QPCR R2	ACCTCGCCTATGTACTTCATCAG
