# Supplementary material for: Farnesyl pyrophosphate is a new danger signal inducing acute cell death
Source: PLoS Biol. 2021 Apr 26;19(4):e3001134. doi: 10.1371/journal.pbio.3001134 (PMC8075202; doi:10.1371/journal.pbio.3001134)
Supplement: S1 Data — (XLSX) [file pbio.3001134.s010.xlsx]

## Sheet: 1B
IPP																																DMAPP
	Time(min)	120 μg/ml IPP				Mean	SEM	60 μg/ml IPP				Mean	SEM	30 μg/ml IPP				Mean	SEM	15 μg/ml IPP				Mean	SEM	0 IPP			Mean	SEM			Time(min)	0 μg/ml DMAPP				Mean	SEM	15 μg/ml DMAPP				Mean	SEM	30 μg/ml DMAPP			Mean
		0.945128	0.941155	1.08699	1.02465	0.99948	0.0469336	1.0182	0.91121	0.943606	0.9719	0.96123	0.0226793	1.1408	0.934586	1.13315	1.15035	1.08972	0.0518311	0.864581	0.9064	1.20965	1.2139	1.04863	0.0945812	1.08945	1.01432	1.17339	1.09238	0.0459422				1.03932	1.02403	1.19867	1.06019	1.08055	0.0400623	1.10618	1.0076	1.13472	1.01623	1.06618	0.0319185	1.06568	1.09655	1.20111	1.12111
		0.846715	0.970101	1.06585	1.01621	0.97472	0.0469336	0.760571	0.668895	1.06266	1.079	0.892781	0.104538	1.09577	1.09488	1.16099	0.82305	1.04367	0.0751521	1.00754	0.859907	1.00931	1.0709	0.986914	0.0448249	0.897246	0.915282	1.05501	0.955846	0.0498549				0.994358	1.0871	1.10491	1.06258	1.06224	0.0242328	1.06293	0.991435	1.08156	1.07614	1.05302	0.0208969	1.01224	1.00257	0.988048	1.00095
		1.14684	1.13662	0.860262	0.810872	0.988649	0.0889797	1.08288	1.06375	0.829251	0.953253	0.982281	0.0584641	0.922105	0.943715	0.817092	0.99344	0.919088	0.0371338	0.865946	1.05221	0.841686	0.692426	0.863067	0.0738004	0.900318	0.931938	0.91749	0.916582	0.00913902				1.01832	1.2836	0.987305	0.981416	1.06766	0.0724334	1.05503	1.03597	1.10772	1.0428	1.06038	0.016265	1.0929	0.904406	1.003	1.0001
		1.09156	0.917332	0.992499	1.1986	1.05	0.0610445	1.15954	0.855739	0.899531	0.859267	0.94352	0.0726898	1.11614	1.18883	0.958111	1.04856	1.07791	0.0491408	0.82164	1.03687	0.92308	0.778564	0.890039	0.057559	1.25529	1.06386	0.912885	1.07734	0.0990722				0.878899	1.01503	1.03221	1.03004	0.989046	0.0369138	0.987382	0.972367	0.995141	1.01246	0.991838	0.00834313	1.02918	1.00386	1.16103	1.06469
		0.887429	0.90811	1.14693	0.974994	0.979366	0.0588975	1.15244	1.09985	0.716065	1.13938	1.02693	0.104224	0.945025	0.921239	0.927274	0.883443	0.919245	0.0129577	1.12217	1.10743	0.884612	0.894702	1.00223	0.0650952	1.17715	1.10722	0.846295	1.04356	0.100676				1.07352	0.922881	0.993706	0.995203	0.996328	0.03077	1.06466	1.00886	1.00642	1.00204	1.02049	0.014789	0.955675	1.01753	0.997309	0.990171
		1.09605	1.10936	0.926481	1.25011	1.0955	0.0662462	0.925078	1.01365	1.15824	0.894209	0.997795	0.0591688	0.951682	0.963395	0.859144	1.00089	0.943777	0.0300998	0.75495	1.05427	1.18838	0.94608	0.985921	0.0915595	0.887298	0.756502	0.957494	0.867098	0.0588938				1.01733	0.933246	0.932956	1.00038	0.970977	0.0221396	0.923734	0.965692	0.935674	0.985438	0.952634	0.0140517	0.970081	0.994488	0.865495	0.943355
		0.911539	0.928368	0.978607	0.845556	0.916018	0.0274694	0.983918	0.863139	1.16461	1.00303	1.00367	0.0619412	0.823654	1.00586	1.05429	1.13343	1.00431	0.0657069	0.901438	1.18848	1.0251	0.902427	1.00436	0.067893	1.03584	0.834356	0.980782	0.950326	0.0601239				0.963634	1.06047	0.947636	1.02941	1.00029	0.0267481	0.849086	0.972394	0.936056	1.02095	0.944622	0.0362833	0.964043	1.01103	1.01547	0.996846
		1.02337	1.01863	1.0128	0.957738	1.00314	0.0152868	0.94201	0.948225	1.16384	0.694833	0.937227	0.0958519	1.04193	0.940973	0.879106	0.986877	0.962221	0.0345455	0.977474	0.849498	0.928335	1.24365	0.99974	0.0854691	0.838206	0.882572	1.09765	0.939475	0.080116				0.949873	0.916673	0.997327	0.969295	0.958292	0.0169504	1.02216	0.955265	0.959529	1.02765	0.991151	0.0195398	0.976023	1.02995	0.910585	0.972185
		0.94209	0.79987	1.23811	1.04753	1.0069	0.0922719	0.816716	1.08872	0.94292	1.10856	0.989231	0.0683407	1.08679	1.09512	0.937569	1.25288	1.09309	0.0643961	1.0255	1.03434	1.2151	1.03164	1.07665	0.0461896	1.0481	1.10402	1.11275	1.08829	0.0202524				1.02292	0.943189	0.972351	0.972518	0.977744	0.0165605	0.997713	1.05631	0.957887	1.11102	1.03073	0.0335371	0.904381	0.91549	1.05588	0.958582
		0.994159	1.1517	0.871432	1.00913	1.0066	0.0573629	1.06822	0.817501	0.841955	0.990734	0.929604	0.0600015	0.999495	0.899113	0.950929	0.836227	0.921441	0.0350262	0.866569	0.858854	1.05143	1.11012	0.971745	0.0640999	0.898673	1.11466	1.09135	1.03489	0.0684424				1.10326	0.9768	1.02876	0.989775	1.02465	0.028435	1.02724	0.975462	0.958533	0.982864	0.986025	0.0146524	0.905381	1.03521	1.00307	0.981222
		0.998146	0.915557	0.814632	1.20567	0.9835	0.0830185	1.17079	1.08473	1.06988	0.85987	1.04632	0.0660094	0.874101	1.01038	1.10007	1.08505	1.0174	0.0516349	1.12539	1.07546	0.834306	1.1482	1.04584	0.0721291	1.08688	0.788664	0.992027	0.955857	0.0879668				0.963136	1.00121	0.998907	0.946684	0.977486	0.0134679	0.979104	0.925043	1.01216	0.944419	0.965182	0.019242	1.00073	1.01625	0.879727	0.965568
		0.817503	0.965174	0.976562	0.695569	0.863702	0.0667316	1.03029	1.04019	0.935903	1.08289	1.02232	0.0309837	1.01348	0.820856	0.950007	0.591101	0.843862	0.0932989	0.983381	1.12118	0.9716	1.07841	1.03864	0.0364503	1.04833	1.20898	0.955353	1.07089	0.0740793				1.04631	0.973704	1.05926	1.01723	1.02413	0.0189658	0.971466	0.915777	0.966842	0.951744	0.951457	0.0126168	1.04865	1.01734	0.909244	0.991743
		0.943341	1.13362	1.01716	0.989177	1.02082	0.0405608	1.04313	1.06394	1.35794	1.01185	1.11922	0.0802911	1.03254	1.2402	1.20765	0.950554	1.10774	0.0694576	1.17948	0.999175	0.921854	0.842948	0.985864	0.0719872	1.09665	1.09303	0.881596	1.02376	0.0710894				0.955703	0.991588	0.994868	1.01574	0.989475	0.0124633	0.997784	1.10096	0.92587	0.957317	0.995483	0.0381156	1.15353	0.929524	0.969928	1.01766
		1.29095	0.95933	1.23346	1.06148	1.13631	0.076525	0.909246	0.920583	0.867893	1.20059	0.974579	0.0761843	0.885026	0.841302	0.83073	1.05924	0.904073	0.0530391	1.10087	0.763653	0.964005	1.06204	0.97264	0.0753789	0.980495	1.03351	0.760098	0.924702	0.0837129				0.97128	0.958354	0.973862	0.964676	0.967043	0.0034828	1.03425	1.0517	0.992977	0.93199	1.00273	0.0266	0.948677	1.01258	1.13748	1.03291
		0.974246	1.03602	0.954918	0.814111	0.944824	0.0468777	0.908485	0.968736	0.965339	1.05255	0.973779	0.0296724	0.929124	0.784423	1.15634	1.1623	1.00805	0.0922046	0.952555	0.935098	0.988207	1.01053	0.971599	0.0170461	1.01516	0.850262	0.954737	0.940054	0.0481652				1.04974	1.00917	0.973178	1.06298	1.02377	0.0203812	1.04647	1.02795	0.993871	0.907018	0.993826	0.030918	0.957567	0.968899	1.00302	0.976495
		1.10337	1.04486	0.919675	1.07939	1.03682	0.0408534	1.15329	1.14382	1.07702	0.940302	1.07861	0.0491263	1.04014	0.979751	0.912877	0.856754	0.947381	0.0398498	1.16772	1.16158	1.03443	1.03093	1.09867	0.0381223	0.945627	1.09656	1.12766	1.05662	0.0562162				0.970729	1.02663	0.974312	0.993797	0.991367	0.0128001	1.07896	0.950064	1.01571	1.02287	1.0169	0.0263871	1.01195	1.07662	0.945968	1.01151
		1.14331	1.10846	0.973092	1.0919	1.07919	0.0369527	1.20808	0.956388	1.25064	1.04204	1.11429	0.069246	1.10418	0.932911	0.915068	0.871118	0.955819	0.0511298	0.952499	1.23484	1.10533	0.927175	1.05496	0.071718	0.846365	1.13876	0.962067	0.982397	0.0850174				1.06302	0.951198	0.895711	0.935484	0.961353	0.0358438	0.950138	0.975648	0.933473	1.00275	0.965502	0.0151443	0.924628	1.04285	0.948004	0.971825
		0.932345	0.865881	0.890478	0.878466	0.891793	0.01442	0.848043	1.03693	0.94799	0.890843	0.930952	0.0408296	0.944485	1.22136	1.02472	0.957521	1.03702	0.0639119	1.06755	0.997357	0.995251	1.01744	1.0194	0.016811	1.14634	1.03676	0.976473	1.05319	0.0497208				1.04718	0.986252	0.98646	0.967515	0.996853	0.017355	0.948463	1.01923	1.06033	1.01031	1.00958	0.023102	1.03925	0.934282	0.923154	0.965561
		1.13206	0.966971	1.06411	1.03036	1.04838	0.0344016	0.861885	1.01425	0.891641	1.11228	0.970014	0.0577571	1.14809	1.01666	0.977301	1.28148	1.10588	0.0689867	1.20205	0.856748	0.998228	1.08682	1.03596	0.0728663	0.927652	1.11152	0.888962	0.976046	0.0686532				0.933695	0.929384	0.923301	0.948835	0.933804	0.00544504	0.970103	1.00958	0.97226	0.979111	0.982765	0.00914391	0.953184	0.931531	1.05554	0.980086
		0.77985	1.12288	0.975951	1.01849	0.974293	0.0717879	0.957182	1.43975	0.913087	1.1126	1.10565	0.119301	0.905441	1.16443	1.24758	1.07575	1.0983	0.0732356	1.06071	0.906644	0.910093	0.911072	0.947129	0.0378709	0.878918	0.917211	1.35593	1.05069	0.153023				0.93776	1.03351	1.02432	1.05625	1.01296	0.0259497	0.927143	1.0827	1.05326	1.01488	1.0195	0.0337704	1.08627	1.05906	1.02694	1.05742
		0	0	0	0	0	0	0	0	0	0	0	0	0	0	0	0	0	0	0	0	0	0	0	0	0	0	0	0	0				0	0	0	0	0	0	0	0	0	0	0	0	0	0	0	0
		0	0	0	0	0	0	0	0	0	0	0	0	0	0	0	0	0	0	0	0	0	0	0	0	0	0	0	0	0				0	0	0	0	0	0	0	0	0	0	0	0	0	0	0	0
		0	0	0	0	0	0	0	0	0	0	0	0	0	0	0	0	0	0	0	0	0	0	0	0	0	0	0	0	0				0	0	0	0	0	0	0	0	0	0	0	0	0	0	0	0
		0	0	0	0	0	0	0	0	0	0	0	0	0	0	0	0	0	0	0	0	0	0	0	0	0	0	0	0	0				0	0	0	0	0	0	0	0	0	0	0	0	0	0	0	0
		0	0	0	0	0	0	0	0	0	0	0	0	0	0	0	0	0	0	0	0	0	0	0	0	0	0	0	0	0				0	0	0	0	0	0	0	0	0	0	0	0	0	0	0	0
		0	0	0	0	0	0	0	0	0	0	0	0	0	0	0	0	0	0	0	0	0	0	0	0	0	0	0	0	0				0	0	0	0	0	0	0	0	0	0	0	0	0	0	0	0
		0	0	0	0	0	0	0	0	0	0	0	0	0	0	0	0	0	0	0	0	0	0	0	0	0	0	0	0	0				0	0	0	0	0	0	0	0	0	0	0	0	0	0	0	0
	0	0	0	0	0	0	0	0	0	0	0	0	0	0	0	0	0	0	0	0	0	0	0	0	0	0	0	0	0	0			0	0	0	0	0	0	0	0	0	0	0	0	0	0	0	0	0
	0.5	1.07134	1.31789	1.42536	0.908896	1.18087	0.117089	0.958017	1.09189	1.30242	1.49198	1.21107	0.117435	0.954568	1.15479	1.38593	1.32783	1.20578	0.0970652	1.5929	1.2072	1.47339	1.15565	1.35729	0.10495	1.35291	1.58292	1.12364	1.35315	0.132581			0.5	1.08646	1.01673	1.10713	1.10588	1.07905	0.021306	1.17427	1.02641	0.99727	1.20778	1.10143	0.0525143	1.25869	1.10372	1.12081	1.16107
	1	1.18748	1.38324	1.33116	1.49938	1.35032	0.0646707	1.05447	1.17687	1.39055	1.53999	1.29047	0.108351	1.1238	1.44825	1.53392	1.2489	1.33872	0.0932541	1.29121	1.30815	1.16917	1.14007	1.22715	0.042436	1.6939	1.29626	1.23147	1.40721	0.144561			1	1.24625	0.939502	1.00497	1.21953	1.10256	0.0766169	1.29155	1.03602	1.08006	1.05979	1.11685	0.0589223	1.2075	1.11311	1.08309	1.13457
	1.5	1.47531	1.18024	1.08323	1.14712	1.22147	0.0869739	1.42121	1.65145	1.0008	1.17627	1.31243	0.142131	1.2129	1.15786	1.28057	1.13003	1.19534	0.0332194	1.09537	1.83635	1.26899	1.10697	1.32692	0.174372	1.21426	1.42436	1.10359	1.2474	0.0940705			1.5	1.19647	1.30212	1.21139	1.18288	1.22321	0.0269397	1.25419	1.07829	1.1081	1.13187	1.14311	0.0386135	1.24212	1.12837	1.42014	1.26354
	2	1.45811	1.08105	1.32867	1.38507	1.31322	0.0818014	1.18624	1.1911	1.27172	1.38241	1.25787	0.0459093	1.21189	1.02401	1.35998	1.09649	1.17309	0.0733288	1.42625	1.57069	1.02853	1.17193	1.29935	0.122239	1.26072	1.06521	1.37708	1.23434	0.0909908			2	1.13866	0.995308	1.07126	1.1917	1.09923	0.0425124	1.26546	1.02792	1.16971	1.07825	1.13534	0.0523687	1.21079	1.16797	1.37966	1.25281
	2.5	1.34699	1.07007	1.21464	1.47593	1.27691	0.0871694	1.42557	1.41741	1.36096	1.50533	1.42732	0.0297063	0.822603	1.08401	1.27678	1.1036	1.07175	0.0936645	1.31162	1.11013	1.26922	1.19657	1.22188	0.0441807	1.34391	1.36623	0.978096	1.22941	0.125824			2.5	1.30648	1.31679	1.09181	1.13902	1.21352	0.0574943	1.30151	1.06984	1.06809	1.08322	1.13067	0.0570483	1.28075	1.15871	1.1228	1.18742
	3	1.50036	1.17916	1.75344	1.13617	1.39228	0.145238	1.18276	1.44563	1.24333	1.10845	1.24504	0.0723283	1.01002	1.11942	1.21664	1.04729	1.09834	0.0455034	1.25451	1.43269	1.42142	1.08338	1.298	0.0823243	1.31618	1.18796	1.33659	1.28024	0.046518			3	1.27981	1.04845	1.12487	1.16944	1.15564	0.0483422	1.30099	1.06816	1.07351	1.08126	1.13098	0.0567351	1.30142	1.03035	1.20146	1.17774
	3.5	0.91176	1.55325	1.14215	1.30128	1.22711	0.134949	1.17144	1.17331	1.1339	1.42529	1.22598	0.0670516	1.13107	1.27272	1.27531	1.38055	1.26491	0.0511979	1.29421	1.55996	1.03223	1.02038	1.2267	0.127804	1.40083	0.901413	1.47843	1.26022	0.180798			3.5	1.12597	1.02768	1.10506	1.14488	1.1009	0.0257249	1.30165	1.04899	1.02812	1.13984	1.12965	0.0622507	1.16993	1.05252	1.09589	1.10611
	4	1.38159	1.20072	1.46317	1.45326	1.37469	0.0607705	1.33141	1.23523	1.1188	1.13583	1.20531	0.0492503	1.03107	1.08266	1.30301	1.13583	1.13814	0.0589708	1.80549	1.63189	1.10519	1.41829	1.49022	0.150799	1.32476	1.34631	1.18321	1.28476	0.0511549			4	1.29722	1.15669	1.20706	1.26623	1.2318	0.0312489	1.29215	1.09697	0.984306	1.06479	1.10956	0.0653144	1.21529	1.07432	1.27947	1.1897
	4.5	1.30279	1.18634	1.12868	1.43769	1.26388	0.0683214	1.06153	1.08742	1.50326	1.56852	1.30518	0.133967	1.06349	1.11106	1.42156	0.994239	1.14759	0.0944207	1.21052	1.37768	1.17182	0.975878	1.18397	0.0825018	1.54741	1.14684	1.21706	1.30377	0.123494			4.5	1.31532	1.29827	1.06096	1.12573	1.20007	0.0631162	1.19289	1.08535	1.01829	1.06922	1.09144	0.0367123	1.22089	1.06586	1.20721	1.16465
	5	1.19948	1.18453	0.95221	1.52595	1.21554	0.11794	0.996956	1.0948	1.24999	1.13526	1.11925	0.0523626	1.12883	1.05937	1.19319	0.877143	1.06464	0.0682089	1.50603	1.19811	1.00453	0.918853	1.15688	0.130215	1.4328	1.4092	1.16139	1.33446	0.0868018			5	1.17605	1.35185	1.01114	1.20299	1.18551	0.0698024	1.30241	1.02397	1.02313	0.913841	1.06584	0.0829878	1.29918	1.11049	1.17439	1.19469
	5.5	1.21596	1.22609	1.09466	1.20687	1.1859	0.030664	1.12105	1.2105	1.30357	1.17348	1.20215	0.0384667	1.31117	1.14604	1.33157	1.04976	1.20964	0.0675667	1.14105	1.19314	1.12914	1.29171	1.18876	0.0370238	1.52121	1.36047	1.50659	1.46276	0.0513164			5.5	1.12448	1.08583	1.15181	1.22386	1.1465	0.0291252	1.28144	1.00817	1.02502	1.0233	1.08449	0.0657619	1.20244	1.04358	1.20026	1.14876
	6	1.29327	1.08864	0.969386	1.28615	1.15936	0.0791096	1.14986	0.814089	1.13176	1.28186	1.09439	0.0992419	1.24154	1.17301	1.11424	1.58294	1.27793	0.104942	1.22118	1.44077	1.13702	0.970571	1.19239	0.097806	1.22981	1.1053	1.34783	1.22764	0.0700202			6	1.17604	0.976481	0.987109	1.0978	1.05936	0.0475918	1.17166	1.07946	1.05641	1.39538	1.17573	0.0773354	1.22073	1.17662	1.3132	1.23685
	6.5	1.23469	1.49015	1.42922	1.30761	1.36542	0.0577789	1.22048	1.47349	1.45335	1.18452	1.33296	0.0757904	1.09919	1.19164	1.13004	1.39108	1.20299	0.065577	1.45628	1.20429	1.1766	1.16777	1.25124	0.0687895	1.36097	1.18928	1.30082	1.28369	0.0502987			6.5	1.05073	1.13173	1.09423	1.13339	1.10252	0.0194869	1.24435	1.04952	1.01785	1.09277	1.10112	0.050151	1.18222	1.16143	1.15054	1.16473
	7	1.15668	1.41817	1.12137	1.39319	1.27235	0.0774827	1.28297	1.40939	1.20716	1.16064	1.26504	0.0543181	1.1354	1.08663	1.16179	1.10507	1.12222	0.016585	1.43474	1.57978	0.909387	1.1314	1.26383	0.15061	1.63296	1.52922	1.27131	1.47783	0.107515			7	1.35034	1.10304	1.03567	1.14446	1.15838	0.0678004	1.18632	1.11737	1.06851	1.03324	1.10136	0.0331575	1.26688	1.09502	1.17124	1.17771
	7.5	1.27616	1.1552	1.32976	1.13211	1.22331	0.047505	0.968207	1.08816	1.34173	1.10988	1.127	0.0780623	1.19075	1.43212	1.08713	1.34859	1.26465	0.0774948	1.30006	1.61812	1.32337	1.09716	1.33468	0.107269	1.51545	1.18592	1.17992	1.29377	0.110855			7.5	1.36577	0.968447	1.05089	1.16496	1.13752	0.0860923	1.27377	0.99632	1.02291	1.05642	1.08736	0.0633436	1.2725	1.09183	1.13973	1.16802
	8	1.44366	1.14693	1.1884	1.02871	1.20193	0.0873917	1.15753	1.29463	1.10028	1.24554	1.19949	0.0435663	0.960883	1.26475	0.949678	1.018	1.04833	0.0736746	1.5075	1.5668	1.11413	1.60946	1.44947	0.113719	1.22684	1.27853	1.16317	1.22285	0.0333594			8	1.43005	1.0333	1.11449	1.15004	1.18197	0.0862244	1.15744	0.994953	1.137	1.06574	1.08878	0.0369382	1.20183	1.09516	1.08183	1.12628
	8.5	1.17876	1.31356	1.16755	1.33332	1.2483	0.0436304	1.25713	1.19506	1.35848	1.57984	1.34763	0.084413	0.916891	1.11679	1.73955	1.22552	1.24969	0.175349	1.38549	1.33689	1.17588	1.16441	1.26567	0.0560846	1.40482	1.27318	1.32352	1.33384	0.0383505			8.5	1.40547	1.06534	1.23716	1.24101	1.23725	0.0694407	1.16471	1.05363	1.1341	1.08558	1.1095	0.0247428	1.15444	1.25772	1.23959	1.21725
	9	1.04574	1.36095	1.17091	1.1553	1.18323	0.0654601	1.0756	0.958857	1.11477	1.36798	1.1293	0.0861762	1.07992	1.44192	1.17278	0.995838	1.17261	0.0967667	1.35938	1.48877	1.1533	1.25835	1.31495	0.071602	1.69342	1.53599	1.13384	1.45442	0.166606			9	1.21611	1.14562	0.998264	1.16974	1.13244	0.0470545	1.13285	1.10299	1.12651	1.01982	1.09554	0.0260439	1.28607	1.24001	1.10814	1.21141
	9.5	1.47208	1.37884	1.3982	1.37767	1.4067	0.0222957	1.24055	1.22221	1.28045	1.31327	1.26412	0.0204015	1.37177	1.29312	1.21024	1.08033	1.23886	0.0622889	1.29352	1.22913	1.39888	1.23573	1.28932	0.0392802	1.3981	1.44249	1.04561	1.2954	0.125549			9.5	1.17281	1.22497	1.08708	1.13258	1.15436	0.0293368	1.13114	1.08757	1.15363	1.09871	1.11776	0.0151097	1.24726	1.12944	1.21984	1.19885
	10	1.12332	1.17788	1.3384	1.3594	1.24975	0.058475	1.13735	1.42507	1.23202	1.25871	1.26329	0.0598832	1.19629	1.36523	1.40669	1.3441	1.32808	0.0458126	1.6079	1.26957	1.11035	1.30906	1.32422	0.103857	1.3479	1.29848	1.36581	1.3374	0.0201345			10	1.12101	1.00621	1.20717	1.19708	1.13287	0.0463914	1.18365	1.05306	1.12717	1.00404	1.09198	0.0396758	1.21619	1.03846	1.09546	1.1167
	10.5	1.00217	1.26922	1.19779	1.4447	1.22847	0.0915463	1.16047	1.33367	1.24984	1.23126	1.24381	0.0356064	1.31898	0.921825	1.10622	1.49378	1.2102	0.124574	1.32093	1.52034	1.06353	1.04584	1.23766	0.113269	0.856113	1.46165	1.38293	1.23356	0.190089			10.5	1.20703	1.02063	1.09691	1.17143	1.124	0.0413944	1.2668	1.14081	1.13596	1.33148	1.21876	0.0482579	1.32526	0.982725	1.24458	1.18419
	11	1.1767	1.46097	1.19905	1.3778	1.30363	0.0691038	1.00408	1.03835	1.07584	1.18187	1.07503	0.0385084	1.11496	1.15658	1.05385	1.32256	1.16199	0.0575313	1.74531	1.14923	1.16508	1.06268	1.28058	0.156538	1.45181	1.33732	1.18261	1.32391	0.0780001			11	1.25208	1.1643	1.20064	1.14536	1.1906	0.023486	1.20623	1.09853	1.12313	0.95131	1.0948	0.0530892	1.17479	1.07284	1.06655	1.10473
	11.5	1.30784	1.18875	1.3576	1.32885	1.29576	0.0371002	1.12823	0.971258	0.845904	1.41861	1.091	0.123533	1.28996	1.33501	1.44637	0.966538	1.25947	0.103028	1.43516	1.69023	1.16237	1.04446	1.33305	0.144458	1.34895	1.28734	1.14449	1.26026	0.0605561			11.5	1.21045	1.08622	0.960256	1.1282	1.09628	0.0521681	1.2267	1.09726	1.19602	1.08784	1.15196	0.0349181	1.18318	1.12408	1.1545	1.15392
	12	1.28401	1.1026	1.23384	1.05664	1.16927	0.0535909	1.26216	1.34316	1.26136	1.35578	1.30561	0.0254512	1.0892	1.31002	1.00536	1.35311	1.18942	0.0842925	1.24731	1.3615	0.955123	1.00809	1.143	0.0966608	1.3171	1.68714	1.1199	1.37472	0.166263			12	1.29531	0.985468	1.01439	1.17745	1.11816	0.0726133	1.24613	1.12785	1.06354	1.05996	1.12437	0.0434793	1.33546	0.949063	1.1794	1.15464
	12.5	1.24769	1.301	1.32428	1.1365	1.25237	0.041816	1.2534	1.08655	1.23755	1.38401	1.24038	0.0608761	1.15532	1.2729	1.51272	1.43165	1.34315	0.0799997	1.22158	1.33898	1.13014	1.08962	1.19508	0.0553397	1.31841	1.16335	1.5163	1.33268	0.102136			12.5	1.1524	1.60857	1.06515	1.25754	1.27091	0.119226	1.29423	1.01528	0.935303	1.09746	1.08557	0.0770287	1.31155	1.02827	1.05928	1.13303
	13	1.72515	1.34188	1.42957	1.32218	1.45469	0.0931255	1.16139	1.56118	1.14509	1.16009	1.25694	0.101481	0.845318	1.39528	1.05599	1.05248	1.08727	0.113871	1.54553	1.26298	1.3322	0.932215	1.26823	0.127122	1.45324	1.03905	1.08574	1.19267	0.130977			13	1.11635	1.16635	1.1592	1.23556	1.16937	0.0246709	1.25874	1.04505	0.960583	1.1347	1.09977	0.0638092	1.31418	0.973035	1.04838	1.11186
	13.5	1.36033	1.44381	1.12935	1.21397	1.28687	0.0707998	1.00208	1.37381	1.23925	1.23013	1.21132	0.0770929	1.12811	1.44621	1.26846	1.13033	1.24328	0.0751871	1.46799	1.16722	0.942726	1.40088	1.2447	0.119528	1.36962	1.27978	1.25687	1.30209	0.0344079			13.5	1.17312	1.4237	1.07715	1.18404	1.2145	0.0737507	1.18585	1.09204	1.30848	1.16445	1.1877	0.0449841	1.22687	1.02219	1.18089	1.14331
	14	1.28042	1.14556	1.23408	1.43303	1.27327	0.0601535	0.962851	0.932028	1.19206	1.07591	1.04071	0.0591744	1.16865	1.08649	1.04168	1.33759	1.1586	0.065197	1.23069	1.27771	0.885594	0.940264	1.08357	0.0996104	1.34156	1.29714	1.33139	1.32337	0.0134354			14	1.02285	1.03964	1.13264	1.11729	1.0781	0.0274483	1.10689	1.1221	1.01909	0.9865	1.05864	0.0330707	1.24331	1.0329	1.433	1.2364
	14.5	1.14635	1.52087	1.22163	1.31961	1.30211	0.0810862	1.08262	1.41354	1.41907	1.17416	1.27234	0.0851963	1.17152	1.22615	1.04798	1.15751	1.15079	0.0373303	1.37251	1.22362	0.991525	1.07729	1.16623	0.083803	1.45893	1.21276	1.44116	1.37095	0.0792612			14.5	1.26201	1.10201	1.19752	1.18697	1.18713	0.0328649	1.19617	1.06181	1.13266	1.06334	1.1135	0.0321311	1.25356	1.1432	1.11546	1.17074
	15	1.20979	1.5121	1.20577	1.43725	1.34123	0.0785501	1.22723	1.18811	1.18079	1.39985	1.249	0.0513079	0.96192	1.29571	1.08892	1.10409	1.11266	0.0688384	1.17555	1.55639	1.03555	1.18771	1.2388	0.111348	1.76845	0.947735	1.17776	1.29798	0.244427			15	1.23249	0.981179	1.13975	1.23463	1.14701	0.0595368	1.15952	1.08297	1.13598	0.999961	1.09461	0.0353779	1.25701	1.04393	1.2012	1.16738
	15.5	1.37744	1.64491	1.28364	1.21355	1.37988	0.0945052	0.924492	1.41781	1.46499	0.96271	1.1925	0.144235	1.18226	1.19803	1.53002	1.22283	1.28329	0.0826684	1.58195	1.23446	1.43673	1.4413	1.42361	0.0714935	1.40667	1.44208	1.37267	1.40714	0.0200389			15.5	1.16594	1.62853	1.00253	1.19341	1.2476	0.13378	1.264	1.07706	1.0339	1.13001	1.12624	0.0499486	1.16639	1.51673	1.48613	1.38975
	16	1.24506	1.57905	1.19497	1.3855	1.35115	0.0860078	1.20059	1.12756	1.28914	1.31635	1.23341	0.0430767	1.14916	1.28042	1.08711	1.47566	1.24809	0.0858944	1.40459	1.42765	1.05125	1.06231	1.23645	0.103864	1.46328	1.52586	1.50826	1.49913	0.0186307			16	1.31164	1.35919	1.0457	1.1411	1.21441	0.073175	1.15413	1.06108	1.08378	1.15795	1.11424	0.0245899	1.22566	0.994204	1.22931	1.14972
	16.5	1.21813	1.27723	1.32905	1.15708	1.24537	0.0371432	1.42808	1.51913	1.54741	1.24196	1.43415	0.0689336	1.18334	1.19633	1.26775	1.38569	1.25828	0.0463465	1.6758	1.654	1.10441	1.26064	1.42371	0.142923	1.3108	1.31755	1.38056	1.3363	0.0222129			16.5	1.23225	1.22845	1.1335	1.14831	1.18563	0.0260085	1.12939	1.111	1.00356	1.12264	1.09165	0.0296077	1.19617	1.03197	1.18958	1.13924
	17	1.43902	1.13323	1.27439	1.30468	1.28783	0.0627324	1.50464	1.49239	1.36393	1.38098	1.43548	0.0366414	1.21584	1.34402	1.31723	1.44087	1.32949	0.0462619	1.75116	1.56424	1.05779	1.15261	1.38145	0.165131	1.50432	1.54079	1.12442	1.38984	0.133126			17	1.19697	1.41833	1.15127	1.08787	1.21361	0.0718128	1.29966	1.02243	1.01001	1.09503	1.10679	0.0669708	1.20156	0.991757	1.16866	1.12066
	17.5	1.25353	1.25181	1.23516	1.34521	1.27143	0.0249415	1.32469	1.29641	1.61648	1.5838	1.45535	0.0840612	1.33593	1.41376	1.25451	1.75062	1.43871	0.108935	1.70733	1.18727	1.36019	1.05241	1.3268	0.141621	1.46938	1.0909	1.18508	1.24845	0.113758			17.5	1.16256	1.46112	1.06615	1.20848	1.22458	0.084239	1.18124	1.04507	0.968243	1.12684	1.08035	0.0466837	1.23143	1.14816	1.08883	1.15614
	18	1.3869	1.53944	1.4328	1.08702	1.36154	0.096925	1.44565	1.19005	1.2716	1.3171	1.3061	0.053426	0.942619	1.45234	1.51213	1.33803	1.31128	0.128083	1.46138	1.24778	1.11165	1.37814	1.29974	0.0765687	1.43684	1.30529	0.938091	1.22674	0.149236			18	1.25566	1.40283	1.05693	1.23753	1.23824	0.0708684	1.15248	0.972985	1.13674	1.01888	1.07027	0.0440481	1.23528	1.12322	1.24397	1.20082
	18.5	1.38131	1.46938	1.49188	1.3879	1.43262	0.02813	1.20346	1.54335	1.47529	1.11086	1.33324	0.104332	1.52226	1.45569	1.52387	1.06499	1.3917	0.110057	1.80218	1.36944	1.36174	1.36689	1.47506	0.109052	1.2721	1.47604	1.33116	1.35977	0.0605841			18.5	1.21179	1.2048	1.09996	1.13672	1.16332	0.0270675	1.25962	1.06532	0.940288	1.17941	1.11116	0.069521	1.29231	1.05307	1.08939	1.14492
	19	1.17235	1.46189	1.3109	1.33489	1.32001	0.0593279	1.32117	0.992888	1.3435	1.15417	1.20293	0.0817698	1.31503	1.34542	1.08773	1.20193	1.23753	0.0587034	1.53137	1.4096	1.22384	1.39351	1.38958	0.0632403	1.15392	1.467	1.41528	1.3454	0.0968976			19	1.26689	2.00063	1.02598	1.1959	1.37235	0.215437	1.25203	1.20305	1.0741	1.12218	1.16284	0.0398963	1.38496	0.981731	1.16965	1.17878
	19.5	1.38607	1.28849	1.31188	1.28787	1.31858	0.0231816	1.11232	1.18662	1.4426	1.20101	1.23564	0.0716708	1.27089	1.17544	1.33098	1.27022	1.26188	0.0321418	1.60718	1.49724	1.54483	1.65065	1.57497	0.0338072	1.16845	1.42637	1.53063	1.37515	0.107644			19.5	1.40449	1.37717	1.08892	1.16353	1.25853	0.0780876	1.27616	1.05013	1.08518	1.18403	1.14888	0.0510263	1.22697	1.79665	1.21333	1.41232
	20	1.30041	1.43265	1.59742	1.62149	1.48799	0.0753029	1.4417	1.26151	1.31305	1.26931	1.32139	0.0416751	1.16172	1.20664	1.41831	1.58719	1.34346	0.0986393	2.04856	1.35312	1.21679	1.15676	1.44381	0.205727	1.35377	1.14145	1.49561	1.33028	0.102908			20	1.32841	1.44704	1.02824	1.28779	1.27287	0.0882638	1.29415	1.04559	1.10479	1.04729	1.12296	0.0586996	1.3429	1.03604	1.19949	1.19281
	20.5	1.50448	1.56058	1.0917	1.53081	1.4219	0.110659	1.4256	1.09459	1.24785	1.48177	1.31245	0.0880853	1.2063	1.41394	1.45833	1.19661	1.3188	0.0683784	1.72638	1.25966	1.48229	1.19406	1.4156	0.120565	1.40775	1.30855	1.27344	1.32991	0.0402158			20.5	1.18114	1.31144	1.09008	1.18685	1.19238	0.0454586	1.22542	1.14089	1.08575	1.14021	1.14807	0.0288396	1.28739	1.01759	1.16767	1.15755
	21	1.31754	1.4454	1.46047	1.32703	1.38761	0.0378899	1.27541	1.25253	1.63854	1.51431	1.4202	0.0938101	0.954547	1.0393	1.49085	1.07625	1.14024	0.119616	1.47647	1.64267	0.907842	1.02037	1.26184	0.17671	1.49727	1.70785	1.62637	1.6105	0.061304			21	1.23615	1.22661	1.12334	1.16793	1.18851	0.0264445	1.29145	1.00766	1.09298	1.17001	1.14053	0.0602506	1.1382	1.06185	1.19357	1.13121
	21.5	1.51286	1.0804	1.26833	1.434	1.3239	0.0958343	1.29932	1.05865	1.13176	1.11591	1.15141	0.0517421	1.2738	1.35857	1.27736	1.48177	1.34788	0.048734	1.42401	1.51389	1.22724	1.21885	1.346	0.0733397	1.42294	1.20817	1.41539	1.34883	0.0703637			21.5	1.21443	1.67362	1.07257	1.14949	1.27753	0.135176	1.17111	1.10672	1.19353	1.085	1.13909	0.0257598	1.22191	1.1154	1.17342	1.17024
	22	1.45395	1.14637	1.28134	1.32008	1.30043	0.0632803	1.09564	1.33794	1.30666	1.28817	1.2571	0.0547915	1.15766	1.30767	1.28702	0.98736	1.18493	0.0737483	1.44429	1.17138	1.09344	0.993981	1.17577	0.0965852	1.62393	1.1444	1.52331	1.43055	0.145992			22	1.40148	1.2577	1.0241	1.27749	1.24019	0.0787446	1.39104	1.07219	1.10225	1.03794	1.15085	0.0811329	1.27045	0.967123	1.2859	1.17449
	22.5	1.32493	1.46845	1.28528	1.36703	1.36142	0.0393871	1.26953	1.09657	1.30848	1.39641	1.26775	0.0629274	1.07847	1.30894	1.25517	1.56007	1.30066	0.0994979	1.80011	1.32439	1.10652	1.43869	1.41743	0.144977	1.08296	1.48231	1.43188	1.33238	0.12556			22.5	1.32072	1.35464	1.10423	1.30328	1.27072	0.0565101	1.24579	1.17297	1.09295	0.991074	1.1257	0.0546608	1.35957	0.949815	1.22312	1.1775
	23	1.4636	1.66223	1.44094	1.39865	1.49135	0.0585273	1.20533	1.37021	1.43371	1.37493	1.34605	0.0490787	1.21699	1.44618	1.35646	1.29583	1.32886	0.0484186	1.43544	1.57935	1.48225	1.15334	1.4126	0.0914672	1.72288	1.83142	1.49339	1.68257	0.0996404			23	1.39118	1.10385	1.07982	1.15966	1.18363	0.0711767	1.23041	1.04122	1.08744	1.05073	1.10245	0.0438011	1.30431	1.0841	1.2908	1.2264
	23.5	1.47567	1.77686	1.42995	1.11293	1.44885	0.135864	1.23134	1.64015	1.45273	1.20045	1.38117	0.102996	0.887473	1.20042	1.46372	1.34975	1.22534	0.124859	1.55441	1.34205	1.26793	1.03229	1.29917	0.107698	1.51459	1.42008	1.68444	1.5397	0.0773425			23.5	1.35799	1.71431	1.18189	1.21135	1.36638	0.122202	1.21885	1.12061	1.09258	1.06285	1.12372	0.0338302	1.23891	1.13912	1.13221	1.17008
	24	1.53607	1.42439	1.58569	1.26676	1.45323	0.070716	1.07112	1.22012	1.17247	1.46794	1.23291	0.0842781	1.29879	1.1473	1.19335	1.44868	1.27203	0.0668752	1.24717	1.06105	1.47048	1.19192	1.24266	0.0853813	1.40204	1.40528	1.36482	1.39071	0.0129783			24	1.30936	1.32419	1.07708	1.17716	1.22195	0.0585144	1.21184	1.15203	1.14869	0.988309	1.12522	0.0478869	1.26711	1.12068	1.20959	1.19913
	24.5	1.40477	1.3466	1.28691	1.2743	1.32814	0.0300165	1.16863	1.44509	1.47965	1.55972	1.41327	0.0850087	1.23328	1.3863	1.07015	1.27036	1.24002	0.0653338	1.48274	1.31784	0.979635	1.52613	1.32659	0.124048	1.52924	1.53922	1.43938	1.50261	0.0317473			24.5	1.32453	1.4975	0.961797	1.22474	1.25214	0.111986	1.32945	1.25799	1.14225	1.12872	1.2146	0.048031	1.15077	1.05479	1.21214	1.13923
	25	1.29711	1.052	1.18842	1.26888	1.2016	0.0549258	1.35482	1.42017	1.34422	1.52794	1.41179	0.0422022	1.24122	1.07883	1.13328	1.26373	1.17927	0.0439458	1.40831	1.48179	0.914042	1.5365	1.33516	0.142808	1.3359	1.47598	1.11641	1.30943	0.104639			25	1.44261	1.34762	1.16082	1.19197	1.28575	0.0663545	1.36484	1.07872	1.11017	0.966784	1.13013	0.084069	1.3638	1.04489	1.1287	1.17913
	25.5	1.19822	1.43095	1.22022	1.20261	1.263	0.0561843	1.20319	1.09999	1.19189	1.23393	1.18225	0.0288234	0.962792	1.43844	1.34853	1.15225	1.2255	0.106011	1.32221	1.37622	1.03105	1.14282	1.21808	0.0798416	1.18309	1.12174	1.22729	1.17737	0.0306039			25.5	1.57118	1.49268	1.08605	1.25303	1.35074	0.111186	1.2477	1.20913	1.08854	1.13356	1.16973	0.0359774	1.37695	1.0281	1.13633	1.18046
	26	1.12098	1.31369	1.12942	1.18042	1.18613	0.0445006	0.976534	1.16054	1.44766	1.45741	1.26054	0.117059	1.27376	1.2056	1.03977	1.23423	1.18834	0.0514563	1.5475	1.09192	1.04523	1.32951	1.25354	0.11608	1.35562	1.37617	0.985219	1.239	0.127031			26	1.40727	1.7277	1.23722	1.27086	1.41076	0.111859	1.28342	1.19477	1.02666	1.04549	1.13758	0.0614574	1.19332	1.04092	1.30646	1.18023
	26.5	1.37708	1.17384	1.55645	1.25715	1.34113	0.0830115	1.33383	1.09016	1.6539	1.52793	1.40145	0.122882	1.01893	1.22679	1.28438	1.24916	1.19481	0.0598126	1.50155	1.51788	1.147	1.13631	1.32569	0.106324	1.31851	1.35576	1.37958	1.35128	0.0177725			26.5	1.38604	1.66242	1.08191	1.19017	1.33013	0.127391	1.33007	1.11237	1.21094	0.995675	1.16226	0.0711627	1.31288	1.07118	1.38752	1.25719
	27	1.35324	1.24022	1.21451	1.19414	1.25053	0.0355129	1.10003	1.28222	1.27057	1.19793	1.21269	0.0419289	1.61169	1.12636	0.952212	1.17624	1.21662	0.14017	1.51191	1.4702	1.49383	1.35251	1.45712	0.0358975	1.39429	1.44859	1.30754	1.38348	0.0410752			27	1.3948	1.55575	1.13093	1.1696	1.31277	0.0997207	1.3136	1.10495	1.05197	1.15433	1.15621	0.0564705	1.33163	1.12624	1.34279	1.26689
	27.5	1.26135	1.09942	1.19203	1.39053	1.23583	0.0613129	1.22543	1.40095	1.15919	1.05739	1.21074	0.0722081	1.04143	1.24579	1.05237	1.11862	1.11455	0.0469522	1.25833	1.1947	1.05368	1.03473	1.13536	0.0543445	1.4046	1.31676	1.31405	1.34514	0.0297412			27.5	1.43721	1.274	1.0168	1.19949	1.23188	0.0871989	1.26257	1.15721	1.09103	1.12747	1.15957	0.0369031	1.17639	1.22754	1.30118	1.23503
	28	1.15256	1.20907	1.30381	1.5105	1.29398	0.0786268	1.1168	1.13693	1.33383	1.55175	1.28483	0.101553	1.24356	1.32842	0.990356	1.22838	1.19768	0.0725284	1.26154	1.05726	1.0526	1.30527	1.16917	0.0665629	1.42767	1.53036	1.39025	1.44943	0.0418823			28	1.53471	1.46765	1.18666	1.28372	1.36818	0.0804734	1.16513	1.07814	1.18612	1.07077	1.12504	0.0295553	1.24527	1.17187	1.29235	1.2365
	28.5	1.23301	1.34214	1.27172	1.46736	1.32856	0.0514851	1.30078	1.18028	1.36323	1.17762	1.25548	0.0459888	1.11953	1.35208	1.39563	1.27444	1.28542	0.0607102	1.22771	1.01096	1.07139	1.20849	1.12964	0.052687	1.10809	1.4083	1.42927	1.31522	0.10374			28.5	1.45536	1.26995	1.1032	1.27473	1.27581	0.0719183	1.22963	1.15892	1.1508	1.00475	1.13602	0.0472038	1.30871	1.14736	1.27807	1.24471
	29	1.11671	1.47467	1.36519	1.35397	1.32764	0.075396	1.17761	0.921629	1.39708	1.28924	1.19639	0.101958	1.23426	1.35213	1.33223	1.23669	1.28883	0.0310735	1.52859	1.32828	1.1337	1.12221	1.2782	0.095924	1.50713	1.57393	1.33597	1.47234	0.070861			29	1.36463	1.17508	1.158	1.19321	1.22273	0.0478431	1.31184	1.14802	1.09413	1.05071	1.15117	0.0571339	1.22844	1.19185	1.22929	1.21653
	29.5	1.50908	1.31707	1.19164	1.2427	1.31512	0.0695937	1.30074	1.04156	1.22654	1.32116	1.2225	0.0636469	1.20742	1.06497	1.2063	1.15798	1.15917	0.0334468	1.43939	1.52845	1.20021	1.24375	1.35295	0.0782769	1.50476	1.59767	1.36866	1.49036	0.0665023			29.5	1.31071	1.69958	1.16486	1.17982	1.33874	0.124658	1.27604	1.04093	1.10275	1.08034	1.12502	0.051938	1.36723	1.13763	1.09445	1.19977
	30	1.50996	1.6656	1.51649	1.26309	1.48879	0.0833745	1.09748	1.19528	1.18888	1.37645	1.21452	0.0584149	1.11406	1.16447	1.11953	1.31491	1.17824	0.0469349	1.49936	1.00756	1.20376	1.45971	1.2926	0.115405	1.34837	1.13779	1.32329	1.26982	0.0664089			30	1.29971	1.96805	1.17732	1.34705	1.44804	0.176989	1.31152	1.03284	1.18791	1.19175	1.181	0.0571177	1.21417	1.11978	1.28441	1.20612
	30.5	1.25232	1.39621	1.34758	1.13922	1.28383	0.0567151	1.20013	1.28526	1.41573	1.37018	1.31783	0.0476441	0.994927	1.20044	1.12637	1.29942	1.15529	0.0641383	1.39971	1.41006	1.01534	0.8467	1.16795	0.141073	1.10967	1.00392	1.20586	1.10648	0.0583165			30.5	1.37641	1.51411	1.15195	1.1342	1.29417	0.0917212	1.39522	1.1886	1.05415	1.18538	1.20584	0.0704691	1.32338	1.07587	1.25823	1.21916
	31	1.03915	1.06755	1.30537	1.16077	1.14321	0.0599689	1.10143	1.20092	0.961677	1.2811	1.13628	0.0688309	1.06205	1.40546	1.20089	1.46888	1.28432	0.0935871	1.35737	1.16847	1.04462	0.898608	1.11727	0.0971943	1.24095	1.42471	1.2764	1.31402	0.0562819			31	1.30876	1.57917	1.04667	1.31904	1.31341	0.108717	1.25453	1.10056	1.11006	1.17678	1.16048	0.0356421	1.37627	1.13958	1.18809	1.23465
	31.5	1.44684	1.47941	1.2789	1.19698	1.35053	0.0674507	0.933303	1.06374	1.0316	0.975155	1.00095	0.0290458	1.20218	1.46114	1.35702	1.25724	1.3194	0.0570874	1.32618	1.18622	1.13879	0.995344	1.16163	0.0682243	1.25692	1.51172	1.423	1.39721	0.0746739			31.5	1.33706	1.20277	1.09625	1.17688	1.20324	0.0500408	1.24316	1.1103	1.00312	1.04122	1.09945	0.052789	1.25854	1.07437	1.15064	1.16118
	32	1.59865	1.17968	1.45272	1.07892	1.32749	0.120016	1.26738	1.10081	1.29826	1.32636	1.2482	0.0505861	1.05512	1.00152	1.30426	1.29514	1.16401	0.0791223	1.72791	1.2812	1.22428	1.06024	1.32341	0.142739	1.4795	1.16502	1.43119	1.35857	0.097775			32	1.16636	1.24065	1.04122	1.04642	1.12366	0.0485391	1.30508	1.14052	1.0963	1.05895	1.15021	0.0542466	1.35362	1.21486	1.26572	1.27807
	32.5	1.42887	1.13946	1.27666	1.32893	1.29348	0.060272	1.32116	1.19631	1.28324	1.20815	1.25221	0.0299767	1.13338	1.32588	1.03505	1.53792	1.25806	0.111129	1.6286	1.07181	0.90525	0.998555	1.15105	0.162788	1.46664	1.27256	1.36025	1.36648	0.0561126			32.5	1.28533	1.26764	1.0455	1.22868	1.20679	0.0550497	1.33638	1.05058	1.10868	1.0666	1.14056	0.0664122	1.28054	1.04898	1.1864	1.17197
	33	1.60719	1.05456	1.1724	1.30128	1.28386	0.118971	0.773214	1.15668	1.24656	1.33345	1.12748	0.123478	0.959241	1.31313	1.04441	1.2849	1.15042	0.0877245	1.22282	1.1181	1.39604	1.03878	1.19394	0.0771923	1.17839	1.08447	1.39458	1.21915	0.0918119			33	1.29394	1.38027	1.02253	1.1535	1.21256	0.078713	1.22896	1.16537	1.14173	1.09766	1.15843	0.0273779	1.25789	1.68758	1.14352	1.36299
	33.5	1.19724	0.998783	1.35688	0.942966	1.12397	0.0948912	1.17142	0.849915	1.53817	1.35985	1.22984	0.147119	0.899217	1.32648	1.26754	1.36968	1.21573	0.107561	1.50081	1.30766	1.14884	1.28666	1.31099	0.0724136	1.40441	1.34988	1.25413	1.33614	0.0439212			33.5	1.22615	1.2876	1.09073	1.34048	1.23624	0.0538349	1.19618	1.13292	1.19871	1.01472	1.13563	0.0430812	1.23176	1.10964	1.18634	1.17591
	34	1.56316	1.61964	1.32334	1.57795	1.52102	0.0669708	1.33135	1.13766	1.34156	1.39012	1.30018	0.0556662	1.29786	0.950932	0.84841	1.50027	1.14937	0.15142	1.3602	1.41487	1.12503	1.29002	1.29753	0.0629223	1.14286	1.41805	1.51598	1.35896	0.11169			34	1.32648	1.29242	1.02808	1.26973	1.22918	0.068038	1.33077	1.0916	1.0006	1.0561	1.11977	0.0727848	1.2436	1.03021	1.32791	1.20057
	34.5	1.29758	1.45375	1.21384	1.03483	1.25	0.0872671	1.25884	1.14239	1.3351	1.33573	1.26802	0.0455986	1.02006	1.22694	1.29921	1.43578	1.2455	0.0867272	1.55877	1.28957	1.00614	1.05356	1.22701	0.126769	1.47011	1.38727	1.66209	1.50649	0.0813912			34.5	1.25914	1.19423	1.14279	1.20657	1.20068	0.0238839	1.27779	1.05482	1.22264	1.09636	1.1629	0.0523421	1.22189	1.15669	1.14194	1.17351
	35	1.46987	1.12881	1.10569	1.40087	1.27631	0.0930273	1.30631	1.18749	1.15233	1.3476	1.24843	0.046668	1.19737	1.09058	0.924551	1.06805	1.07014	0.0561282	1.40769	1.30777	1.24794	1.05706	1.25511	0.073784	1.25558	1.66771	1.27115	1.39815	0.134854			35	1.23355	1.29578	1.11124	1.22684	1.21685	0.0384732	1.35373	1.17708	1.08459	1.06717	1.17064	0.0656201	1.30005	1.0993	1.41786	1.2724
	35.5	1.36855	1.05219	1.09425	0.971685	1.12167	0.0861313	1.1126	1.63803	1.32927	1.28563	1.34138	0.109391	0.94027	1.22233	0.99284	1.31029	1.11643	0.0890243	1.2206	1.39438	1.28941	1.17883	1.2708	0.0470784	1.68254	1.52269	1.55765	1.58763	0.0485173			35.5	1.21999	1.18206	1.13606	1.13342	1.16788	0.0206482	1.30204	1.16599	1.08959	1.24245	1.20002	0.0461523	1.26384	1.10014	1.26355	1.20918
	36	1.25762	1.3372	1.17195	1.23044	1.2493	0.0343209	1.23094	1.1415	1.35983	1.31969	1.26299	0.0486327	1.19012	1.54562	1.14152	1.31274	1.2975	0.0902102	1.56491	1.21307	1.29111	1.01258	1.27042	0.114354	1.44249	1.44602	1.48311	1.45721	0.0129927			36	1.34296	1.31328	1.23616	1.256	1.2871	0.0247789	1.23056	1.04356	1.11221	1.16729	1.13841	0.0397986	1.25404	1.12826	1.3767	1.253
	36.5	1.34262	1.37835	1.21017	1.27938	1.30263	0.0369934	1.36414	1.01608	1.26378	1.54953	1.29838	0.111165	1.15282	1.13666	1.24809	1.31692	1.21362	0.0423084	1.59078	1.36999	1.38445	1.22178	1.39175	0.0758431	1.54827	1.25731	1.27635	1.36064	0.0939753			36.5	1.33899	1.25728	1.12131	1.19969	1.22932	0.0459659	1.43309	1.15152	1.04227	1.12714	1.1885	0.0848227	1.2379	1.03589	1.27266	1.18215
	37	1.18984	1.40664	1.29237	1.10173	1.24764	0.0657725	1.01588	1.06625	1.06501	1.43402	1.14529	0.0969544	1.26233	1.20977	0.881688	1.51999	1.21845	0.131129	1.23506	1.58755	1.30301	1.08121	1.30171	0.105975	1.18914	1.22865	1.53764	1.31848	0.110172			37	1.20264	1.23799	1.09467	1.25633	1.19791	0.0361716	1.28313	1.1631	1.02551	1.12743	1.14979	0.0531529	1.24085	1.10296	1.15525	1.16635
	37.5	1.06625	1.31725	1.10951	1.04703	1.13501	0.0621344	1.15989	1.27829	1.47659	1.00809	1.23072	0.0988669	1.17295	0.935428	1.08835	1.23608	1.1082	0.0650578	1.52251	1.28563	1.15575	1.02807	1.24799	0.105535	1.57254	1.41601	1.27526	1.42127	0.0858573			37.5	1.35248	1.30569	1.08659	1.19469	1.23486	0.0594771	1.17895	1.11056	1.0674	1.1933	1.13755	0.0295403	1.29601	1.14087	1.22879	1.22189
	38	1.08383	1.42819	1.17889	1.4041	1.27375	0.0846122	1.16925	1.30442	1.33627	1.49527	1.3263	0.0669548	1.27206	1.21321	1.10862	1.24453	1.2096	0.0357443	1.59171	1.1948	1.1947	1.20142	1.29566	0.0986955	1.54719	1.46161	1.75784	1.58888	0.0880174			38	1.38678	1.38953	1.1557	1.29946	1.30787	0.0548647	1.25811	1.15674	1.07728	1.16859	1.16518	0.0370185	1.23837	1.20965	1.19065	1.21289
	38.5	1.18779	1.14994	1.20784	1.30951	1.21377	0.0340972	1.38007	1.28859	1.17558	1.14639	1.24766	0.0537428	1.25482	1.17456	1.49275	1.33028	1.3131	0.0677988	1.54925	1.30666	0.996568	1.24683	1.27483	0.113479	1.37447	1.29723	1.69213	1.45461	0.120835			38.5	1.40277	1.3707	1.1642	1.40594	1.3359	0.057785	1.2982	1.20094	1.16747	1.09617	1.19069	0.0419683	1.26447	1.21882	1.35517	1.27949
	39	1.02993	1.54975	1.23746	1.24266	1.26495	0.107081	1.02029	1.26458	1.40524	1.39463	1.27119	0.089537	1.38256	1.03424	1.33702	1.27825	1.25802	0.0775886	1.50489	1.35752	0.958431	1.12813	1.23724	0.121017	1.60272	1.46749	1.36556	1.47859	0.0686868			39	1.24775	1.47527	1.04527	1.14646	1.22869	0.0920005	1.31648	1.16901	1.12127	1.02632	1.15827	0.0605017	1.20674	1.31495	1.2529	1.2582
	39.5	1.09163	1.22121	1.09587	1.44521	1.21348	0.0828835	1.06865	1.49743	0.996445	1.34139	1.22598	0.117063	0.978647	1.19115	1.1274	1.35313	1.16258	0.0775634	1.69608	1.28691	1.18643	1.13747	1.32672	0.126986	1.38492	1.58902	1.28651	1.42015	0.089084			39.5	1.29739	1.3258	1.24348	1.16613	1.2582	0.0351169	1.29042	1.16739	1.26778	1.10983	1.20886	0.0424754	1.2172	1.16903	1.38804	1.25809
	40	1.18487	1.71541	0.876598	1.12778	1.22616	0.17629	1.2127	0.993177	1.14911	1.1338	1.1222	0.0462749	1.41944	0.745835	1.34981	1.52754	1.26066	0.175459	1.1539	1.47523	1.05959	1.22555	1.22857	0.0889652	1.30556	1.43514	1.34382	1.3615	0.0384373			40	1.18937	1.29099	1.12546	1.19447	1.20007	0.0341308	1.21591	1.18038	1.16753	1.21458	1.1946	0.0122081	1.33948	1.32271	1.2361	1.29943
	40.5	1.32398	1.40967	1.22743	1.15801	1.27977	0.0550717	1.32712	1.16686	1.63367	1.46679	1.39861	0.0994661	1.24373	1.16783	1.09705	1.14209	1.16268	0.0307226	1.5419	1.38853	1.24407	1.409	1.39588	0.0609613	1.60081	1.31834	1.30797	1.40904	0.0959322			40.5	1.33495	1.8835	1.16195	1.22411	1.40113	0.164724	1.35393	1.1924	1.1044	1.11067	1.19035	0.0580944	1.32462	1.25162	1.3213	1.29918
	41	1.27044	1.52279	1.2331	1.4071	1.35836	0.0663522	1.082	1.17613	1.23622	1.01126	1.1264	0.0498019	1.08776	0.925426	1.49805	1.42778	1.23476	0.136588	1.35398	1.24423	0.857928	0.82331	1.06986	0.134421	1.09054	1.44561	1.37452	1.30356	0.108466			41	1.34057	1.55563	1.17898	1.22678	1.32549	0.0838643	1.2598	1.15306	0.99657	1.10768	1.12927	0.0545269	1.31219	1.12103	1.1878	1.20701
	41.5	1.31523	1.48256	1.3455	1.22383	1.34178	0.05358	1.22004	1.10899	1.29303	1.5972	1.30482	0.104548	0.997662	1.30063	1.10161	0.989829	1.09743	0.0723652	1.42426	1.12458	1.27426	1.09581	1.22973	0.0757255	1.56671	1.27022	1.39373	1.41022	0.0859853			41.5	1.47957	1.41598	1.19939	1.23563	1.33264	0.0681297	1.15687	1.06063	1.14551	1.09788	1.11522	0.0222348	1.34543	1.12138	1.20586	1.22423
	42	1.15859	0.979841	0.887003	1.34646	1.09297	0.101564	1.29929	1.01981	1.4133	1.11379	1.21155	0.0888441	1.41743	1.44786	1.14281	1.37812	1.34655	0.0693985	1.23499	1.17933	1.2369	1.3795	1.25768	0.0427446	1.42311	1.32606	1.33571	1.36163	0.0308655			42	1.35316	1.41577	1.09988	1.10023	1.24226	0.0830906	1.23615	1.06116	1.09184	1.09753	1.12167	0.038988	1.34401	1.10141	1.21413	1.21985
	42.5	1.31981	1.03672	1.18317	1.25947	1.19979	0.0611231	1.30016	1.15122	1.33021	1.29093	1.26813	0.0398604	0.936536	1.11604	1.37101	1.37832	1.20048	0.107046	1.45565	1.60559	1.2392	1.02706	1.33187	0.126405	1.19887	1.44076	1.47409	1.37124	0.0867203			42.5	1.29305	1.34337	1.23646	1.1348	1.25192	0.0447313	1.2467	1.08563	1.14585	1.04518	1.13084	0.0438084	1.26115	1.13873	1.3489	1.24959
	43	1.375	1.33386	1.24584	1.42166	1.34409	0.0373378	1.07842	1.22516	1.30566	1.41557	1.2562	0.0709527	1.39905	1.31038	1.17975	1.20982	1.27475	0.0499669	1.38266	1.9411	1.11905	1.42917	1.46799	0.171847	1.46145	1.69161	1.32507	1.49271	0.106958			43	1.27999	1.2828	1.1298	1.18623	1.2197	0.0374379	1.32301	1.06566	1.10908	1.168	1.16644	0.0562461	1.29153	1.1315	1.26964	1.23089
	43.5	1.06656	1.43578	1.10553	1.10205	1.17748	0.0865491	1.40435	1.20703	1.03803	1.29969	1.23727	0.0776854	1.30852	1.38288	1.06064	1.31314	1.26629	0.0706294	1.60655	1.43662	1.28849	1.18272	1.37859	0.0921121	1.33581	1.21355	1.32987	1.29308	0.039802			43.5	1.32167	1.73619	1.2123	1.22805	1.37455	0.122937	1.23736	0.991786	1.24748	1.16311	1.15993	0.0591205	1.21881	1.32656	1.20019	1.24852
	44	1.37913	1.43792	1.26303	1.31481	1.34872	0.0380496	1.08515	1.35997	0.919532	1.3561	1.18019	0.108106	1.43504	1.28693	1.29966	0.913256	1.23372	0.111956	1.48167	1.41633	1.04974	1.34617	1.32348	0.0953479	1.5684	1.41397	1.26137	1.41458	0.0886324			44	1.25167	1.39795	1.12739	1.23131	1.25208	0.0557206	1.17637	1.10251	1.13434	1.15375	1.14174	0.0156452	1.20934	1.102	1.23598	1.18244
	44.5	1.25921	1.11623	1.36376	1.43123	1.29261	0.0686204	1.17654	1.24443	0.996898	1.55928	1.24429	0.117265	1.32042	1.38051	1.38287	1.32553	1.35233	0.0169881	1.4613	1.37506	1.2563	1.05361	1.28657	0.0882924	1.38526	1.62683	1.39416	1.46875	0.0790831			44.5	1.3435	1.29703	1.02636	1.19866	1.21639	0.0701691	1.2352	1.18561	1.12016	1.04179	1.14569	0.0418858	1.23895	1.18384	1.22682	1.21654
	45	1.44221	1.62007	1.27821	1.29181	1.40807	0.0798375	1.08434	1.5083	1.45762	1.21545	1.31643	0.100337	1.12337	0.888232	1.35458	1.11936	1.12139	0.0951966	1.40951	1.77484	1.3881	1.41557	1.49701	0.0927991	1.58475	1.59318	1.30092	1.49295	0.0960468			45	1.37106	1.16524	1.14809	1.27935	1.24094	0.0522481	1.1994	1.1194	1.07878	1.10672	1.12608	0.0258731	1.2557	1.53897	1.18928	1.32798
	45.5	1.27113	1.31437	1.32353	1.38363	1.32317	0.0231675	1.16105	1.33563	1.22531	1.19466	1.22916	0.0378374	1.2536	1.14231	1.26868	1.44364	1.27706	0.0622675	1.25741	1.51109	1.01405	0.897397	1.16999	0.136203	1.37395	1.44398	1.2299	1.34927	0.0630184			45.5	1.28747	1.23618	1.1348	1.22668	1.22128	0.031768	1.24217	1.10189	1.07015	1.12962	1.13596	0.037431	1.17618	1.01813	1.17991	1.12474
	46	1.01489	1.25185	1.01459	1.38155	1.16572	0.091101	1.39992	1.13993	1.53107	1.44202	1.37823	0.0840082	1.13394	0.940067	1.26086	1.1754	1.12757	0.0678542	1.25311	1.08864	1.12421	1.12217	1.14703	0.0362885	1.64528	1.49011	1.43693	1.52411	0.0625017			46	1.30991	1.17154	1.01428	1.22309	1.1797	0.0620931	1.25123	1.02312	1.11288	1.10027	1.12188	0.0474631	1.46923	1.18218	1.29865	1.31669
	46.5	1.4642	1.39825	1.36427	1.19064	1.35434	0.0583761	1.03584	1.01704	1.17542	1.40877	1.15927	0.0903598	1.14611	1.4135	1.49443	1.44554	1.3749	0.0780554	1.51804	1.50449	1.35887	1.45196	1.45834	0.0360883	1.61444	1.7002	1.31237	1.54234	0.117618			46.5	1.21919	1.27269	1.0423	1.357	1.2228	0.0665167	1.32609	1.0729	1.08778	0.968177	1.11374	0.0756225	1.39028	1.11043	1.23669	1.2458
	47	0.974508	1.39245	1.38605	1.44295	1.29899	0.108907	1.28988	1.12339	1.22369	1.53175	1.29218	0.0868805	1.10031	1.40603	1.20465	0.988092	1.17477	0.0888654	1.42438	1.62264	1.03289	1.05113	1.28276	0.144817	1.28058	1.39067	1.6521	1.44112	0.110174			47	1.29858	1.12262	1.23762	1.26479	1.2309	0.0381861	1.18449	1.13595	1.13159	1.24858	1.17515	0.0272537	1.42975	1.13851	1.24068	1.26965
	47.5	1.22797	1.30506	1.39291	1.52772	1.36342	0.0643027	1.1263	1.26233	1.18383	1.13362	1.17652	0.0313318	1.36191	1.12737	0.988595	1.38291	1.2152	0.0951808	1.65113	1.33683	1.02268	1.15564	1.29157	0.13605	1.59516	1.22067	1.54833	1.45472	0.117804			47.5	1.28333	1.21547	1.09061	1.11251	1.17548	0.0450908	1.2411	1.09358	1.23844	1.13403	1.17679	0.0372926	1.36976	1.19189	1.27845	1.28003
	48	1.30399	1.4363	1.10052	1.57835	1.35479	0.101595	1.2963	1.17009	1.35692	1.20053	1.25596	0.0430773	1.5904	1.22761	1.13565	1.31542	1.31727	0.098162	1.78599	1.58483	0.957058	1.37289	1.42519	0.177376	1.41568	1.17283	1.45675	1.34842	0.0885911			48	1.30152	1.2333	1.11822	1.20286	1.21398	0.0380023	1.28579	1.1143	1.10251	1.05357	1.13904	0.0506518	1.19464	1.30601	1.17834	1.22633
	48.5	1.22581	1.48309	1.08571	1.39763	1.29806	0.0887242	1.15588	1.31135	1.08498	1.284	1.20905	0.0534658	1.13782	1.15674	1.37719	1.25074	1.23062	0.054741	1.55282	1.51502	0.959518	1.08047	1.27696	0.150596	1.41719	1.43041	1.43878	1.42879	0.00628576			48.5	1.35962	1.40824	1.21107	1.19391	1.29321	0.0534241	1.22292	1.18773	1.07782	1.10014	1.14715	0.0346471	1.19545	1.14641	1.14324	1.1617
	49	1.15255	1.49603	1.03075	1.51032	1.29741	0.121404	1.14711	1.32323	1.16236	1.09539	1.18202	0.0492011	1.3636	1.47385	1.21087	1.70382	1.43804	0.103712	1.21024	1.58769	1.15345	1.08117	1.25814	0.11298	1.55616	1.33303	1.32288	1.40402	0.0761249			49	1.32206	1.25852	0.966938	1.20388	1.18785	0.0774945	1.34025	1.13746	1.2983	1.1099	1.22148	0.0573846	1.33659	1.25796	1.28294	1.2925
	49.5	1.2481	1.30821	1.18015	1.1734	1.22747	0.0317645	1.28	1.40051	1.40838	1.16189	1.31269	0.0582227	1.3989	1.52102	1.39062	1.43496	1.43637	0.0298104	1.40479	1.64348	1.18889	1.10644	1.3359	0.120284	1.27051	1.06776	1.22938	1.18922	0.0618794			49.5	1.4716	1.43979	1.1481	1.15842	1.30448	0.0875714	1.29861	1.10551	1.13078	1.24724	1.19553	0.0461846	1.25576	1.25004	1.1465	1.21743
	50	1.42395	1.77087	1.20113	1.41039	1.45159	0.118014	1.43379	1.12541	1.08526	0.953078	1.14938	0.101697	1.30951	1.15124	1.20537	1.4673	1.28335	0.0695551	1.84356	1.40484	1.07576	1.34127	1.41636	0.159238	1.63217	1.39408	1.43546	1.48724	0.0734459			50	1.3901	1.65256	1.26947	1.22819	1.38508	0.0955463	1.34861	1.17065	1.20457	1.0557	1.19488	0.060337	1.28314	1.25074	1.18382	1.23923
	50.5	1.1816	1.09445	1.27923	1.30773	1.21575	0.0486213	1.26293	1.09864	1.23926	1.35617	1.23925	0.0532304	1.53874	1.0292	1.30574	1.32959	1.30082	0.104576	1.7127	1.64644	1.20554	1.04352	1.40205	0.164163	1.55032	1.47715	1.19715	1.4082	0.107623			50.5	1.35109	1.09348	1.11705	1.19496	1.18914	0.0581721	1.35625	1.16791	1.19283	1.12625	1.21081	0.0503885	1.31586	1.13344	1.24394	1.23108
	51	1.57128	1.53886	1.53818	1.10146	1.43744	0.112262	1.19818	1.26355	1.32871	1.2223	1.25318	0.0285642	1.0199	0.976636	1.34887	1.36836	1.17844	0.104474	1.5346	1.39814	1.03949	1.17689	1.28728	0.110696	1.80653	1.41099	1.68179	1.6331	0.116748			51	1.39281	2.13797	1.06454	1.28482	1.47003	0.232888	1.30128	1.10141	1.11357	1.08893	1.1513	0.0502463	1.17122	1.4616	1.29876	1.31053
	51.5	1.19562	1.28346	1.40212	1.45839	1.3349	0.0590283	1.17516	1.1901	1.13076	1.21599	1.178	0.0178624	1.18236	1.12586	1.03349	1.38355	1.18131	0.074065	1.58194	1.29415	1.09541	1.20672	1.29456	0.104069	1.41955	1.36953	1.73284	1.50731	0.113687			51.5	1.3107	2.0733	1.1222	1.2874	1.4484	0.212482	1.2232	1.20948	1.11856	1.07879	1.15751	0.0350357	1.3672	1.12997	1.31602	1.27106
	52	1.03718	1.47724	1.11057	1.07803	1.17576	0.10161	1.1574	1.50921	1.737	1.38638	1.4475	0.120938	1.23199	1.09329	1.36017	1.11454	1.2	0.0614862	1.25003	1.37182	1.27652	1.13274	1.25778	0.0492028	1.42162	1.49336	1.47794	1.46431	0.0218044			52	1.49277	1.31007	1.10102	1.29496	1.29971	0.080042	1.35674	1.22613	1.02319	1.20206	1.20203	0.0686179	1.31517	1.19033	1.24253	1.24935
	52.5	1.17032	1.20333	1.21757	1.13311	1.18108	0.0188042	1.13979	1.00788	1.26446	1.61789	1.25751	0.13105	1.04109	1.40507	1.23818	1.10063	1.19624	0.0809231	1.43846	1.37951	1.13788	1.39351	1.33734	0.0676647	1.42101	1.29775	1.4115	1.37675	0.0395978			52.5	1.40422	1.21299	1.10492	1.25664	1.24469	0.0620051	1.30172	1.11245	1.16425	1.19193	1.19259	0.0399317	1.23793	1.19527	1.28492	1.23937
	53	1.35547	1.35631	1.09206	1.3152	1.27976	0.0632967	1.03486	1.29469	1.35025	1.47528	1.28877	0.0926784	1.30637	1.10346	1.18513	1.07284	1.16695	0.0521678	1.59942	1.45739	1.01642	1.47594	1.38729	0.127578	1.3416	1.2247	1.182	1.24943	0.0477061			53	1.21691	1.16634	1.12606	1.25498	1.19107	0.0282692	1.22019	1.12818	1.07476	1.07158	1.12368	0.0346919	1.28675	1.00405	1.26124	1.18401
	53.5	1.3913	1.32503	0.997369	1.29212	1.25146	0.0871701	1.33368	1.20212	1.37708	1.12567	1.25964	0.058115	0.98156	1.47484	1.4936	1.18244	1.28311	0.123198	1.61829	1.30976	1.1404	1.19911	1.31689	0.106425	1.65476	1.40148	0.970664	1.3423	0.199687			53.5	1.33145	1.04537	1.09854	1.24093	1.17907	0.0654515	1.30591	1.11996	1.07161	1.14096	1.15961	0.0508819	1.31573	1.14811	1.25478	1.23954
	54	1.31523	1.45743	1.06936	1.28009	1.28053	0.0801516	0.998775	1.19264	1.49568	1.55181	1.30973	0.130251	1.48736	1.14196	1.19126	1.37881	1.29985	0.0806813	1.38005	1.38623	1.16111	1.23886	1.29156	0.0552168	1.6782	1.28807	1.34575	1.43734	0.121576			54	1.33344	1.24838	1.16697	1.21084	1.23991	0.0353385	1.21679	1.08427	1.12421	1.15221	1.14437	0.0278735	1.28939	1.15662	1.23994	1.22865
	54.5	1.36509	1.30928	1.29239	1.47962	1.3616	0.0422976	1.15531	1.34118	1.42096	1.26031	1.29444	0.0567985	1.16536	1.48484	1.19569	1.11537	1.24031	0.0831735	1.53588	1.201	1.09197	0.984736	1.20339	0.119295	1.41985	1.40712	1.71412	1.5137	0.100278			54.5	1.30842	1.45342	1.16551	1.1639	1.27281	0.0690774	1.22449	1.24972	1.15743	1.13835	1.1925	0.0265512	1.19044	1.30274	1.33269	1.27529
	55	1.43473	1.68895	1.27906	1.30398	1.42668	0.0938517	1.09774	1.1807	1.59885	1.21776	1.27376	0.111229	1.14079	0.959983	1.34825	1.43559	1.22115	0.106773	1.6005	1.42589	1.18639	1.23582	1.36215	0.0947482	1.45017	1.58101	1.4439	1.49169	0.044696			55	1.41741	1.28652	1.01812	1.29548	1.25438	0.0842219	1.25295	1.12688	1.08288	1.06402	1.13168	0.0425138	1.29862	1.22337	1.30662	1.2762
	55.5	1.20508	1.1532	1.27313	1.46423	1.27391	0.0680273	0.979758	1.29844	1.50296	1.24518	1.25658	0.107709	1.14817	1.37978	1.35787	1.23571	1.28038	0.0542841	1.63601	1.52306	1.31817	1.21114	1.42209	0.0962867	1.48376	1.24999	1.59816	1.44397	0.102457			55.5	1.33559	1.40721	1.08492	1.15051	1.24456	0.0758683	1.30156	1.0621	1.08475	1.0547	1.12577	0.0589416	1.31769	1.12627	1.16594	1.2033
	56	1.20594	1.15773	1.46081	1.21687	1.26034	0.0680473	1.04849	0.913314	1.24864	1.10574	1.07905	0.0694484	1.25264	1.4111	1.20663	1.49893	1.34232	0.0681361	1.28655	1.41216	1.02797	1.1108	1.20937	0.0864578	1.52445	1.14638	1.30708	1.32597	0.109547			56	1.32413	1.46091	1.27263	1.16976	1.30686	0.0605515	1.15913	1.16921	1.083	1.21424	1.1564	0.0272401	1.3017	1.16129	1.16263	1.20854
	56.5	1.37104	1.27475	1.33157	1.45445	1.35795	0.0377507	1.15884	1.34372	1.31795	1.38988	1.3026	0.0501762	1.3168	1.54353	1.05759	1.37152	1.32236	0.100609	1.64112	1.50783	1.10174	1.38405	1.40868	0.114991	1.33985	1.40464	1.44691	1.39713	0.0311345			56.5	1.34189	1.3782	1.0536	1.34786	1.28038	0.0760123	1.28134	1.11331	1.10797	1.03432	1.13423	0.0522427	1.22263	1.41456	1.15222	1.26314
	57	1.26207	1.09532	1.29427	1.1395	1.19779	0.04773	1.21897	1.29915	1.36651	1.5844	1.36726	0.0784107	1.38866	1.43896	1.39774	1.32194	1.38682	0.0242385	1.73004	1.41971	1.4484	1.2576	1.46394	0.098143	1.32931	1.1425	1.66665	1.37949	0.153374			57	1.32123	1.23724	1.0503	1.09631	1.17627	0.0625783	1.2851	1.12709	1.18943	1.18141	1.19576	0.0328417	1.21987	1.484	1.1944	1.29942
	57.5	1.06658	1.65811	1.35893	1.18479	1.3171	0.128551	1.3908	1.35949	1.42026	1.41664	1.3968	0.0140587	1.13386	1.31701	1.3089	1.07377	1.20838	0.0616288	1.73503	1.42311	1.17513	1.21119	1.38612	0.128524	2.02124	1.39929	1.41651	1.61235	0.204509			57.5	1.40865	1.35306	1.16366	1.22838	1.28844	0.0561258	1.31542	1.08377	1.12917	1.07604	1.1511	0.0560134	1.2879	1.4062	1.20943	1.30118
	58	1.24301	1.06795	1.367	1.12586	1.20095	0.0662493	1.2468	1.13817	1.02278	1.09622	1.12599	0.0467974	1.17632	1.01942	1.22612	1.40926	1.20778	0.080313	1.82768	1.45529	1.18255	1.10458	1.39252	0.163377	1.6262	1.16791	1.45909	1.41773	0.133904			58	1.3813	1.34901	1.02123	1.14699	1.22463	0.0853489	1.24835	1.15067	1.08893	1.09334	1.14532	0.0371103	1.28511	1.29759	1.2425	1.27507
	58.5	1.10326	1.75718	1.12724	1.20177	1.29736	0.1547	1.16756	1.4275	1.56118	1.40559	1.39045	0.081869	1.27205	1.20496	1.30682	1.23252	1.25409	0.0223286	1.45343	1.4646	1.08414	1.34574	1.33698	0.0884378	2.00769	1.59655	1.52695	1.7104	0.149998			58.5	1.31746	1.29457	1.16054	1.23511	1.25192	0.035056	1.19963	1.08688	1.16779	1.0992	1.13838	0.0270855	1.28991	1.27607	1.3447	1.30356
	59	1.34855	1.34909	1.2528	1.55386	1.37607	0.0634367	1.42568	1.29973	1.07464	1.43437	1.3086	0.0838366	1.45914	1.18506	1.28645	1.20447	1.28378	0.0624471	1.38939	1.37591	1.02444	1.54714	1.33422	0.110333	1.68577	1.58132	1.70512	1.6574	0.0384482			59	1.34026	1.18548	1.15637	1.24465	1.23169	0.0405833	1.24256	1.13343	1.21815	1.00145	1.1489	0.0544281	1.36719	1.3447	1.19676	1.30288
	59.5	1.51954	1.56926	1.48584	1.29922	1.46846	0.0589593	1.1838	1.25943	1.45243	1.51312	1.35219	0.0779451	1.14337	1.26597	1.16527	1.0998	1.1686	0.0351922	1.35114	1.33186	1.24034	1.30445	1.30695	0.0241802	1.40174	1.32057	1.65001	1.45744	0.0990964			59.5	1.35015	1.53555	1.09712	1.38206	1.34122	0.0908737	1.28899	1.24157	1.06314	1.0568	1.16263	0.0600661	1.33037	1.23293	1.18684	1.25005
	60	1.36758	1.40853	1.31309	1.32824	1.35436	0.0213998	1.16451	1.10126	1.34447	1.30399	1.22856	0.0573233	1.10333	1.05473	1.05529	1.21354	1.10672	0.037384	1.56569	1.32701	1.10409	1.16486	1.29041	0.103118	1.59187	1.26964	1.32252	1.39468	0.0997702			60	1.45778	1.62692	1.087	1.29424	1.36649	0.115286	1.27615	1.08555	1.16436	1.13598	1.16551	0.0403187	1.41818	1.16355	1.2629	1.28154
[truncated: 105 more columns]

## Sheet: 1C
	0 μg/mL FPP	15 μg/mL FPP	30 μg/mL FPP	60 μg/mL FPP	120 μg/mL FPP
repeat 1	0.518569	0.525519	0.424081	0.36714	0.265243
repeat 2	0.506253	0.503255	0.470543	0.3646	0.188201
repeat 3	0.514818	0.536403	0.505083	0.446039	0.264675
Mean	0.513213	0.521725	0.466569	0.392593	0.239373
SEM	0.00364477	0.00975513	0.0234675	0.026733	0.0255865

## Sheet: 1E
A20															JurkaT															Spleen cell															Thymocytes
	Time(min)	0 FPP				Mean	SEM	50 μg/ml FPP				Mean	SEM			Time(min)	0 FPP				Mean	SEM	50 μg/ml FPP				Mean	SEM			Time(min)	0 FPP				Mean	SEM	50 μg/ml FPP				Mean	SEM			Time(min)	0 FPP
		1.09961	0.952715	1.0984	1.21707	1.09195	0.0312112	1.05857	1.01992	1.0594	0.917767	1.01391	0.0397782				1.12273	1.18491	1.13078	0.874498	1.07823	0.0572558	1.03346	1.12808	0.94185	0.817218	0.980153	0.068696				1.02397	0.972706	0.98325	0.92702	0.976735	0.0413924	0.873858	0.940305	1.02933	0.967052	0.952635	0.0366313				0.929065	0.943583	0.946039
		1.06736	1.12614	1.12582	0.994498	1.07846	0.0312112	1.01329	0.819953	0.89602	0.905178	0.90861	0.0397782				0.96137	1.05238	1.02409	0.796589	0.958608	0.0572558	0.737037	1.02082	1.03546	0.937212	0.932633	0.068696				1.05441	0.913736	0.86344	0.979695	0.952821	0.0413924	1.05539	0.973777	0.879019	0.943062	0.962812	0.0366313				0.925615	1.10831	0.93681
		0.983488	1.16048	0.965262	1.08468	1.04848	0.0456466	0.890161	1.00201	1.12161	0.906546	0.980082	0.0532329				0.941145	0.996787	0.955324	0.904711	0.949492	0.0190304	0.808999	0.933224	0.898016	0.991183	0.907856	0.0381404				0.971637	1.01337	0.946275	0.920485	0.962941	0.019788	0.958079	0.987119	0.912436	0.931127	0.94719	0.0162756				0.919658	0.974416	0.85661
		0.893643	1.04939	0.971689	1.00619	0.980227	0.0329479	0.94282	1.00984	1.05548	1.17738	1.04638	0.0494154				0.912368	1.03856	0.818475	1.10597	0.968842	0.0642024	0.641624	1.01434	0.650421	0.973849	0.82006	0.100836				1.00879	0.987721	0.884112	1.07627	0.989223	0.0398026	0.939505	0.997863	0.994276	0.972853	0.976124	0.0133969				0.822492	0.904975	0.94546
		1.03208	1.11087	1.13244	1.07049	1.08647	0.0222154	0.784736	1.03283	0.975364	1.06285	0.963944	0.062432				1.03041	1.0092	1.07882	1.04501	1.04086	0.014635	1.04357	1.07088	0.754734	0.908694	0.944468	0.0725021				0.955047	0.96072	1.01441	0.884672	0.953712	0.0266166	0.922774	0.955477	1.16203	0.901254	0.985383	0.0599273				0.934644	0.964724	1.00227
		1.20355	0.810078	0.992922	0.925138	0.982923	0.08266	0.924034	0.91593	0.876256	1.03099	0.936803	0.0330857				0.979251	1.07726	0.948078	1.07525	1.01996	0.0331219	0.990166	0.923176	0.981139	0.989168	0.970912	0.0160399				0.988644	0.924976	1.02761	1.05065	0.997972	0.0274914	1.01557	0.98943	0.996282	0.998326	0.999901	0.00555737				0.966254	1.036	0.995079
		0.9777	0.858786	0.921522	1.0306	0.947151	0.0369253	0.986746	1.13176	0.965194	0.990334	1.01851	0.038157				1.10964	0.884468	0.89384	0.943087	0.957759	0.0522341	0.975591	0.963964	1.06162	1.16207	1.04081	0.0459123				0.943366	0.918095	0.90183	0.93438	0.924418	0.00916727	1.07738	0.930067	1.02573	1.12505	1.03956	0.0417521				1.01547	1.07662	0.999037
		1.06899	0.844001	0.851128	0.929649	0.923442	0.0522517	0.926982	1.06681	0.979811	1.09395	1.01689	0.0386099				0.801061	0.947523	0.986339	0.989515	0.93111	0.0443878	0.927287	0.760189	1.1991	1.32285	1.05236	0.127706				1.04142	1.00357	0.979431	1.0877	1.02803	0.0236293	0.946636	1.00882	1.08407	1.04879	1.02208	0.0294729				1.0082	1.04472	0.99571
		1.01864	1.01122	1.06289	0.861948	0.988673	0.0437543	0.90916	0.973311	0.926087	0.833281	0.91046	0.029087				0.910529	0.813146	0.922307	0.990479	0.909115	0.0365218	1.23776	0.983822	0.872993	0.961079	1.01391	0.0783493				1.03376	0.976721	1.05047	0.868456	0.982353	0.0411171	1.05838	1.04048	0.923881	1.01515	1.00947	0.0298763				1.01797	0.9353	1.07884
		0.913926	1.00437	0.92277	1.00127	0.960583	0.0244592	1.05411	0.880359	1.07346	0.830677	0.959652	0.0610987				0.86928	0.930245	0.970781	1.15126	0.980392	0.0606557	0.932587	0.99362	1.00244	1.04323	0.992968	0.0228438				0.959238	1.02317	0.979065	1.08644	1.01198	0.0281877	1.01966	0.913117	0.945418	1.00311	0.970328	0.0248369				0.987062	1.03863	1.04741
		0.970299	0.937574	1.08254	0.831985	0.955601	0.0515885	1.1136	0.90502	1.11593	0.894524	1.00727	0.0621015				0.895904	1.0871	0.781496	1.0372	0.950426	0.0693544	1.18505	1.2126	0.980333	0.806402	1.0461	0.0952234				1.0767	1.0279	1.0432	1.01296	1.04019	0.0136462	0.966937	0.932653	1.06984	1.01459	0.996004	0.0297981				0.991103	0.884693	1.02247
		0.961664	1.00126	0.967985	1.01863	0.987386	0.0135616	0.982263	0.987486	1.03747	1.05493	1.01554	0.0180892				0.948568	0.939856	1.06388	0.945236	0.974385	0.0298853	0.892598	1.11891	1.20093	1.07176	1.07105	0.065195				1.04882	1.07595	1.09744	1.01054	1.05819	0.0187406	1.02829	0.953397	1.0425	1.01899	1.01079	0.0197331				1.11621	0.979166	0.961304
		1.12108	0.98812	0.999512	0.966117	1.01871	0.0348211	0.961212	1.02445	1.08552	1.13487	1.05151	0.0376297				1.13487	1.02408	0.937706	0.976686	1.01834	0.0426707	1.12811	0.929785	0.999827	0.979417	1.00929	0.042251				0.990041	1.08604	1.19584	1.04711	1.07976	0.0434252	1.05319	1.04682	1.01562	0.976913	1.02313	0.0174566				1.00744	1.06725	0.998335
		0.969316	1.05076	0.914908	0.896627	0.957902	0.0345876	1.10287	0.885354	1.11149	0.969909	1.0174	0.0546573				1.16027	1.1475	0.952556	1.10017	1.09012	0.0476435	1.01604	1.0607	1.03527	0.785736	0.974438	0.0635623				1.00333	1.00016	1.0734	1.12274	1.04991	0.0295825	0.967654	1.06336	1.07498	0.955226	1.0153	0.0312918				1.13487	0.971042	1.00781
		0.880924	1.12762	0.983498	1.00299	0.998758	0.0506143	1.14372	1.15031	0.813976	1.09473	1.05069	0.0798712				1.04358	0.996712	0.908106	1.07032	1.00468	0.0356037	1.0565	1.14214	1.07747	1.09609	1.09305	0.0182528				1.03257	1.02524	0.997268	0.941657	0.999185	0.0206293	0.990838	1.03407	0.984898	0.987806	0.999402	0.0116181				1.13394	1.01772	1.07346
		0.93193	0.985337	1.01679	1.01489	0.987235	0.0197909	0.956982	1.17248	0.998742	1.00379	1.033	0.0476612				0.871809	1.07588	1.07619	1.10062	1.03113	0.0534208	1.2326	1.10881	1.34178	1.09342	1.19415	0.0582385				1.02249	1.11713	0.863802	1.00705	1.00262	0.0522795	1.01819	1.08861	0.960913	0.975001	1.01068	0.0286935				1.00182	0.994027	1.02971
		0.977968	0.899072	0.932483	1.07648	0.971501	0.0385478	1.26532	1.09984	0.935769	1.08281	1.09593	0.0674114				0.961375	0.812712	1.13214	0.892954	0.949795	0.0679496	0.968689	0.975079	1.02978	1.11267	1.02155	0.0333224				0.950612	0.95446	1.09621	1.04144	1.01068	0.0353903	1.0392	1.12849	0.98318	1.18751	1.08459	0.0455181				1.16755	1.12578	1.14058
		0.927821	1.08221	1.05744	1.07076	1.03456	0.0359367	0.983427	0.922339	0.972421	1.01549	0.973419	0.0193224				0.870049	0.943847	0.964876	1.10797	0.971685	0.0497702	1.08146	0.764184	0.941503	1.09989	0.97176	0.0777044				1.04142	1.00357	0.979431	1.0877	1.02803	0.0236293	0.946636	1.00882	1.08407	1.04879	1.02208	0.0294729				1.0082	1.04472	0.99571
		0	0	0	0	0	0	0	0	0	0	0	0				1.26812	1.02376	0.961025	1.03342	1.07158	0.0674487	1.16147	0.905976	1.13609	0.810579	1.00353	0.0862478				0	0	0	0	0	0	0	0	0	0	0	0				0	0	0
		0	0	0	0	0	0	0	0	0	0	0	0				1.20767	1.01407	1.49318	0.859062	1.1435	0.136643	0.949384	0.989691	0.859246	1.03748	0.958951	0.037799				0	0	0	0	0	0	0	0	0	0	0	0				0	0	0
		0	0	0	0	0	0	0	0	0	0	0	0				0	0	0	0	0	0	0	0	0	0	0	0				0	0	0	0	0	0	0	0	0	0	0	0				0	0	0
		0	0	0	0	0	0	0	0	0	0	0	0				0	0	0	0	0	0	0	0	0	0	0	0				0	0	0	0	0	0	0	0	0	0	0	0				0	0	0
		0	0	0	0	0	0	0	0	0	0	0	0				0	0	0	0	0	0	0	0	0	0	0	0				0	0	0	0	0	0	0	0	0	0	0	0				0	0	0
	0	0	0	0	0	0	0	0	0	0	0	0	0				0	0	0	0	0	0	0	0	0	0	0	0			0	0	0	0	0	0	0	0	0	0	0	0	0			0	0	0	0
	0.5	1.13689	0.840126	1.09355	0.966576	1.00929	0.0669727	1.45602	1.39606	1.79451	1.40789	1.51362	0.0945233				0	0	0	0	0	0	0	0	0	0	0	0			0.5	1.12686	1.15152	1.01853	1.06004	1.08924	0.0304779	1.59586	1.34629	1.59871	1.48155	1.5056	0.0597044			0.5	1.07829	1.09989	1.04149
	1	1.03429	1.05956	1.08689	1.12984	1.07764	0.020445	1.86896	1.70197	1.65856	1.64945	1.71974	0.0510433				0	0	0	0	0	0	0	0	0	0	0	0			1	0.982834	1.09402	1.1197	1.02913	1.05642	0.0310614	1.91435	1.48339	1.59247	1.63383	1.65601	0.0917728			1	1.16165	1.10484	1.03418
	1.5	1.11032	1.05205	1.0512	1.06454	1.06953	0.0139353	1.90099	1.83376	1.63011	1.8657	1.80764	0.060748				0	0	0	0	0	0	0	0	0	0	0	0			1.5	1.05286	1.13561	0.984671	1.18749	1.09016	0.0447753	1.95444	1.83418	1.74509	1.6934	1.80678	0.0571661			1.5	1.19378	1.19936	1.08359
	2	1.14732	1.027	1.07695	1.01197	1.06581	0.0305149	2.01357	2.03059	1.60412	1.69661	1.83622	0.109007				0	0	0	0	0	0	0	0	0	0	0	0			2	1.05749	1.06712	1.13368	1.13669	1.09874	0.0211392	1.88783	1.89531	1.9678	1.87028	1.90531	0.0214832			2	1.21018	1.14065	1.19337
	2.5	1.16095	1.14391	1.20944	1.11161	1.15648	0.0204035	1.75689	1.99336	1.70177	1.65926	1.77782	0.0745752				0	0	0	0	0	0	0	0	0	0	0	0			2.5	1.08634	1.11045	1.08262	1.38986	1.16732	0.0744361	2.10221	2.07625	2.18198	1.98837	2.0872	0.0398921			2.5	1.20836	1.32406	1.18649
	3	1.14685	0.867012	1.20355	1.03292	1.06259	0.0742195	2.13264	1.83056	1.93645	1.90064	1.95007	0.0647075			0	0	0	0	0	0	0	0	0	0	0	0	0			3	1.14863	1.24276	1.17161	1.24779	1.2027	0.0250485	2.27939	2.23973	2.0248	1.99557	2.13487	0.0726886			3	1.15963	1.11542	1.12953
	3.5	1.12445	1.10493	1.04455	1.10206	1.094	0.0172167	1.93952	1.98561	1.85706	1.78739	1.89239	0.0439527			0.5	0.903591	0.882835	0.772568	0.921851	0.870211	0.0335092	1.84566	1.68152	1.24449	1.69284	1.61613	0.129409			3.5	1.1114	1.22152	1.26279	1.30143	1.22429	0.0410132	2.25395	2.0726	2.09021	2.16835	2.14628	0.0414848			3.5	1.25775	1.21322	1.18111
	4	1.25437	0.977729	0.976089	1.24575	1.11349	0.0788732	2.46911	1.83039	1.78018	1.61573	1.92385	0.187444			1	1.05056	1.01759	0.821071	0.896529	0.946437	0.0533164	1.74271	1.67228	1.75865	1.74371	1.72933	0.0193652			4	1.06483	1.37757	1.14093	1.20488	1.19705	0.066633	2.35413	2.1856	1.92704	2.15513	2.15548	0.087823			4	1.28204	1.30467	1.23215
	4.5	1.38342	0.906294	1.02431	1.40685	1.18022	0.12649	1.80395	2.01557	1.70611	1.84282	1.84211	0.0645757			1.5	0.951932	0.901901	1.01965	0.905672	0.944789	0.0274239	2.06057	1.73256	1.43242	1.69666	1.73055	0.128759			4.5	1.17363	1.07126	1.26174	1.34133	1.21199	0.0580816	2.37739	2.19567	2.18344	2.21231	2.2422	0.045449			4.5	1.22997	1.21155	1.19935
	5	1.09383	1.24375	0.980485	1.11706	1.10878	0.0539824	2.10749	1.78236	1.69998	1.53189	1.78043	0.120837			2	0.784442	1.05719	1.0972	1.01278	0.987903	0.0699776	2.00315	1.76785	1.57253	1.82507	1.79215	0.0887081			5	1.23169	1.20284	1.22576	1.28946	1.23744	0.0184208	2.24929	2.45696	2.10177	2.11868	2.23167	0.0820095			5	1.29555	1.16917	1.19749
	5.5	1.27675	1.0943	1.25564	1.0744	1.17527	0.0528274	2.15952	1.97342	1.92509	1.8983	1.98908	0.0588997			2.5	0.831201	1.00543	1.08869	0.922723	0.962013	0.0552184	2.09602	1.79288	1.55993	1.91677	1.8414	0.112582			5.5	1.13581	1.22225	1.20259	1.33994	1.22515	0.0425009	2.20802	2.34075	2.20873	2.14386	2.22534	0.0413663			5.5	1.24288	1.22962	1.26476
	6	1.23291	0.969521	0.913896	1.11474	1.05777	0.072115	2.0549	2.21323	1.88195	1.89877	2.01221	0.0774956			3	0.972811	0.980934	0.754917	1.04715	0.938954	0.0635643	2.37403	1.95995	1.75369	1.95601	2.01092	0.130266			6	1.12021	1.20075	1.12971	1.31072	1.19035	0.043963	2.32633	2.3186	2.30342	2.13991	2.27207	0.0443078			6	1.1636	1.14611	1.27076
	6.5	1.28211	1.10001	1.28431	1.14709	1.20338	0.0470828	2.16565	2.03386	1.96091	2.0332	2.04841	0.0426672			3.5	0.950729	0.866356	0.827752	0.965261	0.902524	0.0331142	2.17397	1.78778	1.48854	1.91114	1.84036	0.142257			6.5	1.15444	1.24565	1.23118	1.25008	1.22034	0.0223346	2.28661	2.32034	2.30571	2.31127	2.30598	0.00712654			6.5	1.2751	1.25145	1.21111
	7	1.04408	0.992111	1.02325	1.15037	1.05245	0.0343417	2.06037	1.9769	1.91321	2.01062	1.99028	0.0308826			4	0.914198	1.02203	0.952656	0.849106	0.934497	0.0361655	2.31961	1.97463	1.74669	1.66055	1.92537	0.14717			7	1.20394	1.17497	1.26464	1.30492	1.23712	0.0293235	2.19985	2.42001	2.16618	2.0442	2.20756	0.0783119			7	1.09296	1.1779	1.16749
	7.5	0.983071	1.15745	1.2171	1.21696	1.14364	0.0553354	2.26054	2.31653	1.88707	2.07281	2.13424	0.0974881			4.5	0.960141	1.04535	0.855715	0.968932	0.957535	0.0389613	1.97803	1.65904	1.98875	1.99454	1.90509	0.0820875			7.5	1.18681	1.15573	1.16311	1.38923	1.22372	0.0555655	2.28569	2.54477	2.24891	2.20283	2.32055	0.0766375			7.5	1.29767	1.16979	1.10305
	8	1.32276	1.18795	1.20617	1.06857	1.19636	0.0520225	2.10766	2.00434	1.9012	2.0345	2.01193	0.0428111			5	0.913188	0.965475	0.702437	0.970034	0.887783	0.0631135	1.95026	1.93097	1.9658	1.91952	1.94164	0.0102526			8	1.1245	1.12596	1.09469	1.27481	1.15499	0.0405851	2.57748	2.39733	2.26624	2.18019	2.35531	0.0864705			8	1.2896	1.17958	1.19957
	8.5	1.13876	1.08391	1.03386	1.23154	1.12202	0.0423259	2.53095	2.08514	2.16445	2.22831	2.25221	0.0974177			5.5	0.985134	0.785677	1.03509	0.656926	0.865707	0.0880096	2.01399	1.93152	2.17963	1.93582	2.01524	0.0579813			8.5	1.17507	1.1677	1.20971	1.18328	1.18394	0.00916048	2.4253	2.47	2.50301	2.32766	2.43149	0.0380975			8.5	1.16991	1.30024	1.19984
	9	1.22191	1.11811	1.18129	1.17339	1.17368	0.0213532	2.48353	2.4075	2.24442	2.26374	2.3498	0.0575343			6	0.933743	1.0337	0.870778	1.18335	1.00539	0.0681451	1.92923	1.97585	2.1784	1.77666	1.96503	0.0828704			9	1.15899	1.22097	1.14308	1.27109	1.19853	0.0294475	2.62453	2.53199	2.46594	2.06877	2.42281	0.122412			9	1.17068	1.35377	1.09087
	9.5	1.10299	1.13183	1.16579	1.0594	1.115	0.0225436	2.51607	2.40039	2.09719	2.26508	2.31968	0.0901707			6.5	1.02017	0.8732	1.14473	0.997994	1.00902	0.0556096	2.3127	1.87657	1.76406	1.84472	1.94951	0.123357			9.5	1.1624	1.24574	1.15512	1.26815	1.20785	0.0287503	2.50391	2.38007	2.24749	2.39803	2.38238	0.0526103			9.5	1.23828	1.25931	1.03523
	10	1.34419	1.25242	1.25327	1.07515	1.23126	0.0563141	2.59833	2.32719	2.30374	2.43888	2.41704	0.067239			7	1.179	0.914171	1.07034	0.856405	1.00498	0.0735276	1.91194	1.85345	1.70315	1.72111	1.79741	0.0507979			10	1.1142	1.25829	1.20643	1.22936	1.20207	0.0311538	2.79622	2.5162	2.45825	2.25915	2.50745	0.110884			10	1.08285	1.0422	1.11877
	10.5	1.11659	1.08615	1.15923	1.2451	1.15177	0.0345327	2.83496	2.32232	2.30957	2.55619	2.50576	0.123511			7.5	1.01329	0.830272	0.947998	0.902212	0.923443	0.0385216	2.13506	2.04663	2.19884	1.9802	2.09018	0.0481421			10.5	1.09277	1.20426	1.17639	1.16418	1.1594	0.0237403	2.69403	2.70105	2.40773	2.34902	2.53796	0.0929216			10.5	1.19317	1.29706	1.05353
	11	1.20481	1.12413	1.13923	1.05208	1.13006	0.0313415	2.71144	2.71316	2.39793	2.83603	2.66464	0.0935657			8	1.11074	0.935022	0.965646	0.886985	0.974597	0.0481801	1.92743	2.1429	1.84453	2.10943	2.00607	0.0716964			11	1.10674	1.23713	1.2996	1.33441	1.24447	0.0501269	2.76682	2.70038	2.44833	2.39487	2.5776	0.0917339			11	1.20274	1.21432	1.18767
	11.5	1.13141	1.13747	1.19641	1.04888	1.12854	0.030332	2.62918	2.51516	2.70548	2.68289	2.63318	0.0424672			8.5	1.07883	1.08565	0.911893	1.03081	1.0268	0.0401983	2.13548	1.80739	1.97433	1.96155	1.96969	0.0670297			11.5	1.13124	1.20883	1.18375	1.42458	1.2371	0.0645488	2.67236	2.63897	2.5234	2.46221	2.57424	0.0491208			11.5	1.17597	1.19669	1.11198
	12	1.19309	1.29206	1.07412	1.22861	1.19697	0.0457803	2.72935	2.81722	2.3757	2.83571	2.6895	0.107139			9	0.781435	0.908985	1.08261	1.10634	0.969843	0.0766755	2.43765	2.1363	2.08883	2.11181	2.19365	0.0819102			12	1.18784	1.20439	1.12088	1.28781	1.20023	0.0343241	2.5192	2.5771	2.59686	2.45597	2.53728	0.0317205			12	1.12663	1.05274	1.25959
	12.5	1.14963	1.15181	1.36156	1.16953	1.20813	0.0513354	2.81394	2.86669	2.20681	2.47439	2.59046	0.154626			9.5	0.9827	0.832759	0.99099	0.986159	0.948152	0.0385019	2.26236	2.01749	2.02578	1.96638	2.068	0.0661031			12.5	1.19801	1.16155	1.28948	1.24255	1.2229	0.0276926	2.63089	2.70424	2.37689	2.64306	2.58877	0.0724257			12.5	1.34318	1.05162	1.14984
	13	1.0669	1.34536	1.20801	1.09456	1.17871	0.0633851	2.92968	2.3844	2.66288	2.94589	2.73071	0.132422			10	1.04646	0.975471	1.04557	1.04405	1.02789	0.0174791	2.48966	2.31821	2.03089	2.13973	2.24462	0.100888			13	1.06103	1.06479	1.3098	1.27791	1.17838	0.0669901	2.46982	2.58575	2.4701	2.51407	2.50993	0.0273282			13	1.21102	1.23655	1.04272
	13.5	1.08742	1.24462	1.08032	1.04037	1.11318	0.0450185	2.61418	3.07768	2.74513	3.28573	2.93068	0.15337			10.5	0.917844	0.907636	0.843591	1.04844	0.929377	0.0429536	1.91955	2.05291	2.07272	2.02287	2.01702	0.0340652			13.5	1.24703	1.12398	1.23964	1.3938	1.25111	0.0552799	2.68132	2.48371	2.66693	2.47489	2.57671	0.0563475			13.5	1.37972	1.25406	1.18212
	14	1.19254	1.03102	1.2127	1.05528	1.12288	0.0464839	2.71776	3.08694	2.79226	3.22191	2.95472	0.119517			11	0.862218	0.801575	0.854832	1.03475	0.888345	0.0506377	2.08779	2.14891	1.70833	1.97028	1.97883	0.0974853			14	1.10626	1.19015	1.25425	1.24583	1.19912	0.0340643	2.47766	2.83087	2.69455	2.55401	2.63927	0.078078			14	1.24897	1.20271	1.14511
	14.5	0.987222	0.982888	1.17669	0.978073	1.03122	0.0485265	3.04873	2.81986	2.60129	3.17773	2.9119	0.127261			11.5	1.12803	0.924892	1.00846	1.10643	1.04195	0.0468964	2.22835	2.17581	1.75908	1.89356	2.0142	0.112404			14.5	1.18634	1.21156	1.31196	1.31046	1.25508	0.0328137	2.63085	2.525	2.6473	2.4103	2.55336	0.0548482			14.5	1.19756	1.1614	1.36805
	15	1.15768	1.07311	1.1339	1.13658	1.12532	0.0181959	2.90416	3.10209	2.54878	2.99102	2.88651	0.119641			12	0.714761	0.866743	1.05753	1.02156	0.915147	0.0785775	2.50868	1.97962	2.03265	2.03673	2.13942	0.123772			15	1.2155	1.18504	1.17329	1.33807	1.22798	0.0377617	2.72994	2.63463	2.61664	2.47165	2.61322	0.053336			15	1.29202	1.13427	1.16314
	15.5	1.07072	1.174	1.26257	1.16336	1.16766	0.0392254	3.65326	2.83589	2.7672	3.30163	3.1395	0.208372			12.5	1.01388	0.794694	0.928205	1.05276	0.947383	0.0571594	2.50079	1.91729	2.02154	1.89342	2.08326	0.14193			15.5	1.04171	1.28146	1.2295	1.2701	1.20569	0.055786	2.73237	2.58579	2.82308	2.63618	2.69435	0.0525885			15.5	1.35632	1.12746	1.07644
	16	0.980571	1.1355	1.09273	1.18528	1.09852	0.0436269	3.01901	3.23401	2.89374	3.58738	3.18353	0.151846			13	1.09175	1.02467	0.952776	1.15998	1.05729	0.0444592	2.68713	2.19177	1.72469	2.05894	2.16563	0.199679			16	1.24862	1.32002	1.10595	1.37015	1.26118	0.057439	2.77262	2.80119	2.83802	2.71551	2.78184	0.0258445			16	1.32354	1.15353	1.09291
	16.5	1.16438	1.17867	1.13201	0.971256	1.11158	0.0477819	3.02224	3.2552	3.02052	3.81201	3.27749	0.186502			13.5	1.02526	1.09385	0.918634	0.981787	1.00488	0.0368591	2.02012	2.00433	2.15407	2.1011	2.0699	0.0351617			16.5	1.15645	1.14477	1.16821	1.18035	1.16245	0.00765042	2.69542	2.72728	2.74814	2.68478	2.71391	0.0145514			16.5	1.41926	1.23417	1.1933
	17	1.03815	1.29129	1.19228	1.24063	1.19059	0.0546857	3.2475	3.01597	2.78784	3.79169	3.21075	0.21518			14	0.980104	0.896206	1.04391	1.15148	1.01793	0.0538196	2.37988	2.02165	1.79556	2.19517	2.09807	0.124567			17	1.19547	1.24191	1.22586	1.34898	1.25306	0.0333928	2.59969	2.79305	2.65182	2.48249	2.63176	0.0643729			17	1.36276	1.30775	1.16505
	17.5	1.14879	1.1468	1.29828	1.2462	1.21002	0.037466	3.27707	3.37222	2.89691	3.71454	3.31518	0.168112			14.5	1.04792	0.822389	0.823876	1.06479	0.939744	0.0674145	2.30411	2.12366	2.10681	2.33256	2.21678	0.0590162			17.5	1.24623	1.23886	1.20414	1.31665	1.25147	0.023584	2.65448	2.61662	2.66164	2.48246	2.6038	0.0416335			17.5	1.3105	1.26724	1.15547
	18	1.03373	1.05605	1.31049	1.23914	1.15985	0.068106	3.20592	3.34635	3.00071	3.85448	3.35186	0.181948			15	1.26157	1.01599	1.16853	1.08648	1.13314	0.0529531	2.63544	1.79723	2.07723	2.25321	2.19078	0.175451			18	1.09796	1.10111	1.23159	1.32971	1.19009	0.0559926	2.73419	2.84356	2.67506	2.77546	2.75707	0.0354359			18	1.31923	1.19333	1.27566
	18.5	1.12988	1.48487	0.987741	1.16363	1.19153	0.104944	3.44604	3.01651	2.65445	4.28754	3.35113	0.351568			15.5	1.07546	1.01739	0.983124	1.09037	1.04159	0.0250503	2.22653	2.05202	2.03136	2.3644	2.16858	0.0785922			18.5	1.1199	1.2121	1.35181	1.30088	1.24617	0.0510377	2.83053	2.61923	2.59905	2.67302	2.68046	0.052402			18.5	1.28991	1.11091	1.16125
	19	1.03997	1.23965	1.1926	1.10503	1.14431	0.0445815	3.40001	3.29576	2.66349	3.91704	3.31908	0.2573			16	1.02209	0.915066	1.09316	1.17362	1.05098	0.0548687	2.68738	1.85325	2.13283	1.84115	2.12865	0.198053			19	1.27399	1.13563	1.23082	1.26027	1.22518	0.0311775	2.8899	2.92281	2.75493	2.75084	2.82962	0.0448157			19	1.2264	1.17277	1.12073
	19.5	1.17546	1.15408	1.19872	1.08346	1.15293	0.0248877	3.57039	3.47955	3.13979	4.37827	3.642	0.262333			16.5	1.14802	1.02914	1.33673	1.05106	1.14124	0.0700955	2.38308	2.30205	2.16109	2.28544	2.28292	0.0458683			19.5	1.06062	1.21344	1.21455	1.23185	1.18012	0.0400549	2.72207	2.90567	2.6946	2.73045	2.7632	0.048103			19.5	1.14834	1.1875	1.09074
	20	1.10716	1.18699	1.20706	0.980427	1.12041	0.0514066	3.57065	3.43237	3.09488	4.26254	3.59011	0.245404			17	1.00758	0.968312	0.97761	0.973512	0.981754	0.00881702	2.45324	1.89157	1.91231	2.11618	2.09333	0.130234			20	1.10606	1.24863	1.2244	1.14787	1.18174	0.0331269	2.86633	2.63849	2.84889	2.6182	2.74298	0.066409			20	1.39996	1.14213	1.15326
	20.5	1.1712	1.07136	0.930619	1.1914	1.09114	0.059595	3.49974	3.58327	3.1976	4.02158	3.57555	0.170194			17.5	0.919362	0.888295	0.865881	1.02856	0.925525	0.0360536	2.2899	1.86046	2.00758	2.22293	2.09522	0.0987428			20.5	1.12773	1.19351	1.28645	1.30832	1.229	0.0419403	2.87277	2.6888	2.69056	2.92432	2.79411	0.0612073			20.5	1.35637	1.16593	1.19462
	21	1.17598	1.16826	1.18233	1.11333	1.15998	0.0158118	3.2784	3.39796	2.9162	4.47596	3.51713	0.335617			18	1.1095	1.06721	1.02845	1.09664	1.07545	0.0179938	2.35004	2.13064	2.14158	2.07028	2.17313	0.0610161			21	1.11004	1.09548	1.20256	1.30385	1.17798	0.0481915	2.87399	2.8264	2.65627	2.58297	2.73491	0.0689104			21	1.29046	1.26989	1.13997
	21.5	1.22719	1.26022	1.53515	1.11972	1.28557	0.0884345	3.68	3.50411	3.03157	4.19349	3.60229	0.239952			18.5	0.981629	0.965082	1.0152	1.0174	0.994828	0.0128569	2.5223	2.15049	1.80665	2.53052	2.25249	0.173032			21.5	1.19165	1.35573	1.32801	1.30099	1.2941	0.03593	2.72146	2.78487	2.70106	2.83872	2.76153	0.0313109			21.5	1.32198	1.21327	1.24758
	22	1.03861	0.955847	1.22985	1.09964	1.08098	0.0577081	3.83204	3.4528	3.35479	4.4292	3.76721	0.243477			19	1.22813	0.8881	1.06789	0.930249	1.02859	0.0767951	2.27777	2.08713	1.72726	2.27977	2.09298	0.130007			22	1.15704	1.24285	1.16899	1.30913	1.2195	0.0353912	2.7807	2.7361	2.77279	2.7369	2.75662	0.0117323			22	1.25308	1.23557	1.11417
	22.5	1.27989	0.904351	1.2636	1.12979	1.14441	0.0867967	3.09576	3.69123	3.16766	4.26125	3.55398	0.270537			19.5	1.17691	0.951884	1.02502	1.15892	1.07818	0.0540391	2.21257	2.0001	2.0954	2.3189	2.15674	0.0693487			22.5	1.10764	1.18896	1.29942	1.34024	1.23406	0.0528855	2.99504	2.76993	2.82496	2.80963	2.84989	0.0497524			22.5	1.36495	1.34035	1.12017
	23	1.11806	1.0183	1.26484	1.13237	1.13339	0.0506297	3.6328	3.58875	3.47688	4.33855	3.75924	0.195869			20	1.13115	0.91449	0.99558	1.21113	1.06309	0.0665749	2.33324	2.2222	1.99621	2.04029	2.14799	0.0787727			23	1.20785	1.24148	1.26656	1.37304	1.27224	0.03569	2.86165	2.79881	2.93405	2.71558	2.82752	0.0464302			23	1.27795	1.21919	1.22731
	23.5	1.20143	0.969585	1.24284	1.1102	1.13101	0.0605221	3.74409	3.48465	3.18639	4.3846	3.69993	0.255079			20.5	1.48239	0.917483	1.00526	0.942919	1.08701	0.133077	2.61046	2.27184	2.08721	2.20367	2.2933	0.112384			23.5	1.2652	1.24558	1.28781	1.28008	1.26967	0.009299	2.88189	2.9823	2.75361	2.87371	2.87288	0.0467967			23.5	1.19492	1.25985	1.06419
	24	1.10651	1.19999	1.16436	1.17387	1.16119	0.0197191	4.07681	4.07314	3.23241	4.77235	4.03868	0.315038			21	1.06944	0.850922	1.16796	1.01462	1.02574	0.0663453	2.20026	1.71199	2.1452	2.18463	2.06052	0.116751			24	1.09271	1.18671	1.20352	1.41373	1.22417	0.0677277	2.90355	2.79847	2.89833	2.56994	2.79258	0.07805			24	1.36854	1.22758	1.10054
	24.5	1.21841	1.1439	1.3964	1.07669	1.20885	0.0688913	3.89516	3.71711	3.41364	4.70278	3.93217	0.275428			21.5	1.20704	1.02394	0.924305	1.12664	1.07048	0.0614663	2.24897	2.31509	2.17724	2.20699	2.23707	0.0298793			24.5	1.22545	1.34482	1.11817	1.45721	1.28641	0.0733759	2.87422	2.89505	2.80612	2.76191	2.83432	0.030711			24.5	1.27953	1.27506	1.23258
	25	1.04581	1.24005	1.1502	1.06619	1.12556	0.044347	4.25756	3.84271	4.13312	4.71218	4.23639	0.180848			22	1.09681	1.07368	0.868788	1.14658	1.04647	0.0611478	2.33888	2.23522	1.97885	2.39219	2.23629	0.0917905			25	1.12715	1.33455	1.1657	1.3291	1.23912	0.0541088	2.98068	2.79704	2.78126	3.05575	2.90369	0.0679534			25	1.295	1.14317	1.10567
	25.5	1.10866	1.1307	1.2182	1.22048	1.16951	0.0291233	4.56836	3.82085	3.81469	5.02408	4.307	0.29738			22.5	1.26795	0.91986	1.04695	1.24522	1.11999	0.0831468	2.44696	2.35304	1.84565	2.32024	2.24147	0.134646			25.5	1.00947	1.31309	1.26787	1.28804	1.21962	0.0706582	2.83896	2.62593	3.00856	2.85776	2.8328	0.0787119			25.5	1.24198	1.20091	1.03347
	26	1.07182	1.30432	1.27811	1.14878	1.20076	0.0548003	4.56872	4.09111	3.88191	4.48282	4.25614	0.16237			23	1.41785	1.01093	1.16427	0.924568	1.1294	0.10817	2.50315	2.00449	2.08928	2.20164	2.19964	0.10893			26	1.07059	1.18345	1.13141	1.36143	1.18672	0.0626357	2.81177	2.84637	2.8659	3.04466	2.89218	0.052047			26	1.24249	1.20849	1.03129
	26.5	1.06667	0.930808	1.08683	1.24833	1.08316	0.0650495	4.8412	4.31814	4.31735	5.07374	4.63761	0.190675			23.5	1.4071	0.939722	1.02738	1.20252	1.14418	0.103269	2.7353	2.25489	2.04075	2.36434	2.34882	0.145299			26.5	1.24561	1.20863	1.1504	1.26112	1.21644	0.0246125	2.97014	2.74654	3.07854	2.91849	2.92843	0.0691948			26.5	1.30304	1.12499	1.08156
	27	1.33798	1.31461	1.22371	1.17769	1.2635	0.0377542	5.02364	3.8606	4.26943	5.16672	4.5801	0.310247			24	1.2991	0.884461	1.15646	1.09307	1.10827	0.0861496	2.28312	2.09192	2.16282	2.14262	2.17012	0.0405104			27	0.986462	1.31153	1.22612	1.27066	1.19869	0.0728623	2.83974	2.69291	2.93622	2.91791	2.84669	0.0553657			27	1.29387	1.19162	1.24827
	27.5	1.39704	1.11366	1.24186	1.19163	1.23605	0.0597935	5.09957	3.97825	4.08167	5.50397	4.66587	0.376897			24.5	1.27256	1.03683	1.10885	1.10098	1.12981	0.0502426	2.80494	2.113	1.86808	2.19589	2.24548	0.199047			27.5	1.11192	1.25838	1.16662	1.50624	1.26079	0.0872171	2.90008	2.74883	2.86684	2.9673	2.87076	0.0456998			27.5	1.15207	1.1281	1.27454
	28	1.17614	1.024	1.13616	0.974911	1.0778	0.0470432	4.90821	3.81557	3.83623	5.52093	4.52023	0.419953			25	1.23754	1.21156	0.954933	1.11765	1.13042	0.0639126	2.45422	2.16959	2.29773	2.28027	2.30045	0.0585814			28	1.25192	1.26063	1.19899	1.35874	1.26757	0.0333009	3.14999	2.70777	2.98513	2.91121	2.93852	0.0916886			28	1.17769	1.36177	1.26266
	28.5	1.20893	1.11227	1.18921	1.15182	1.16556	0.021348	5.29725	4.04203	4.48629	5.15626	4.74546	0.293714			25.5	1.31137	0.758247	1.15661	1.25496	1.1203	0.124847	2.34228	1.87791	1.95188	2.03131	2.05085	0.102069			28.5	1.17909	1.32832	1.19899	1.46091	1.29183	0.0653499	2.80231	2.85343	2.90206	2.85094	2.85219	0.0203688			28.5	1.28632	1.23109	1.11893
	29	1.11783	1.07108	1.22178	1.16741	1.14452	0.0324008	5.96908	4.54	4.47217	5.49673	5.11949	0.367303			26	1.15852	0.959804	1.1228	0.884906	1.03151	0.0652553	2.03159	1.97694	2.0397	2.57428	2.15562	0.140246			29	1.14963	1.33108	1.12904	1.29245	1.22555	0.0505715	2.97259	2.75104	2.99137	2.89804	2.90326	0.0545969			29	1.186	1.2493	1.03808
	29.5	1.07395	1.22177	1.22827	1.12858	1.16314	0.0374478	5.58649	4.09274	4.1294	5.23422	4.76071	0.381974			26.5	1.25211	0.930698	1.03025	1.04147	1.06363	0.0675769	2.19999	1.92817	2.00223	2.692	2.2056	0.171985			29.5	1.1594	1.22513	1.21177	1.36483	1.24028	0.0438716	3.1096	3.07205	2.95041	2.78972	2.98045	0.0720828			29.5	1.32736	1.24121	1.13381
	30	1.07582	0.884955	1.28092	1.12201	1.09093	0.0815043	5.74043	4.5482	3.75017	5.74381	4.94566	0.487842			27	1.15082	1.04216	0.843947	0.963967	1.00022	0.064662	2.3851	2.13976	2.07051	2.47593	2.26783	0.0967799			30	1.29415	1.21099	1.22477	1.30482	1.25868	0.0238246	3.03332	3.02834	2.89375	2.98567	2.98527	0.0323252			30	1.27373	1.26853	1.07003
	30.5	1.09949	1.09115	1.08942	1.08149	1.09038	0.00369349	5.62558	4.164	4.09564	5.44128	4.83163	0.407169			27.5	0.964055	0.766761	1.05772	1.14475	0.983322	0.0810674	2.45287	2.28178	2.40515	2.17439	2.32855	0.0627662			30.5	1.0912	1.26905	1.20105	1.35004	1.22784	0.0547856	3.07463	2.95235	3.16931	2.92752	3.03095	0.0562175			30.5	1.47949	1.31106	1.29721
	31	1.26706	1.04691	1.20868	1.35441	1.21926	0.0647848	5.55269	4.33156	4.39335	4.95534	4.80823	0.285073			28	1.19174	0.946825	0.939999	0.929909	1.00212	0.0633019	2.32589	1.97792	2.04212	2.35771	2.17591	0.0968852			31	1.14218	1.21243	1.19989	1.41698	1.24287	0.0600189	3.11003	2.99961	2.92923	2.9143	2.98829	0.0446387			31	1.21433	1.18167	1.08572
	31.5	1.08988	1.08011	1.10449	1.09832	1.0932	0.00529341	5.78811	4.10277	4.44712	5.56643	4.97611	0.413358			28.5	1.24019	1.1095	0.94426	1.06744	1.09035	0.061023	2.40281	2.24833	2.00583	2.35997	2.25423	0.0889746			31.5	1.25365	1.1952	1.09268	1.43897	1.24513	0.0726762	3.11016	2.81532	2.99425	3.14829	3.01701	0.0747825			31.5	1.38053	1.26981	1.19177
	32	1.17673	1.17626	1.06529	1.14916	1.14186	0.0263245	6.03189	4.46715	4.41533	5.78967	5.17601	0.427222			29	1.15386	0.707867	1.15037	0.9095	0.980398	0.107345	2.34058	2.35423	2.10141	2.12801	2.23106	0.0674515			32	1.25639	1.36914	1.22511	1.23253	1.27079	0.033455	3.31181	2.7411	3.00587	2.99095	3.01243	0.116817			32	1.45226	1.28081	1.18719
	32.5	1.24654	0.967633	1.10507	1.19058	1.12746	0.0606974	5.85744	4.75564	4.2101	5.66788	5.12276	0.387797			29.5	1.26574	0.729479	0.934257	1.01815	0.986904	0.110967	2.25175	1.8333	1.96318	2.1225	2.04268	0.0913974			32.5	1.21412	1.24308	1.12483	1.37062	1.23816	0.0508201	3.56689	3.00621	3.20312	3.27979	3.264	0.116243			32.5	1.35207	1.20846	1.10943
	33	1.23199	1.00797	0.895538	1.21579	1.08782	0.0819092	5.96695	4.39818	4.55378	6.33673	5.31391	0.490662			30	0.978186	0.974784	1.19018	0.82229	0.99136	0.075588	2.2834	2.46792	2.15568	2.31718	2.30604	0.064194			33	1.13408	1.44379	1.11926	1.42796	1.28128	0.0893708	3.09294	2.94254	3.12233	2.93258	3.0226	0.0495051			33	1.22569	1.14366	1.22314
	33.5	1.19839	1.17375	1.32739	1.28271	1.24556	0.0358913	6.04206	4.37047	4.65306	6.2169	5.32062	0.471895			30.5	1.03557	0.853148	1.25855	0.909278	1.01414	0.0899591	2.07168	1.82595	1.88125	1.87983	1.91468	0.053894			33.5	1.27636	1.12951	1.2409	1.3507	1.24937	0.0460387	3.08201	2.89659	2.99422	3.04664	3.00487	0.0403452			33.5	1.27576	1.24553	1.1852
	34	1.15159	1.09738	1.11912	1.33915	1.17681	0.0552476	5.82624	4.45233	4.41826	6.05249	5.18733	0.436691			31	1.19558	0.752758	0.974667	0.871173	0.948545	0.0939987	2.10352	2.04798	1.86274	2.58397	2.14955	0.153682			34	1.12342	1.19763	1.23706	1.30391	1.21551	0.0377245	3.27566	2.93333	3.15125	3.01065	3.09272	0.0758474			34	1.16807	1.20541	1.26384
	34.5	1.23038	0.993359	1.1233	1.16295	1.1275	0.049877	5.75713	4.75008	4.31292	6.08783	5.22699	0.416839			31.5	1.05528	0.964233	1.25527	0.9997	1.06862	0.0649759	2.08062	2.19733	2.06977	2.18732	2.13376	0.0339462			34.5	1.3298	1.32955	1.18741	1.32241	1.29229	0.035002	3.12038	2.83617	2.94242	3.06072	2.98992	0.0631981			34.5	1.34016	1.07746	1.23711
	35	1.16867	1.04719	0.995516	1.0636	1.06875	0.0363307	6.24533	4.43872	4.45652	6.36365	5.37606	0.536588			32	1.24806	0.906951	0.985339	0.931514	1.01797	0.0784254	2.44846	2.2584	1.98916	1.93321	2.15731	0.120238			35	1.23463	1.31954	1.23364	1.41257	1.30009	0.0425543	3.41634	2.73142	3.36393	3.07032	3.1455	0.157634			35	1.34772	1.07513	1.12086
	35.5	1.40318	1.10682	1.37123	1.2511	1.28308	0.0672576	6.11415	4.36762	4.08607	6.42025	5.24702	0.595086			32.5	0.90489	0.85239	0.973727	0.907597	0.909651	0.0248521	2.33212	2.00871	2.09675	2.32141	2.18975	0.0811523			35.5	1.10615	1.31221	1.14087	1.23121	1.19761	0.0464089	3.35095	2.92536	3.07774	3.18375	3.13445	0.089553			35.5	1.47226	1.27145	1.19592
	36	1.23341	1.18925	1.24153	1.10017	1.19109	0.0324111	5.73938	4.41807	4.29913	6.66993	5.28163	0.566272			33	1.01036	0.901698	1.0371	0.953817	0.975745	0.030176	2.21538	1.86154	2.07948	2.22286	2.09481	0.0844502			36	1.29021	1.37077	1.14999	1.26066	1.26791	0.045674	3.00772	2.99411	3.25801	2.92983	3.04742	0.072223			36	1.24345	1.20717	1.10785
	36.5	1.18424	1.02265	0.935395	1.2466	1.09722	0.0716678	6.03938	4.80119	3.98785	6.77628	5.40118	0.622877			33.5	1.12729	0.826951	1.03529	0.991663	0.995298	0.062832	2.3808	2.26771	2.19111	2.38055	2.30504	0.0463804			36.5	1.13203	1.21036	1.14747	1.26266	1.18813	0.0300681	3.27896	2.73827	3.12057	3.11472	3.06313	0.114774			36.5	1.30829	1.09239	1.14544
	37	1.30793	1.14048	1.22978	1.24435	1.23063	0.0345111	5.61769	4.98507	4.06531	6.71529	5.34584	0.556718			34	1.24742	0.803856	0.889212	0.985582	0.981518	0.0960929	2.1367	1.86285	2.13931	2.23195	2.0927	0.0797562			37	1.04073	1.31255	1.21395	1.36585	1.23327	0.0714774	3.47587	2.90364	3.11708	3.19055	3.17179	0.118221			37	1.3271	1.21644	1.07746
	37.5	1.08827	1.01831	1.19076	1.29726	1.14865	0.0608913	5.74137	4.30842	4.64379	6.31503	5.25215	0.468133			34.5	1.10093	0.746189	0.931136	0.814738	0.898248	0.0775982	2.3542	1.67636	2.19932	2.57224	2.20053	0.190731			37.5	1.23931	1.29057	1.29933	1.34228	1.29287	0.0211297	3.26737	2.63679	3.32412	3.09239	3.08017	0.155801			37.5	1.4357	1.17444	1.27846
	38	1.10583	1.01374	1.17925	1.12703	1.10646	0.0345442	5.7537	4.31068	4.30261	6.86384	5.30771	0.620802			35	1.22971	0.885205	0.950755	0.80046	0.966534	0.0929643	2.34259	2.1072	2.15228	2.36544	2.24187	0.0655588			38	1.22141	1.32774	1.1086	1.22525	1.22075	0.0447638	3.21043	2.7548	3.16133	3.22535	3.08798	0.111898			38	1.23706	1.09227	1.20943
	38.5	1.06235	1.26587	1.09772	1.27526	1.1753	0.0555073	5.72685	4.13462	4.74126	7.10218	5.42623	0.647857			35.5	1.0288	0.879833	0.982391	0.958147	0.962294	0.031151	2.11879	2.21157	2.1032	2.4259	2.21486	0.0742994			38.5	1.29853	1.30559	1.18984	1.2954	1.27234	0.0275827	3.23822	2.76093	3.48676	3.14051	3.15661	0.150687			38.5	1.31869	1.15583	1.20425
	39	0.954053	1.03428	1.12282	1.18285	1.0735	0.0501627	5.46681	4.28556	4.46516	7.30557	5.38078	0.692223			36	1.09289	1.01239	1.19853	1.26725	1.14277	0.0563404	2.56623	2.1434	2.14016	2.03948	2.22232	0.117147			39	1.19014	1.35264	1.21126	1.329	1.27076	0.0409638	3.53796	2.76726	3.40535	3.20027	3.22771	0.168469			39	1.19745	1.20489	1.09003
	39.5	1.11847	1.41483	1.2416	1.35241	1.28183	0.065178	5.59643	4.46185	4.66169	7.20924	5.4823	0.626503			36.5	1.24195	0.885986	0.938087	0.842046	0.977018	0.0904664	2.1718	2.18294	2.22888	2.14672	2.18258	0.0171896			39.5	1.28856	1.3938	1.2409	1.30301	1.30657	0.031963	3.29412	2.95202	3.1228	3.24791	3.15421	0.0764963			39.5	1.30773	1.11509	1.24598
	40	1.35773	1.18045	1.29596	1.13839	1.24313	0.0506816	5.79977	4.11895	5.30527	6.87107	5.52377	0.571012			37	1.29478	0.923808	1.30078	1.07136	1.14768	0.0917527	2.58125	2.3877	2.27296	2.35912	2.40026	0.0650704			40	1.12474	1.26461	1.12836	1.28054	1.19956	0.0422858	3.36368	2.8588	3.27785	3.08034	3.14517	0.112384			40	1.38233	1.21518	1.10706
	40.5	1.2699	1.0907	1.07981	1.07483	1.12881	0.0471481	5.15551	3.89431	4.87382	7.29619	5.30496	0.716657			37.5	1.19938	0.719513	1.04496	0.936109	0.97499	0.10084	2.54333	2.32121	1.95165	2.71797	2.38354	0.165274			40.5	1.14558	1.22821	1.22926	1.28921	1.22306	0.0295006	3.32448	2.81195	3.2316	3.13687	3.12623	0.11154			40.5	1.28066	1.11581	1.20034
	41	1.12106	1.04787	1.10311	1.28816	1.14005	0.0517677	5.85365	4.39451	5.02689	6.62815	5.4758	0.486602			38	1.24869	0.911855	1.10405	1.00195	1.06664	0.0722745	2.8096	1.90988	2.31848	2.20366	2.31041	0.187321			41	1.18963	1.3908	1.17972	1.32042	1.27014	0.0514341	3.38399	3.05223	3.43486	3.1695	3.26014	0.0900498			41	1.18716	1.28486	1.17659
	41.5	1.03498	1.01148	1.08301	1.27894	1.1021	0.0607951	5.40691	4.78217	5.4945	6.9242	5.65195	0.452768			38.5	1.34033	1.00815	1.12502	1.09267	1.14154	0.0706945	2.24879	2.09328	2.3166	2.59469	2.31334	0.104785			41.5	1.23914	1.28097	1.09244	1.38279	1.24884	0.0602278	3.55712	3.08727	3.17386	3.10911	3.23184	0.109973			41.5	1.29385	1.27841	1.14711
	42	1.42023	1.10179	1.0907	1.1741	1.1967	0.076768	5.72264	3.81438	6.08461	7.38701	5.75216	0.738193			39	1.12374	0.82869	0.982056	1.00223	0.984178	0.060542	2.83229	2.08385	2.16681	2.59788	2.42021	0.177653			42	1.17874	1.28188	1.18504	1.37856	1.25606	0.0471644	3.28605	2.82473	3.4235	2.97245	3.12668	0.137981			42	1.40295	1.26747	1.16118
	42.5	1.3527	1.19153	1.26529	1.17081	1.24508	0.0412052	5.82366	4.2674	6.17493	7.30384	5.89246	0.626986			39.5	1.32097	0.710507	1.1468	1.02206	1.05008	0.128721	2.44561	2.2351	2.37838	2.66071	2.42995	0.0885626			42.5	1.15049	1.30658	1.19964	1.24849	1.2263	0.0334104	3.47883	2.82739	3.47818	3.1084	3.2232	0.158169			42.5	1.35682	1.1445	1.11219
	43	1.1716	1.23021	1.15901	1.03637	1.1493	0.0407134	6.15459	4.75078	6.34004	7.8955	6.28523	0.643401			40	1.36362	0.89532	0.987542	1.0708	1.07932	0.101315	2.55398	1.86088	2.07455	2.43037	2.22994	0.159564			43	1.03612	1.34436	1.18384	1.36001	1.23108	0.07621	3.47802	2.86938	3.28192	3.06624	3.17389	0.131807			43	1.3603	1.18353	1.28251
	43.5	1.16251	1.01875	1.20844	1.15579	1.13637	0.0409158	5.77199	5.06049	6.31835	7.45866	6.15237	0.505868			40.5	1.00085	0.926654	0.841799	0.960506	0.932452	0.0338095	2.67144	1.87067	1.97027	2.37879	2.22279	0.185602			43.5	1.2053	1.20058	1.21081	1.43689	1.2634	0.057869	3.64525	2.92367	3.45409	3.13228	3.28882	0.161295			43.5	1.31547	1.16424	1.1766
	44	1.20375	1.11899	1.14756	1.17424	1.16113	0.0181406	5.94916	5.10285	6.61785	7.38001	6.26247	0.484602			41	1.25088	0.661359	1.10098	0.797201	0.952603	0.135386	2.14499	2.16853	1.95138	2.40773	2.16816	0.0935085			44	1.30057	1.24741	1.1258	1.29407	1.24196	0.0404907	3.32877	2.95738	3.36516	3.18682	3.20953	0.0924371			44	1.48232	1.06943	1.22549
	44.5	1.33922	1.00365	0.948373	1.05461	1.08646	0.0869999	6.13421	5.30608	6.62295	7.70986	6.44327	0.502099			41.5	0.997577	0.900422	0.933616	0.969186	0.9502	0.0211304	2.54494	2.21159	2.09238	2.32974	2.29466	0.0964745			44.5	1.16856	1.30617	1.23862	1.33958	1.26323	0.0379069	3.51311	3.12323	3.62351	3.16368	3.35588	0.124972			44.5	1.28401	1.163	1.1804
	45	1.15753	0.968452	1.11511	1.1487	1.09745	0.043959	6.07634	5.85143	7.02686	7.75115	6.67644	0.439562			42	1.04865	0.915324	1.2086	0.796297	0.992218	0.0886495	2.37753	1.96699	2.07853	2.42064	2.21092	0.111344			45	1.205	1.25957	1.28649	1.33126	1.27058	0.0263884	3.48084	3.20067	3.23595	3.07717	3.24866	0.0845474			45	1.43504	1.24387	1.09524
	45.5	1.19908	1.1881	1.06253	1.08465	1.13359	0.035006	5.86426	5.11571	6.70445	7.30143	6.24646	0.478487			42.5	1.20774	0.794162	1.12429	0.906963	1.00829	0.0954604	2.2024	2.37072	1.93628	2.16165	2.16776	0.0894478			45.5	1.14761	1.17481	1.28378	1.35992	1.24153	0.0492214	3.31788	3.19943	3.46323	3.30858	3.32228	0.0541343			45.5	1.26935	1.19781	1.18944
	46	1.15167	0.92347	1.10542	1.20634	1.09672	0.061323	5.88798	4.61091	6.9755	7.47728	6.23792	0.635718			43	1.03732	0.819291	0.925895	1.0008	0.945828	0.0481336	2.24568	1.70585	2.21992	1.947	2.02961	0.127327			46	1.24931	1.32983	1.09444	1.38821	1.26545	0.0637179	3.45599	3.0331	3.31761	3.04277	3.21237	0.104614			46	1.27451	1.15412	1.23246
	46.5	1.1808	1.03625	1.16493	1.03797	1.10499	0.0393253	6.55048	4.78533	6.88859	7.7765	6.50022	0.627369			43.5	0.946052	0.961221	1.1277	0.974865	1.00246	0.0421595	2.28432	2.0126	2.40059	2.16088	2.2146	0.0832374			46.5	1.1684	1.15146	1.17701	1.38495	1.22046	0.0550872	3.43105	2.90477	3.68706	3.30251	3.33135	0.163113			46.5	1.29125	1.1408	1.06837
	47	1.3035	0.977414	1.16642	1.17378	1.15528	0.0671256	6.60138	4.46242	7.14415	7.44484	6.4132	0.673273			44	0.830784	0.94734	1.09307	0.973721	0.961228	0.0538104	2.41782	2.0842	2.05426	2.53823	2.27363	0.120696			47	1.20372	1.35915	1.29054	1.20161	1.26375	0.03795	3.37236	3.05455	3.4162	3.04203	3.22129	0.100311			47	1.27353	1.12996	1.11217
	47.5	1.24961	1.08029	1.49289	1.06707	1.22247	0.0992592	6.18006	4.4859	7.13613	8.07465	6.46919	0.765905			44.5	1.35976	0.844079	0.992252	0.94271	1.0347	0.112645	2.85117	1.9204	2.16785	2.29023	2.30741	0.196897			47.5	1.13849	1.31267	1.29264	1.36414	1.27698	0.0485597	3.53437	3.01183	3.54061	3.21867	3.32637	0.129001			47.5	1.2768	1.25294	1.21456
	48	1.25155	1.07778	1.10165	1.13276	1.14093	0.038551	6.61778	4.60872	7.02997	7.66376	6.48006	0.659825			45	1.07442	0.594072	1.02567	0.992166	0.921582	0.110468	2.54135	2.00044	2.06654	2.35714	2.24137	0.126491			48	1.2583	1.35202	1.25527	1.29871	1.29107	0.0225989	3.55506	3.1154	3.52083	3.36623	3.38938	0.100137			48	1.32872	1.24944	1.27403
	48.5	1.05076	0.932149	1.13984	1.154	1.06918	0.0510743	6.94369	4.64552	7.4124	7.46243	6.61601	0.667138			45.5	1.0692	0.928293	1.03804	1.08948	1.03126	0.0359139	2.77203	2.30202	2.35059	2.38453	2.45229	0.107914			48.5	1.31733	1.3083	1.25357	1.32332	1.30063	0.0159888	3.4962	3.16159	3.70746	3.07845	3.36092	0.146603			48.5	1.28683	1.03474	1.09964
	49	1.19758	1.12925	1.22885	1.18117	1.18421	0.0208198	6.61093	4.66481	7.94911	7.89252	6.77934	0.769583			46	1.13077	0.802275	1.07074	0.95913	0.990728	0.0721842	2.68474	2.1622	1.92421	2.43246	2.3009	0.164767			49	1.26893	1.42933	1.15753	1.3685	1.30607	0.0595347	3.73278	3.05312	3.51069	3.37225	3.41721	0.142277			49	1.28706	1.17524	1.31977
	49.5	1.21665	0.967337	1.14272	1.04914	1.09396	0.0543699	6.53431	4.472	7.80602	7.57486	6.5968	0.760346			46.5	1.22522	0.655719	0.895794	0.966807	0.935885	0.117179	2.62384	2.09386	2.40239	2.45714	2.39431	0.110668			49.5	1.25317	1.14486	1.13555	1.27802	1.2029	0.0366005	3.49105	3.19546	3.7477	3.10475	3.38474	0.146417			49.5	1.39762	1.12318	1.16199
	50	1.17062	0.964375	0.940934	1.0983	1.04356	0.0547284	7.08744	4.44591	8.26958	7.93148	6.9336	0.865684			47	1.07499	0.773578	0.738796	0.814114	0.85037	0.0764386	2.72541	1.88922	1.78045	2.47674	2.21795	0.228027			50	1.21046	1.21012	1.23276	1.34039	1.24843	0.0311077	3.53245	3.06185	3.6003	3.31487	3.37737	0.12152			50	1.36984	1.10509	1.15661
	50.5	1.2894	1.20064	1.05923	0.961108	1.12759	0.0729776	7.04257	4.26609	7.79188	7.73086	6.70785	0.83146			47.5	0.905556	0.918388	1.01901	0.876485	0.92986	0.0309824	2.60921	2.38409	2.02191	2.68476	2.42499	0.148762			50.5	1.22457	1.12891	1.33043	1.25331	1.2343	0.0416375	3.45947	3.07092	3.57423	3.30687	3.35287	0.108773			50.5	1.33193	1.31801	1.15601
	51	1.33312	1.00335	1.01473	1.07345	1.10617	0.0771957	7.64178	3.97399	7.90947	8.0635	6.89719	0.978285			48	1.08264	0.823465	1.00062	1.14209	1.0122	0.0692753	2.72359	2.27932	2.87792	2.49202	2.59321	0.131283			51	1.19549	1.21676	1.26336	1.30036	1.24399	0.0235356	3.63193	3.19427	3.63028	3.41104	3.46688	0.104633			51	1.36347	1.26274	1.15867
	51.5	1.20078	1.11928	1.16061	1.05668	1.13434	0.0307706	7.95291	4.17298	7.58514	8.3041	7.00378	0.954948			48.5	1.13828	0.707535	0.716405	0.84894	0.852791	0.100507	2.37312	2.1532	1.98215	2.75576	2.31606	0.166986			51.5	1.23835	1.29176	1.33516	1.32918	1.29861	0.022265	3.78351	3.35012	3.66229	3.36179	3.53943	0.108805			51.5	1.27149	1.30218	1.15023
	52	1.20302	1.14426	1.31233	1.12694	1.19664	0.041859	8.32601	4.72737	8.16195	9.18619	7.60038	0.983652			49	1.00197	0.943544	1.02984	1.06343	1.00969	0.0253786	2.68568	2.1061	2.46244	2.66558	2.47995	0.13443			52	1.2106	1.33765	1.1492	1.36982	1.26682	0.05214	3.73296	3.177	3.58745	3.3689	3.46658	0.12212			52	1.3794	1.24156	1.30631
	52.5	1.46184	1.03588	1.06105	1.17826	1.18426	0.0975887	8.32284	4.38344	8.82998	9.13644	7.66818	1.10769			49.5	0.980372	0.763797	1.07826	0.94532	0.941937	0.0657053	2.74762	2.16195	2.14099	2.30728	2.33946	0.140988			52.5	1.2652	1.23422	1.2009	1.39921	1.27488	0.0434718	3.83497	3.31572	3.56504	3.43575	3.53787	0.11135			52.5	1.18679	1.17547	1.19741
	53	1.33557	1.11055	0.928768	1.16259	1.13437	0.083724	7.775	4.57271	8.39133	9.2992	7.50956	1.02778			50	1.14486	0.779632	0.911661	0.799804	0.908989	0.0838133	2.45897	1.8669	2.15832	2.45692	2.23528	0.141655			53	1.2168	1.3354	1.32156	1.41475	1.32213	0.040671	3.61638	3.03429	3.72359	3.40387	3.44453	0.152029			53	1.26487	1.16651	1.1957
	53.5	1.10789	1.07196	1.07168	1.03275	1.07107	0.0153431	8.12001	4.8787	8.34096	9.98852	7.83205	1.06906			50.5	1.12664	0.886935	1.04404	1.0103	1.01698	0.0497609	3.05459	2.17405	2.31564	2.27342	2.45442	0.202245			53.5	1.31358	1.20638	1.25596	1.25827	1.25855	0.0219027	3.8048	3.52729	3.71664	3.42194	3.61767	0.0872217			53.5	1.30681	1.23012	1.08991
	54	1.11828	1.19998	1.12004	1.33984	1.19454	0.0520476	8.23459	4.72104	8.63769	9.98922	7.89563	1.12275			51	1.18108	0.909862	1.28787	1.03599	1.1037	0.0826961	3.19552	2.42623	2.44064	2.77457	2.70924	0.180964			54	1.24697	1.31502	1.22077	1.32333	1.27652	0.0252576	3.54214	3.15167	3.4915	3.29152	3.36921	0.0904697			54	1.24486	1.24721	1.09698
	54.5	1.30558	0.995106	1.21398	1.03219	1.13672	0.0738602	8.19731	4.93338	8.09329	9.54723	7.6928	0.977591			51.5	1.23657	0.817825	1.12167	1.00201	1.04452	0.0894577	3.14649	2.41983	2.52706	2.83764	2.73276	0.163914			54.5	1.20693	1.21546	1.14081	1.31455	1.21944	0.0358264	3.62281	3.20547	3.7091	3.44773	3.49628	0.111141			54.5	1.30746	1.07386	1.19814
	55	1.02503	1.15765	1.22128	1.13338	1.13434	0.0408783	8.71579	4.89213	7.85938	9.63119	7.77462	1.02667			52	1.2999	1.00991	0.889705	1.00756	1.05177	0.0873404	3.0088	2.30749	2.44046	2.35384	2.52764	0.162734			55	1.16749	1.28732	1.11875	1.27274	1.21157	0.0408644	3.57818	3.31676	3.84345	3.26025	3.49966	0.133891			55	1.30786	1.21674	1.07244
	55.5	1.12485	1.06405	1.35171	1.16647	1.17677	0.0619895	7.98808	4.80585	7.76834	9.25008	7.45309	0.940862			52.5	1.18543	0.809102	1.08122	0.922882	0.999658	0.0833511	2.82762	2.44897	2.63001	2.54143	2.61201	0.0808152			55.5	1.19899	1.21116	1.21711	1.36631	1.2484	0.0394863	3.98487	3.33152	3.72928	3.5031	3.63719	0.14165			55.5	1.34513	1.10094	1.29562
	56	1.12634	0.990869	1.22308	1.25538	1.14892	0.0593879	8.56354	4.62001	7.22184	8.73496	7.28509	0.950579			53	1.10169	0.861182	0.935583	1.16087	1.01483	0.0699755	2.8766	2.28294	2.56846	2.98901	2.67925	0.159227			56	1.2703	1.30626	1.31964	1.36851	1.31618	0.0203164	3.77582	3.4039	3.78133	3.6948	3.66396	0.0889138			56	1.25743	1.24222	1.12609
	56.5	1.14891	1.03244	1.13486	1.2279	1.13603	0.0401432	8.09914	4.79924	7.26682	9.5047	7.41747	0.98738			53.5	1.07936	0.960519	0.848136	0.776218	0.916057	0.0663398	2.99127	2.45149	2.46397	2.69055	2.64932	0.126531			56.5	1.13545	1.45682	1.29439	1.41713	1.32595	0.0723003	4.00123	3.22212	3.67104	3.58956	3.62099	0.159993			56.5	1.18287	1.20228	1.07553
	57	1.13775	0.915988	1.18803	1.14688	1.09716	0.0613737	8.42565	4.56724	7.20498	9.22417	7.35551	1.01793			54	1.16643	0.970129	1.11198	0.89815	1.03667	0.0619983	3.2517	2.44529	2.53697	2.9049	2.78472	0.184641			57	1.18823	1.196	1.21791	1.2109	1.20326	0.00678088	3.67366	3.21939	3.75246	3.57164	3.55429	0.117608			57	1.31347	1.19238	1.25893
	57.5	1.36041	0.909883	1.17544	1.08148	1.13181	0.0939626	9.04285	4.51771	7.26591	9.04244	7.46723	1.06865			54.5	1.30699	0.936305	1.05125	1.18064	1.1188	0.0801597	2.7684	2.66615	2.28887	2.70119	2.60616	0.107868			57.5	1.17544	1.24191	1.16385	1.34637	1.23189	0.0418552	3.76125	3.19081	3.80554	3.51752	3.56878	0.141005			57.5	1.36678	1.15728	1.13639
	58	1.23527	1.1068	1.08757	1.1402	1.14246	0.0327917	9.63487	4.75841	7.26161	9.36697	7.75546	1.1312			55	1.27751	0.899136	0.965669	0.967191	1.02738	0.0848733	2.72925	2.46218	2.51843	3.19248	2.72559	0.165907			58	1.32154	1.33881	1.2085	1.29611	1.29124	0.0289402	3.79919	3.35262	3.8036	3.68458	3.66	0.106099			58	1.39827	1.24246	1.19991
	58.5	1.32864	1.08598	1.30984	1.25629	1.24519	0.0552383	9.58845	5.38306	7.38581	8.72846	7.77145	0.916082																		58.5	1.27309	1.24146	1.29887	1.34535	1.28969	0.0219525	3.77018	3.33062	3.97878	3.33647	3.60401	0.161859			58.5	1.28588	1.22656	1.15539
	59	1.10636	1.04153	1.1861	0.978506	1.07812	0.0444583	9.25461	4.87032	7.33625	8.52743	7.49715	0.96074																		59	1.21602	1.20769	1.21432	1.36882	1.25171	0.0390771	4.05631	3.50014	3.92338	3.69478	3.79365	0.123065			59	1.2734	1.21164	1.06089
	59.5	1.24218	0.943611	1.17636	1.27401	1.15904	0.0746314	10.2035	5.36537	6.86978	8.91899	7.83942	1.07299																		59.5	1.19998	1.2662	1.13871	1.28071	1.2214	0.0326861	3.88674	3.43197	4.02957	3.40724	3.68888	0.158255			59.5	1.21248	1.15363	1.23938
	60	1.22401	0.953129	1.14098	1.07238	1.09763	0.057278	9.57544	5.52284	6.76478	8.03348	7.47414	0.867904																		60	1.11014	1.25873	1.24675	1.27693	1.22314	0.0381721	3.8229	3.27668	3.6964	3.39033	3.54658	0.127821			60	1.2095	1.2013	1.07377
[truncated: 9 more columns]

## Sheet: 1F
	50 μg/mL FPP	0 FPP
	0.320578	0.130194
	0.304296	0.091222
	0.298124	0.133041
	0.318455	0.119581
	0.347222	0.134328
	0.330162
Mean	0.319806	0.121673
SEM	0.0072387	0.00804248

## Sheet: 2B
FPP																																FPP-Mu1
	Time(min)	0			Mean	SEM	15 μg/ml FPP				Mean	SEM	30 μg/ml FPP				Mean	SEM	60 μg/ml FPP				Mean	SEM	120 μg/ml FPP				Mean	SEM			Time(min)	0 FPP-Mu1				Mean	SEM	15 μg/ml FPP-Mu1				Mean	SEM	30 μg/ml FPP-Mu1
		1.13715	1.15749	1.1484	1.14768	0.00588214	1.0296	1.1867	1.13987	1.3796	1.18394	0.07306	1.0794	1.08021	1.09258	1.08082	1.08325	0.00312173	1.04306	1.171	1.05968	1.04225	1.079	0.0309293	1.14099	1.0716	1.5012	1.19323	1.22675	0.0948138				1.20957	1.21823	1.21403	1.14668	1.19713	0.0169091	1.11825	1.12775	1.20443	1.11801	1.14211	0.0208969	1.13757	1.22302	1.23054	1.24346
		1.06887	1.22628	1.06543	1.12019	0.053052	0.899398	1.12786	1.14843	1.28635	1.11551	0.0801707	1.04241	1.01534	1.06843	1.11236	1.05964	0.0206493	1.04815	1.02712	1.10255	0.879423	1.01431	0.047689	0.933848	1.18347	1.01239	1.03308	1.0407	0.0521704				1.22521	1.15744	1.10655	1.14668	1.15897	0.0246452	1.05827	1.16919	1.10173	1.1085	1.10942	0.0228206	1.13645	1.12314	1.05341	1.18069
		1.09495	1.11222	1.08279	1.09665	0.00853971	1.15173	1.18453	1.09106	1.06954	1.12422	0.0265876	1.08695	1.0273	0.93541	1.06314	1.0282	0.03327	0.949677	1.05124	0.962958	1.13172	1.0239	0.0424215	1.02615	1.09795	0.96936	0.956235	1.01242	0.0322938				1.02815	1.18025	1.0659	1.03663	1.07773	0.0351153	1.01856	1.01825	1.13742	1.22236	1.09915	0.0497369	1.22985	1.02355	1.12051	1.09117
		1.04306	1.0321	1.06693	1.04736	0.0102816	0.947118	1.00231	1.09342	0.873594	0.97911	0.046334	0.988354	0.964696	0.992533	1.02128	0.991715	0.0116046	0.909253	1.07249	1.04291	1.31958	1.08606	0.0855566	0.854698	0.949924	0.978929	1.12068	0.976058	0.0550268				1.06433	1.12441	1.10225	1.1202	1.1028	0.0136919	1.05087	1.12809	1.06949	1.09302	1.08537	0.0166474	1.02822	1.03949	1.13529	0.929173
		1.00292	1.14453	0.894138	1.01386	0.0724873	0.973396	0.918875	0.96058	1.00106	0.963478	0.017099	0.93496	0.925927	0.933366	1.11412	0.977094	0.0457184	0.915746	0.907891	0.926818	1.38547	1.03398	0.117227	1.00695	0.987329	1.00282	1.05263	1.01243	0.0140487				0.995185	1.08654	1.01328	1.07833	1.04333	0.0229366	0.956004	0.987236	1.06616	1.04616	1.01389	0.0255509	0.956309	0.951354	0.957598	1.15868
		0.964233	1.09887	0.889318	0.98414	0.0613059	0.933447	0.943492	0.857609	1.00497	0.934879	0.0302201	1.01356	0.964574	0.954157	1.06432	0.999151	0.0252887	0.963357	0.99283	0.951733	0.896909	0.951207	0.0200597	0.840213	1.00239	0.852861	0.908269	0.900933	0.0369069				0.940232	0.971529	1.17337	1.05827	1.03585	0.0521971	0.955049	0.976915	0.985334	1.01479	0.983022	0.0123635	0.966994	0.956363	0.975882	0.952362
		0.885947	1.09558	0.886812	0.956114	0.0697352	1.01739	0.990336	0.922587	1.00639	0.984175	0.0212676	0.94297	0.995262	0.842496	0.954174	0.933726	0.0324205	0.939049	0.901026	0.901534	0.883497	0.906276	0.0117012	0.991545	1.03294	0.98287	0.969056	0.994103	0.0137488				0.927885	0.93439	1.08631	0.965032	0.978405	0.0368695	0.972916	0.950133	0.982919	0.947469	0.963359	0.00866669	0.887071	0.996444	0.929831	0.956781
		0.941463	1.06518	0.984347	0.996997	0.0362701	0.923879	1.05592	1.11233	1.0036	1.02393	0.0400632	1.03463	0.961861	0.841687	0.913505	0.93792	0.0406026	0.881441	0.905871	0.946262	0.921505	0.91377	0.013611	0.866506	0.959034	0.938756	0.903076	0.916843	0.0203788				0.957931	0.879995	0.986716	1.00557	0.957553	0.0276463	0.973301	0.899198	0.940526	0.885124	0.924537	0.0200602	1.05693	0.979057	0.766938	0.958449
		0.933713	0.926809	0.942609	0.934377	0.00457319	0.950951	0.921364	0.888171	0.929432	0.92248	0.0130298	0.935438	0.978838	0.897252	1.07409	0.971405	0.0380705	0.987898	0.934571	0.973588	1.40715	1.0758	0.111022	1.02452	1.00684	0.985627	1.09739	1.02859	0.0242708				0.910169	0.877297	0.880326	0.96605	0.90846	0.0205796	0.972302	0.968083	0.975933	1.05476	0.992769	0.0207254	0.969561	0.990093	1.0175	0.914327
		0.913678	1.0047	0.970852	0.963078	0.026563	1.00203	1.04638	0.956198	0.988089	0.998176	0.0187144	1.02121	0.949913	0.912967	0.758442	0.910632	0.0554803	0.8665	0.954995	1.00895	0.772324	0.900691	0.0518935	0.93627	1.00328	1.07126	1.00764	1.00461	0.0275745				0.934311	0.940469	1.00602	0.949521	0.95758	0.0164459	1.00155	1.02014	0.982463	0.943244	0.98685	0.0164443	0.943517	0.925608	0.950498	0.994996
		0.953851	1.00252	0.913656	0.956675	0.0256909	0.899805	1.0051	0.918501	0.852363	0.918943	0.031915	0.967295	0.894609	0.810879	0.980122	0.913226	0.0389657	1.09973	0.888688	0.973757	0.910661	0.96821	0.0474034	0.988008	0.942731	0.890877	0.938277	0.939973	0.0198499				0.947001	0.884968	0.972769	0.840446	0.911296	0.0299535	0.985518	0.958913	0.973807	0.930624	0.962215	0.0118544	1.00264	1.03655	1.03101	1.00889
		1.01838	1.05108	0.905568	0.991677	0.0440771	1.03835	0.947267	0.869157	0.950937	0.951429	0.0345716	1.0179	1.06376	0.879225	0.943883	0.976192	0.040676	1.12253	0.894177	0.944512	0.876775	0.959499	0.0562099	1.09769	0.914992	0.936743	0.952426	0.975464	0.0414599				1.01591	0.904082	0.929115	0.884056	0.933291	0.0290408	1.00046	0.911184	0.956295	0.925687	0.948406	0.0197344	1.00548	0.919338	1.04531	0.847079
		0.869128	0.918104	0.916809	0.901347	0.016114	0.979679	1.0305	0.843478	1.09162	0.98632	0.0528272	0.99104	0.998276	0.834459	0.83629	0.915016	0.0460065	1.17691	0.958645	0.96553	0.839511	0.985149	0.07016	1.00829	0.918922	0.941014	0.986628	0.963713	0.0204806				0.902482	1.04684	0.935538	0.980876	0.966433	0.0312486	1.04846	0.933184	0.854881	0.994358	0.957721	0.0415869	0.877853	0.988097	0.947633	0.999217
		0.977727	0.924163	0.993258	0.965049	0.020929	0.912734	0.905607	1.38847	0.881351	1.02204	0.122329	0.889536	1.03376	1.09022	1.02059	1.00853	0.0424417	1.1211	1.02353	0.94026	0.94104	1.00648	0.0429104	1.055	0.96358	0.966921	0.951815	0.98433	0.0237794				1.02907	0.909838	0.887006	0.971868	0.949445	0.0320285	0.998316	0.976362	0.899626	1.04669	0.980248	0.0306262	0.984029	0.987275	1.0024	1.028
		0.879835	1.1122	1.06792	1.01999	0.0712313	1.01618	0.966217	0.981941	0.977956	0.985575	0.0107354	1.01024	1.02291	2.09823	1.05454	1.29648	0.267413	0.983865	0.951495	0.937857	1.03044	0.975915	0.0205777	1.07522	1.00499	0.983246	0.933818	0.999318	0.0293557				1.05341	1.01412	0.945794	0.991604	1.00123	0.0224632	0.919178	0.909596	1.01629	1.05676	0.975455	0.0362654	0.940276	0.926491	1.03663	1.02963
		0.948683	0.970418	1.02242	0.980506	0.0218746	1.06211	0.962122	0.965859	0.928636	0.979681	0.0287216	0.938651	1.02143	1.03161	0.96659	0.989571	0.0221803	1.01045	1.06528	0.92342	0.957472	0.989155	0.0310562	0.994311	0.900936	0.889876	0.978889	0.941003	0.0266087				1.04926	1.08583	0.977366	0.965646	1.01952	0.0288108	0.92485	0.988309	0.974961	0.951298	0.959854	0.0139535	1.0134	0.991424	0.998545	0.901313
		0.99098	0.883348	0.988174	0.954167	0.035419	0.995572	0.858407	0.958056	0.951459	0.940874	0.0291547	0.986465	1.04264	0.92829	0.991812	0.987303	0.0233917	0.982822	1.07716	0.999992	0.888123	0.987023	0.0388274	0.973953	1.01609	0.907855	1.02465	0.980637	0.0266708				0.874328	0.922262	0.851342	0.922654	0.892646	0.01784	1.12737	1.02555	0.858948	0.903662	0.978882	0.0607373	1.01727	1.02501	0.997042	0.909385
		1.05099	1.06281	1.00721	1.04034	0.0169096	0.926917	0.994765	0.90416	0.940645	0.941622	0.0192457	0.907853	0.972146	0.886399	0.976283	0.93567	0.0226961	1.01804	1.02295	0.849221	0.853526	0.935933	0.0488389	1.04968	1.00239	0.990947	0.876776	0.979951	0.0366659				0.995423	0.891902	0.908983	1.07678	0.968272	0.04268	0.948125	1.05523	0.988664	0.877588	0.967402	0.037198	0.929698	1.04014	0.870941	0.932737
		1.09539	0.947633	1.03707	1.0267	0.042967	0.953908	0.952251	1.00012	0.882407	0.947172	0.0242715	0.925853	1.03907	0.969796	0.93401	0.967184	0.0257938	0.980423	0.964313	1.44408	0.939407	1.08205	0.120968	1.07936	0.948191	1.03484	0.992802	1.0138	0.0281166				0.996518	1.05889	0.931409	0.924387	0.977802	0.0315324	0.923213	0.966398	1.04917	1.01418	0.988239	0.0275236	0.989469	0.891993	0.982241	0.984394
		0	0	0	0	0	0	0	0	0	0	0	0	0	0	0	0	0	0	0	0	0	0	0	0	0	0	0	0	0				0.94363	0.910724	1.02592	0.968724	0.962249	0.0243189	1.04744	1.03028	0.980958	0.865738	0.981105	0.0409559	0.927411	0.985581	0.950261	0.97928
		0	0	0	0	0	0	0	0	0	0	0	0	0	0	0	0	0	0	0	0	0	0	0	0	0	0	0	0	0				0	0	0	0	0	0	0	0	0	0	0	0	0	0	0	0
		0	0	0	0	0	0	0	0	0	0	0	0	0	0	0	0	0	0	0	0	0	0	0	0	0	0	0	0	0				0	0	0	0	0	0	0	0	0	0	0	0	0	0	0	0
		0	0	0	0	0	0	0	0	0	0	0	0	0	0	0	0	0	0	0	0	0	0	0	0	0	0	0	0	0				0	0	0	0	0	0	0	0	0	0	0	0	0	0	0	0
		0	0	0	0	0	0	0	0	0	0	0	0	0	0	0	0	0	0	0	0	0	0	0	0	0	0	0	0	0				0	0	0	0	0	0	0	0	0	0	0	0	0	0	0	0
		0	0	0	0	0	0	0	0	0	0	0	0	0	0	0	0	0	0	0	0	0	0	0	0	0	0	0	0	0				0	0	0	0	0	0	0	0	0	0	0	0	0	0	0	0
		0	0	0	0	0	0	0	0	0	0	0	0	0	0	0	0	0	0	0	0	0	0	0	0	0	0	0	0	0				0	0	0	0	0	0	0	0	0	0	0	0	0	0	0	0
	0	0	0	0	0	0	0	0	0	0	0	0	0	0	0	0	0	0	0	0	0	0	0	0	0	0	0	0	0	0				0	0	0	0	0	0	0	0	0	0	0	0	0	0	0	0
	0.5	1.20479	1.05204	1.08142	1.11275	0.0467937	0.98999	1.13603	1.31983	1.21365	1.16488	0.0694053	1.31978	1.30961	1.32439	1.18918	1.28574	0.0323331	1.23428	1.45635	2.26981	1.37563	1.58402	0.233157	2.06875	2.61404	2.61988	2.20948	2.37804	0.140905				0	0	0	0	0	0	0	0	0	0	0	0	0	0	0	0
	1	0.938522	1.20056	1.21562	1.11823	0.089961	1.58636	1.51236	2.22685	1.44641	1.693	0.180233	1.5258	1.62863	2.21567	1.61303	1.74578	0.158256	2.10943	1.82025	3.10933	1.88236	2.23034	0.299514	2.74086	2.66258	3.3309	2.73327	2.8669	0.155668			0	0	0	0	0	0	0	0	0	0	0	0	0	0	0	0	0
	1.5	1.0171	1.1807	1.09209	1.09663	0.0472821	1.81303	2.58001	3.3579	1.63278	2.34593	0.39491	1.63277	1.63872	1.64314	1.9091	1.70593	0.0677565	2.62938	1.89542	3.53518	2.47264	2.63316	0.33957	3.22349	3.03463	3.83505	3.19574	3.32222	0.175939			0.5	1.34893	1.0678	1.07763	1.06621	1.14014	0.0696429	1.1254	0.947947	1.12112	0.777937	0.993104	0.0827793	1.1332	0.965888	0.970462	1.15262
	2	1.01874	1.05498	1.17335	1.08236	0.0466836	1.69955	2.15138	1.32675	1.63502	1.70318	0.170108	1.72472	1.70698	1.51071	1.97604	1.72961	0.0953844	2.81235	2.1062	3.49571	2.92713	2.83535	0.28529	3.31747	3.40084	3.9104	3.31539	3.48602	0.142852			1	1.04293	1.09048	0.961378	1.22339	1.07955	0.0548604	1.20939	1.08511	1.1262	0.854253	1.06874	0.0760254	1.09318	1.10585	1.14801	1.07128
	2.5	0.962964	1.21951	1.12454	1.10234	0.0748862	1.79667	2.19341	2.07181	1.74928	1.95279	0.107181	1.53046	1.87486	1.44447	1.83337	1.67079	0.107622	2.93754	2.10979	3.70361	2.97861	2.93239	0.325783	3.55233	3.85081	3.74327	3.31969	3.61652	0.116614			1.5	1.03809	1.00543	1.02113	1.05852	1.03079	0.0113959	1.23019	1.14844	1.04634	1.04447	1.11736	0.0447701	1.17641	1.11938	1.14298	1.14421
	3	0.937095	1.06824	1.08736	1.0309	0.0472245	1.57102	2.21432	1.88339	1.53165	1.8001	0.158918	1.78296	1.87577	1.52866	1.82495	1.75309	0.077177	2.77095	1.88257	3.42376	2.96392	2.7603	0.323028	3.59913	3.72751	3.79428	3.14077	3.56542	0.147229			2	1.23461	1.04394	1.05129	1.20401	1.13346	0.0499777	1.22125	1.053	1.01995	0.994205	1.0721	0.0511515	1.30803	1.09765	1.55932	1.11038
	3.5	0.998885	1.11504	1.148	1.08731	0.0452246	1.72803	2.15715	1.71267	1.75718	1.83876	0.106532	1.80543	1.79581	1.84947	1.89515	1.83647	0.0227831	2.03604	1.77653	3.25826	3.40073	2.61789	0.415265	3.77373	3.73994	4.30266	3.33573	3.78801	0.198315			2.5	1.12472	1.15556	1.06632	1.18859	1.1338	0.0259997	1.17011	0.980424	1.01871	1.00729	1.04413	0.0427521	1.15819	1.04628	1.22111	1.08503
	4	0.937352	1.07267	1.04943	1.01981	0.0417736	1.78317	2.10101	1.62275	1.9332	1.86003	0.10232	1.78964	1.75351	1.55789	2.05226	1.78833	0.101644	1.9345	1.71844	3.16291	3.48451	2.57509	0.439391	3.82074	3.72894	4.912	3.55723	4.00473	0.307314			3	1.12925	1.06345	1.08223	1.1311	1.10151	0.0169944	1.19568	1.11842	1.13573	0.951181	1.10025	0.0523747	1.2123	1.25138	1.05971	1.19427
	4.5	0.980558	1.11165	1.1571	1.0831	0.0529235	1.86494	2.04658	1.58333	1.76274	1.8144	0.0968334	1.83643	1.71644	1.95984	2.16367	1.9191	0.0954734	1.75666	1.59489	3.16569	3.19345	2.42768	0.4354	4.16387	3.79241	5.09499	3.73275	4.196	0.31447			3.5	1.27668	1.06776	1.15061	1.20523	1.17507	0.0441087	1.20685	1.08413	1.30439	0.862675	1.11451	0.0952732	1.19862	1.17484	1.59413	1.13334
	5	0.982231	1.12837	1.04411	1.05157	0.0423507	1.53095	2.23021	1.90311	1.87532	1.8849	0.14287	1.9391	1.80499	2.32115	2.09897	2.04105	0.111029	2.05446	1.64088	3.15213	3.1543	2.50044	0.386217	4.09542	4.05674	5.08898	3.83426	4.26885	0.279366			4	1.10903	1.15037	1.09543	1.11964	1.11862	0.0116869	1.24169	1.08754	1.18129	0.919255	1.10745	0.0702893	1.19289	1.18715	1.72979	1.1214
	5.5	1.07574	1.0001	1.07056	1.0488	0.0243966	1.57117	2.03796	2.35745	1.93104	1.97441	0.162082	1.74892	1.65643	2.76918	1.96419	2.03468	0.253178	2.50419	1.58486	3.17114	2.85279	2.52825	0.342686	4.15749	4.23795	5.00692	3.90831	4.32767	0.237039			4.5	1.29989	1.18642	1.00741	1.18934	1.17077	0.0605166	1.18911	1.09439	1.19432	1.01788	1.12392	0.0421534	1.21009	1.09737	1.64622	1.11374
	6	0.947269	1.01259	1.12732	1.02906	0.0526235	1.59117	2.1597	2.1518	2.04361	1.98657	0.134435	1.80945	1.74463	2.08741	2.05602	1.92438	0.0863249	3.26632	1.75564	3.21906	2.67537	2.7291	0.351093	4.15928	4.65599	4.97555	3.99117	4.4455	0.226127			5	1.00229	1.20712	1.13987	1.05333	1.10065	0.0454497	1.13757	1.07632	1.13789	0.961	1.07819	0.04166	1.18722	1.12077	1.90035	1.13294
	6.5	0.902567	1.16665	1.12196	1.06373	0.0816054	1.60238	2.38226	1.50182	1.95916	1.8614	0.199424	1.77647	1.72098	1.82497	2.15036	1.8682	0.0964224	3.20509	1.79967	3.33445	2.83134	2.79264	0.34775	4.55457	4.67932	5.32563	4.12352	4.67076	0.248647			5.5	1.09126	1.14488	1.0712	1.09878	1.10153	0.0155777	1.03444	1.01794	1.10498	1.00865	1.0415	0.0218227	1.11108	1.13783	1.67368	1.13228
	7	0.928484	1.06015	1.00965	0.999429	0.0383503	1.73846	2.21311	1.57867	1.93159	1.86546	0.136507	1.6931	1.70223	1.99067	2.25249	1.90962	0.133548	3.41273	1.71416	3.7259	3.07292	2.98143	0.442963	4.4005	4.6697	5.16234	4.21225	4.6112	0.206303			6	1.15133	1.06185	1.05598	1.0689	1.08452	0.0224281	1.12216	1.1251	1.19441	0.985088	1.10669	0.0438368	1.16687	1.10819	1.14787	1.10097
	7.5	0.997564	1.00589	1.13234	1.04526	0.0436023	1.92572	2.23032	2.4452	1.96227	2.14088	0.122067	1.71613	1.83209	1.96956	2.00239	1.88004	0.0659223	2.53889	1.73999	3.44914	3.16126	2.72232	0.378545	4.60351	5.1051	5.43618	4.32938	4.86854	0.24818			6.5	1.05896	1.05527	1.0051	1.01983	1.03479	0.0132579	1.143	1.09711	1.13237	0.999799	1.09307	0.0326005	1.2336	1.00945	1.19733	1.1143
	8	0.994911	0.933737	1.07993	1.00286	0.0423887	1.90279	2.25092	1.69583	1.94253	1.94802	0.114537	1.77927	1.73474	2.05613	2.12545	1.9239	0.0978117	2.25852	1.7782	3.55821	3.07194	2.66671	0.399483	6.1844	5.08101	5.35944	4.15747	5.19558	0.417874			7	1.24823	1.1439	1.00924	1.0709	1.11807	0.0513793	1.18671	1.08841	1.00162	0.887231	1.04099	0.0636888	1.13991	1.10968	1.26861	1.15135
	8.5	1.08933	0.981689	1.20031	1.09044	0.0631124	1.83777	2.28397	1.78849	2.01372	1.98099	0.111966	1.77273	1.73334	2.20278	2.04719	1.93901	0.11226	2.31806	1.63285	3.79256	2.86298	2.65161	0.456033	6.98033	5.25861	5.7015	4.25909	5.54988	0.564221			7.5	1.09006	1.15657	0.994492	1.15702	1.09954	0.0383851	1.08798	1.15963	1.14845	0.970576	1.09166	0.0433203	1.21937	1.07169	1.66617	1.0181
	9	1.01004	1.15412	1.13185	1.09867	0.0447815	1.91237	2.47263	1.84447	1.87445	2.02598	0.14953	1.80329	1.77342	2.49729	2.33866	2.10316	0.184718	2.67158	1.69862	3.64442	2.51336	2.632	0.399148	5.7836	5.12377	5.97537	4.47762	5.34009	0.340457			8	1.20409	1.12095	1.01735	1.18135	1.13093	0.0417276	1.25793	1.18572	1.06769	0.961324	1.11817	0.0653481	1.25206	1.29774	1.75384	0.989431
	9.5	0.912005	0.992202	1.14992	1.01804	0.0698862	1.85282	2.6284	1.60336	2.00343	2.022	0.218317	1.882	1.96537	2.73438	2.25187	2.20841	0.192385	3.22553	1.93209	3.54468	2.89877	2.90027	0.348622	5.68239	5.28506	5.79472	4.92791	5.42252	0.197823			8.5	1.17736	1.04623	1.07927	1.12508	1.10698	0.0284892	1.19147	1.21304	1.03106	0.928957	1.09113	0.0676007	1.15766	1.15815	1.63941	1.31103
	10	0.896879	1.09659	1.1665	1.05332	0.0807843	2.02208	2.27697	1.76376	1.93443	1.99931	0.106968	1.81708	1.875	2.67875	2.40148	2.19308	0.208538	3.63812	1.9296	3.79956	2.88811	3.06385	0.427051	5.45973	5.48708	5.84919	5.11344	5.47736	0.150305			9	1.72887	1.20013	1.03562	1.02626	1.24772	0.165279	1.16788	1.17868	1.1501	0.98543	1.12052	0.0454147	1.14769	1.15284	1.60018	1.36249
	10.5	0.974875	1.01866	1.07851	1.02402	0.0300375	2.17113	2.64547	2.10001	2.12667	2.26082	0.129053	1.73718	1.85871	2.42373	2.562	2.14541	0.204095	3.48599	1.86655	3.92031	2.68665	2.98987	0.453286	5.134	5.3197	5.97755	5.09469	5.38149	0.204656			9.5	1.31889	1.08031	0.952561	1.09782	1.1124	0.0760634	1.19112	1.16571	1.04014	0.926246	1.0808	0.0611824	1.11413	1.21157	1.53971	1.26123
	11	0.942426	1.1253	1.08385	1.05052	0.0553576	2.25726	2.61755	1.82545	1.89049	2.14769	0.183204	1.7778	1.87483	2.08876	2.26862	2.0025	0.109944	2.6865	1.85669	3.63729	2.6513	2.70794	0.364232	5.45326	5.28236	6.01212	5.10951	5.46431	0.195622			10	1.12008	1.24675	0.974236	1.16869	1.12744	0.0573461	1.05346	1.08016	1.12786	0.9045	1.04149	0.0481873	1.22694	1.15443	1.50582	1.21832
	11.5	0.981162	1.09464	1.18677	1.08752	0.0594592	2.2774	2.19302	2.22784	2.01373	2.178	0.0574271	1.78148	1.9699	1.65275	2.50631	1.97761	0.187878	2.58783	2.03954	4.28775	2.80877	2.93097	0.480292	5.43643	5.43547	6.13463	5.29968	5.57655	0.18878			10.5	1.12297	1.15095	1.08686	1.14466	1.12636	0.0144659	1.11979	1.2103	1.07823	0.884209	1.07313	0.0687447	1.20962	1.06046	1.47355	1.17498
	12	0.975365	1.07956	1.13271	1.06254	0.0462099	1.94525	2.4053	2.01911	2.08243	2.11302	0.101377	1.88359	1.88693	1.76702	2.63379	2.04283	0.198948	2.47819	2.23709	4.54814	2.89658	3.04	0.520845	5.79067	5.06183	6.50124	5.15825	5.628	0.332945			11	1.09697	1.11334	1.00283	1.26618	1.11983	0.054522	1.1598	1.07444	1.30796	0.915922	1.11453	0.0819137	1.18656	1.05322	1.50496	1.25385
	12.5	1.1672	1.20668	1.04063	1.13817	0.0500832	1.92193	2.77981	1.6709	1.98302	2.08891	0.239994	1.7821	1.80113	1.63973	2.55476	1.94443	0.206605	2.91234	2.13368	4.4517	2.86496	3.09067	0.487425	6.35225	5.29777	6.11301	5.41971	5.79569	0.258158			11.5	1.17056	1.16683	0.98907	1.13175	1.11455	0.0427311	1.2936	1.07174	1.26704	0.899431	1.13295	0.0922252	1.10835	1.16515	1.50925	1.24527
	13	1.08135	1.02276	1.17453	1.09288	0.0441891	1.84034	2.3401	1.58544	2.0797	1.96139	0.16161	1.99131	1.79077	1.85053	2.47038	2.02575	0.154056	3.29727	2.34227	4.3447	2.92321	3.22686	0.421231	7.35974	5.4348	6.38317	5.48775	6.16636	0.453398			12	1.15421	1.09696	0.975021	1.14782	1.0935	0.0415194	1.14407	1.2177	1.26964	0.959171	1.14764	0.0678997	1.11587	1.2255	1.44227	1.24279
	13.5	0.958642	1.05684	1.17008	1.06186	0.0610885	2.15243	2.39681	1.59859	2.04609	2.04848	0.16697	1.71812	1.91167	2.06971	2.56942	2.06723	0.182182	3.25659	2.35514	4.49192	3.34047	3.36103	0.437994	8.28865	5.71174	6.49231	6.10366	6.64909	0.569272			12.5	1.18418	1.23361	1.01672	1.11312	1.13691	0.0470785	1.28084	1.11829	1.14551	0.938515	1.12079	0.0703895	1.30588	1.09282	1.46542	1.28794
	14	0.91106	0.987187	1.1519	1.01672	0.0710747	1.95082	3.05283	1.83634	2.15101	2.24775	0.276124	1.8737	1.86693	2.88608	2.73746	2.34104	0.273465	2.93071	2.36831	4.56476	3.35922	3.30575	0.466138	9.04873	5.65315	6.61289	5.83749	6.78806	0.781715			13	1.33828	1.07932	1.06387	1.09773	1.1448	0.064864	1.15751	1.24903	1.48184	1.01071	1.22477	0.0987496	1.30139	1.18051	1.37802	1.2157
	14.5	0.937731	1.08702	1.13685	1.05387	0.0598238	2.28862	2.43785	1.78645	1.91846	2.10784	0.152955	1.98736	1.90872	2.19112	2.74002	2.2068	0.187432	2.73349	2.42784	4.36716	3.25134	3.19496	0.426092	9.81808	5.79707	6.64782	6.03371	7.07417	0.93204			13.5	1.15935	1.2431	1.08631	1.11747	1.15156	0.0339852	1.12105	1.097	1.16135	0.96754	1.08674	0.0418907	1.14806	1.19765	1.45566	1.28986
	15	0.866698	1.11212	1.13323	1.03735	0.0855441	1.84736	2.28062	1.84305	1.94179	1.9782	0.103346	1.93569	2.04639	2.12486	2.67638	2.19583	0.164816	2.6586	2.4206	4.34738	3.08412	3.12768	0.429105	9.80069	5.9644	6.76614	6.07809	7.15233	0.900376			14	1.18071	1.18719	0.857532	1.15365	1.09477	0.0794122	1.19794	1.154	1.63099	0.899886	1.2207	0.15172	1.23662	1.30401	1.47218	1.24864
	15.5	0.982634	1.18612	1.06962	1.07946	0.0589472	2.00359	2.60758	1.96492	2.08828	2.16609	0.149398	2.05576	1.93812	2.05939	2.72468	2.19449	0.178961	2.82542	2.64161	4.11527	2.99534	3.14441	0.33158	9.85877	5.78979	6.98018	6.03467	7.16585	0.933604			14.5	1.06126	1.13864	1.11567	1.30293	1.15462	0.0520279	1.13554	1.21627	1.26203	1.03083	1.16117	0.0507064	1.2345	1.24556	1.48721	1.21524
	16	0.97787	1.07018	1.13031	1.05945	0.0443314	2.10448	2.505	1.94324	1.826	2.09468	0.148208	2.03435	2.15739	1.99162	2.67223	2.2139	0.156766	2.98416	2.27265	3.9912	3.26044	3.12712	0.355313	9.34065	6.01687	6.6867	6.13273	7.04424	0.779299			15	1.1769	1.13384	1.04651	1.18613	1.13584	0.0318831	1.18255	1.23954	1.07686	0.898714	1.09941	0.074908	1.20508	1.24411	1.47376	1.27625
	16.5	0.982731	1.04257	1.1839	1.06973	0.0596385	2.24454	2.30028	2.20771	2.00609	2.18966	0.0640778	1.90578	2.05198	1.83539	2.67494	2.11702	0.191364	3.17524	2.55277	3.94775	3.22294	3.22468	0.285298	8.2952	6.09333	7.02289	6.30744	6.92971	0.496656			15.5	1.22304	1.08506	1.11443	1.18275	1.15132	0.0314689	1.2915	1.08978	1.02445	1.08202	1.12193	0.0583679	1.20247	1.23456	1.35186	1.21533
	17	0.962307	1.09666	1.11699	1.05865	0.0485291	1.94689	2.47064	1.82913	2.03661	2.07082	0.139879	1.97826	2.10898	1.98595	2.94523	2.25461	0.232149	3.54327	2.66224	3.50958	3.2373	3.2381	0.203806	7.32424	6.22787	6.76378	6.36645	6.67058	0.245705			16	1.21589	1.16452	1.0037	1.13447	1.12965	0.0452235	1.18744	1.16562	1.15219	0.909814	1.10376	0.0650565	1.33565	1.31988	1.42858	1.1998
	17.5	1.01335	1.1559	1.16622	1.11182	0.0493248	2.04383	2.37738	1.7386	1.9768	2.03416	0.131828	2.03789	2.0485	2.01001	2.59191	2.17208	0.140179	3.86186	2.61877	3.05505	3.1659	3.1754	0.257493	6.63211	6.32751	6.83979	6.30395	6.52584	0.12859			16.5	1.46475	1.21471	1.07333	1.29614	1.26224	0.0817033	1.16285	1.19964	1.28678	1.08093	1.18255	0.0426916	1.23381	1.20569	1.40685	1.36909
	18	1.07877	1.10617	1.05961	1.08152	0.0135081	1.90966	2.55903	1.65526	1.99565	2.0299	0.190605	1.96312	2.04127	1.95418	2.91772	2.21907	0.233702	3.66607	2.69367	3.88773	2.92061	3.29202	0.287338	6.51857	6.23864	7.40657	6.24657	6.60259	0.27578			17	1.36584	1.12677	1.08997	1.25853	1.21028	0.063231	1.21517	1.12842	1.32441	0.98743	1.16386	0.0711768	1.23211	1.1701	1.52763	1.22733
	18.5	0.973114	1.01962	1.16446	1.0524	0.057617	1.88189	2.30251	1.69074	2.1298	2.00123	0.134767	1.87555	2.14174	2.01165	2.8539	2.22071	0.217946	3.52018	2.7266	4.66355	3.06208	3.4931	0.422689	6.39768	6.43985	7.44719	6.58869	6.71835	0.246376			17.5	1.23547	1.14395	1.11207	1.24531	1.1842	0.0331483	1.17997	1.16297	1.51859	0.932759	1.19857	0.120653	1.35646	1.19599	1.44154	1.25612
	19	1.08907	1.03868	1.06757	1.0651	0.0145979	2.04962	2.51271	2.25955	1.92683	2.18718	0.128424	1.87991	2.08319	2.01294	2.74545	2.18038	0.193017	3.20125	2.96401	4.17485	3.21217	3.38807	0.268436	5.77653	6.3282	7.09647	6.24826	6.36237	0.273297			18	1.16	1.14452	0.947276	1.23604	1.12196	0.0615663	1.16004	1.17882	1.25659	1.01093	1.15159	0.0513333	1.1801	1.18499	1.5642	1.28801
	19.5	1.01985	1.0648	1.18925	1.0913	0.0506637	1.90932	2.38186	1.92713	2.12604	2.08609	0.110147	1.89944	1.95649	1.93975	2.60243	2.09953	0.168061	3.06588	2.75007	3.90654	2.9399	3.1656	0.255366	6.28744	6.20182	7.20592	6.29201	6.4968	0.237284			18.5	1.25257	1.04057	0.989582	1.11603	1.09969	0.0571976	1.19525	1.08902	1.26791	1.10696	1.16478	0.0414777	1.2784	1.26721	1.46606	1.37351
	20	1.15937	1.03843	1.22824	1.14202	0.0554755	2.0077	2.17984	2.07618	2.10704	2.09269	0.0357039	1.82119	2.22322	2.13263	2.73055	2.2269	0.188672	3.14739	2.88151	4.0468	3.31068	3.3466	0.249594	6.35212	6.24849	7.23646	6.25104	6.52203	0.239365			19	1.27202	1.18174	1.12285	1.13965	1.17907	0.0333673	1.24954	1.18165	1.49812	1.12551	1.26371	0.0821497	1.37559	1.26824	1.53662	1.28192
	20.5	1.21983	0.989403	1.17045	1.12656	0.0700451	1.97003	2.54783	1.82466	1.97849	2.08025	0.159809	2.04776	2.07301	1.98501	2.67995	2.19643	0.162231	3.11269	3.17564	3.76604	3.6156	3.41749	0.161277	6.2555	6.29534	7.00182	6.39807	6.48768	0.17399			19.5	1.61835	1.0867	0.971978	1.08759	1.19115	0.144962	1.19862	1.11906	1.62335	1.00092	1.23549	0.135516	1.13494	1.33081	1.509	1.3442
	21	1.15818	1.0817	1.04061	1.0935	0.0344487	1.98949	2.65502	1.8244	1.95352	2.10561	0.186536	2.1559	2.071	2.04148	2.72756	2.24898	0.161358	3.19187	3.08736	4.18955	3.40609	3.46872	0.249266	6.15203	6.4544	6.65569	6.63119	6.47333	0.116105			20	1.54186	1.22249	1.08092	1.17792	1.2558	0.0998283	1.23102	1.27497	1.41167	0.974476	1.22304	0.0913452	1.35517	1.24183	1.39537	1.36325
	21.5	1.17115	1.13468	1.1805	1.16211	0.0139804	1.83555	2.585	1.56572	2.05621	2.01062	0.216136	2.02564	1.98727	1.90949	2.44386	2.09157	0.119891	3.17353	3.13269	4.42026	3.09896	3.45636	0.321661	6.37493	6.73072	6.75262	7.07855	6.73421	0.14376			20.5	1.20384	1.18606	1.27313	1.15757	1.20515	0.0245821	1.14278	1.14165	1.42386	1.0833	1.1979	0.0765904	1.20531	1.26349	1.56452	1.17915
	22	1.1296	1.02345	1.10248	1.08518	0.0318409	2.2196	2.40026	2.10477	2.07661	2.20031	0.0734732	2.11883	2.0298	2.00625	2.54967	2.17614	0.126849	3.27345	2.99899	5.08309	3.22057	3.64402	0.483359	6.69445	7.00701	6.58344	7.17679	6.86542	0.137157			21	1.23472	1.16861	0.994151	1.17831	1.14395	0.0520153	1.25431	1.21678	1.39188	1.11319	1.24404	0.0576102	1.28835	1.26153	1.6166	1.26398
	22.5	1.1855	1.12865	1.15773	1.15729	0.0164112	2.15813	2.29966	1.96046	2.04856	2.1167	0.0731685	2.03169	2.15319	2.19713	2.51376	2.22394	0.102746	2.89874	3.10545	4.78879	3.32592	3.52973	0.428653	6.54917	6.9237	6.68403	6.84964	6.75164	0.0840522			21.5	1.17255	1.10475	0.977227	1.23803	1.12314	0.0557305	1.21128	1.29201	1.5035	1.09857	1.27634	0.0854802	1.23605	1.26985	1.37032	1.30158
	23	1.06809	1.08402	1.11327	1.08846	0.0132305	2.02872	2.455	1.79834	2.22173	2.12595	0.13971	1.96943	2.10904	1.99485	2.6282	2.17538	0.153963	2.85471	3.11144	5.02773	3.4047	3.59964	0.489108	6.78286	7.03279	6.94186	7.0437	6.9503	0.0603009			22	1.22692	1.17071	1.04623	1.1454	1.14732	0.0377551	1.28311	1.33719	1.47483	1.08724	1.29559	0.0803224	1.30583	1.38685	1.52469	1.30876
	23.5	1.09224	1.03741	1.11788	1.08251	0.0237344	2.10165	2.1666	1.8957	2.00337	2.04183	0.0591448	2.01988	2.23552	2.33927	2.49329	2.27199	0.099326	2.74954	3.05964	4.61686	3.59098	3.50425	0.409541	6.87736	7.08922	6.90272	7.04466	6.97849	0.0521293			22.5	1.06649	1.1625	1.01751	1.16327	1.10244	0.0362998	1.16864	1.27449	1.17321	1.15354	1.19247	0.02766	1.22476	1.25267	1.60129	1.23776
	24	1.1292	1.10816	1.20036	1.14591	0.0278949	2.10519	2.50677	1.88898	1.98239	2.12083	0.136051	2.17934	2.05591	2.09616	2.5156	2.21175	0.104491	2.56181	3.15161	4.37824	3.20804	3.32492	0.380297	6.83909	7.57385	7.06252	7.372	7.21187	0.162773			23	1.12399	1.30992	1.05865	1.18223	1.1687	0.0534131	1.2302	1.14929	1.43899	1.17157	1.24751	0.0660674	1.3419	1.41203	1.53834	1.3463
	24.5	1.25564	1.01858	1.16102	1.14508	0.0688966	1.7674	2.68279	1.98982	1.98037	2.1051	0.199294	2.09263	2.18738	2.09776	2.5927	2.24262	0.118703	2.85198	3.16118	4.60981	3.33281	3.48895	0.386639	7.30036	7.44484	7.73875	7.43539	7.47984	0.0923972			23.5	1.21184	1.15258	1.1278	1.14133	1.15839	0.0185229	1.23504	1.21507	1.5671	1.10475	1.28049	0.0997393	1.32631	1.2596	1.62519	1.3094
	25	1.20477	1.11065	1.09212	1.13585	0.034873	2.14948	2.83175	1.91799	2.08905	2.24707	0.200964	2.03518	2.3427	2.35494	2.48205	2.30372	0.0948942	3.01668	3.20219	4.53545	3.19256	3.48672	0.352165	7.42919	7.04511	7.30123	7.21906	7.24865	0.0804497			24	1.15745	1.23045	1.13789	1.3423	1.21702	0.0462642	1.28652	1.10011	1.50884	1.04974	1.2363	0.104145	1.33144	1.23922	1.45273	1.31858
	25.5	1.13328	1.06137	1.19651	1.13038	0.0390398	1.77667	2.32311	1.98362	2.13958	2.05575	0.116044	2.08101	2.23935	2.21835	2.37072	2.22736	0.0592982	3.08889	3.03434	4.63114	2.96871	3.43077	0.400876	7.26734	7.3659	7.85653	7.41605	7.47646	0.1304			24.5	1.19933	1.07742	0.973714	1.04765	1.07453	0.0469671	1.20407	1.24586	1.30418	1.07868	1.20819	0.0478042	1.32865	1.37546	1.58748	1.32886
	26	1.19018	1.06388	1.12162	1.12523	0.0365036	1.79454	2.39274	1.99778	1.9785	2.04089	0.12591	2.15579	2.18152	2.07757	2.44744	2.21558	0.0803865	2.82201	3.2739	4.49808	3.06601	3.415	0.372648	7.04428	7.39252	7.5296	7.72502	7.42285	0.143451			25	1.5657	1.30738	1.06917	1.12538	1.26691	0.111822	1.20812	1.21782	1.35426	1.07216	1.21309	0.0576177	1.44576	1.39432	1.65969	1.34483
	26.5	1.23986	1.08676	1.12815	1.15159	0.0457254	1.83486	2.47043	2.1605	2.10744	2.14331	0.130298	1.97194	2.21341	2.22527	2.55981	2.24261	0.120773	2.95236	3.08805	4.39803	2.94261	3.34527	0.352488	7.27261	7.6557	7.59717	7.51089	7.50909	0.0842498			25.5	1.25861	1.04211	0.996578	1.19921	1.12413	0.0623963	1.22222	1.28681	1.27497	1.05702	1.21025	0.0529723	1.41751	1.33417	1.59283	1.45016
	27	1.23638	1.12987	1.14067	1.16897	0.0338458	1.78479	2.77667	1.92445	2.07661	2.14063	0.220227	1.87651	2.1524	2.23739	2.39442	2.16518	0.108496	3.07862	3.36642	4.1148	3.00046	3.39008	0.254065	7.22311	7.60689	8.14106	7.3389	7.57749	0.204326			26	1.19885	1.19644	1.11399	1.14783	1.16428	0.0204725	1.33959	1.27945	1.47352	1.16104	1.3134	0.0649933	1.34115	1.33004	1.66294	1.46012
	27.5	1.26529	1.08723	1.16121	1.17125	0.0516463	1.77727	2.50114	1.80835	2.05709	2.03596	0.167224	2.15378	2.28027	2.2281	2.41981	2.27049	0.0561309	3.35451	3.26207	4.22392	2.7522	3.39817	0.305446	7.38099	7.90921	8.23593	7.45494	7.74527	0.200959			26.5	1.35991	1.15986	1.04844	1.10269	1.16773	0.067981	1.21879	1.16548	1.37771	1.06231	1.20607	0.0657892	1.38996	1.41533	1.61396	1.47202
	28	1.13571	1.17619	1.02774	1.11322	0.0443057	1.91438	2.44256	1.80943	2.10339	2.06744	0.139045	2.21899	2.241	2.11982	2.43639	2.25405	0.0662486	3.84148	3.21465	4.71489	2.75052	3.63038	0.425021	7.57953	8.09127	8.52705	7.71346	7.97783	0.212727			27	1.49124	1.17175	1.13931	1.18472	1.24675	0.0820524	1.20945	1.24381	1.55409	1.12909	1.28411	0.0931476	1.30654	1.33526	1.7234	1.38848
	28.5	1.18501	1.09593	1.12742	1.13612	0.0260819	1.98926	2.48562	1.75307	2.25474	2.12067	0.159051	2.17898	2.20414	2.1843	2.45402	2.25536	0.06644	4.1472	3.26108	5.25151	3.04416	3.92599	0.502133	7.43465	7.85012	7.52835	7.8584	7.66788	0.109307			27.5	1.62809	1.12509	0.97734	1.22376	1.23857	0.139362	1.28711	1.05813	1.56574	1.15122	1.26555	0.110557	1.41181	1.38672	1.44364	1.45236
	29	1.14494	1.0714	1.25349	1.15661	0.0528885	2.00559	2.49645	2.19787	2.12077	2.20517	0.104821	2.09165	2.29531	2.39312	2.71678	2.37422	0.130312	4.36051	3.20268	4.97326	3.01821	3.88867	0.467907	7.21461	8.19533	7.61257	7.63518	7.66442	0.201605			28	1.53578	1.15566	1.10649	1.11222	1.22754	0.103331	1.40409	1.17243	1.31665	1.09358	1.24669	0.069895	1.44079	1.33969	1.70931	1.38231
	29.5	1.27551	1.05698	1.14528	1.15926	0.0634697	1.93153	2.29993	1.94845	2.22507	2.10124	0.0944087	2.09814	2.19401	2.50908	2.41354	2.30369	0.0951031	3.88516	3.13062	4.81527	3.15397	3.74626	0.397062	7.14546	7.88678	8.50283	7.90124	7.85908	0.277821			28.5	1.46517	1.0799	1.14882	1.23766	1.23289	0.0838902	1.35951	1.21391	1.29221	1.13178	1.24935	0.0492022	1.32923	1.44873	1.65173	1.51547
	30	1.25191	1.13648	1.10718	1.16519	0.0441768	2.01096	2.35357	2.12494	2.17965	2.16728	0.0713467	2.05671	2.13171	2.30631	2.61379	2.27713	0.123801	3.51241	3.3575	4.92007	3.2146	3.75114	0.394358	6.78993	7.80971	8.91474	8.14407	7.91461	0.440532			29	1.45288	1.09295	1.07167	1.05448	1.16799	0.0952876	1.19705	1.18966	1.24816	1.02362	1.16462	0.0487685	1.45663	1.35753	1.77677	1.5339
	30.5	1.30254	1.07352	1.1837	1.18658	0.066129	1.97845	2.36712	1.89673	2.35717	2.14987	0.123705	2.08106	2.22396	2.16985	2.45909	2.23349	0.0807624	3.17549	3.51679	4.59041	3.24295	3.63141	0.328073	7.02154	8.1717	8.66063	8.14016	7.99851	0.346763			29.5	1.5926	1.21865	1.09165	1.11175	1.25366	0.116364	1.26089	1.26696	1.36217	1.07566	1.24142	0.0599235	1.50605	1.42817	1.76227	1.59947
	31	1.11515	1.02956	1.35248	1.16573	0.0965871	1.74815	2.10259	1.78127	2.30701	1.98475	0.13389	1.96467	2.15924	2.39651	2.66849	2.29723	0.152023	2.93666	3.46411	4.55501	3.17853	3.53358	0.357131	6.78226	7.97768	8.85124	8.11029	7.93037	0.428249			30	1.27498	1.17969	0.965694	1.18476	1.15128	0.0656207	1.3079	1.26249	1.36425	1.14922	1.27096	0.0456071	1.44372	1.33419	1.67463	1.57777
	31.5	1.22639	1.10455	1.291	1.20732	0.0546619	1.81397	2.42219	2.46119	2.2873	2.24616	0.148802	2.02788	2.12969	2.24754	2.69207	2.2743	0.146311	3.03518	3.25774	4.6815	3.27638	3.5627	0.376936	6.79396	8.22633	8.9047	8.25978	8.04619	0.445644			30.5	1.25427	1.15318	1.08325	1.22887	1.17989	0.0387133	1.39948	1.16378	1.41032	1.13817	1.27793	0.0735209	1.57651	1.41251	1.64619	1.37005
	32	1.29052	1.11275	1.33642	1.24656	0.0682055	1.80758	2.55258	1.99142	2.24691	2.14962	0.161724	2.08791	2.16468	2.35543	2.6573	2.31633	0.126809	3.09218	3.24047	4.41517	3.21581	3.49091	0.309791	6.84801	8.05848	8.74192	8.0392	7.9219	0.393497			31	1.41377	1.20557	1.14376	1.19137	1.23862	0.0598611	1.24744	1.12354	1.56301	1.21951	1.28837	0.0953118	1.42822	1.40523	1.60909	1.58954
	32.5	1.14135	1.04414	1.1711	1.11886	0.0383356	1.85322	2.28856	2.04447	1.97303	2.03982	0.0918225	2.16219	2.04925	2.28578	2.72444	2.30541	0.147788	3.31292	3.44549	4.58902	3.35058	3.6745	0.306112	7.65181	8.07348	8.62383	8.32483	8.16849	0.205701			31.5	1.38068	1.16578	1.13722	1.08414	1.19195	0.0651428	1.31123	1.23535	1.36436	1.16996	1.27023	0.0426357	1.42131	1.39484	1.6683	1.52229
	33	1.21263	1.04437	1.12644	1.12781	0.048575	1.89254	2.30742	1.7369	2.19058	2.03186	0.131509	2.08991	2.25211	2.35729	2.85126	2.38764	0.164032	3.81178	3.41305	4.59609	3.50764	3.83214	0.268479	7.4996	8.26453	8.59091	8.22728	8.14558	0.230297			32	1.11752	1.09966	1.11223	1.3032	1.15815	0.048495	1.29497	1.31794	1.42176	1.04101	1.26892	0.0808207	1.3882	1.38898	1.5599	1.49192
	33.5	1.13506	1.144	1.1589	1.14598	0.00695288	1.97766	2.31674	1.86269	2.10389	2.06525	0.0972301	2.08376	2.17656	2.39329	2.63166	2.32132	0.122092	3.55869	3.44786	4.70078	3.21188	3.7298	0.331639	7.46217	8.02749	8.77285	8.00873	8.06781	0.269103			32.5	1.30602	1.12811	1.06562	1.23998	1.18493	0.0541261	1.23069	1.32482	1.55051	1.02841	1.28361	0.108344	1.34496	1.37551	1.66189	1.57354
	34	1.12918	1.02292	1.22939	1.12716	0.0596113	1.87444	2.44131	1.99771	2.15805	2.11788	0.122447	1.98965	2.06109	2.38353	2.57464	2.25223	0.137439	3.62106	3.23711	4.60586	3.45245	3.72912	0.302625	7.43181	7.9432	8.26989	7.74553	7.84761	0.175777			33	1.11308	1.23063	1.14208	1.10181	1.1469	0.0291692	1.42699	1.23678	1.43405	1.05026	1.28702	0.0911897	1.29084	1.38382	1.71332	1.70452
	34.5	1.12473	1.00876	1.2792	1.13756	0.0783351	1.76631	2.5453	2.05754	2.30216	2.16782	0.16681	2.04579	2.19864	2.57972	2.51511	2.33482	0.127332	3.6536	3.46417	4.74773	3.49386	3.83984	0.305474	7.50728	7.66854	8.77249	7.72848	7.9192	0.288241			33.5	1.32358	1.05766	1.10183	1.23438	1.17936	0.060997	1.29678	1.31963	1.30191	1.20331	1.28041	0.0261594	1.49377	1.39481	1.66384	1.45394
	35	1.00477	1.05751	1.13282	1.06503	0.0371561	1.92197	2.39388	2.07292	2.0469	2.10892	0.100539	2.12949	2.18105	2.36851	2.50752	2.29664	0.0870516	3.53731	3.39456	4.7295	3.56056	3.80548	0.310185	7.22912	7.36512	8.77851	7.73434	7.77677	0.350556			34	1.45494	1.16903	1.13724	1.289	1.26255	0.0719752	1.1871	1.2792	1.21819	1.21996	1.22611	0.0192359	1.43989	1.40013	1.65714	1.48602
	35.5	1.05647	1.05498	1.20698	1.10614	0.0504215	1.72145	2.01444	2.12379	2.20117	2.01521	0.105146	2.05089	2.22276	2.30877	2.75135	2.33344	0.14926	3.102	3.56401	4.64928	3.43849	3.68844	0.334798	7.15885	7.0894	8.58032	8.39984	7.8071	0.396288			34.5	1.5346	1.23392	1.08932	1.1786	1.25911	0.0965407	1.1447	1.3017	1.44542	1.24555	1.28434	0.0627509	1.52144	1.4165	1.748	1.52317
	36	1.20087	1.2183	1.12543	1.18154	0.0284997	1.85856	2.39953	2.0521	2.20377	2.12849	0.114682	1.92369	2.16089	2.19796	2.66582	2.23709	0.155287	3.02694	3.56759	4.5626	3.47728	3.6586	0.3237	7.22309	7.12977	8.84983	8.39251	7.8988	0.427804			35	1.48046	1.13183	1.12073	1.24368	1.24417	0.083511	1.15172	1.22742	1.37897	1.12837	1.22162	0.0565497	1.57193	1.48723	1.70207	1.44702
	36.5	0.919837	1.2682	1.12044	1.10283	0.100949	1.919	2.3416	2.06357	2.37516	2.17483	0.110216	2.23393	2.0772	2.34341	2.4338	2.27208	0.0767435	3.00283	3.46993	4.46063	3.48737	3.60519	0.306429	7.19291	7.9083	9.35092	8.49509	8.2368	0.456945			35.5	1.73907	1.1719	1.11655	1.24673	1.31856	0.142683	1.29906	1.43696	1.45192	1.12964	1.32939	0.0749479	1.59582	1.5277	1.79416	1.45541
	37	1.00939	1.28645	1.30686	1.2009	0.0959353	1.93366	2.41042	1.93238	2.18555	2.1155	0.114922	2.17471	2.08667	2.69125	2.59379	2.3866	0.150165	2.81505	3.26668	3.94908	3.52792	3.38968	0.237588	6.83222	7.64601	9.3521	8.42611	8.06411	0.538696			36	1.53059	1.2022	1.06197	1.11361	1.22709	0.105226	1.26945	1.25386	1.38232	1.15992	1.26639	0.0455911	1.52042	1.5403	1.81423	1.47358
	37.5	1.19768	1.15952	1.28148	1.2129	0.0360207	1.90508	2.40311	1.94252	2.21595	2.11666	0.117972	2.46019	2.14786	2.38567	2.61783	2.40289	0.0978171	2.86435	3.33119	3.85568	3.4189	3.36753	0.203192	6.91447	8.09815	9.2662	8.6652	8.23601	0.500913			36.5	1.49677	1.20358	1.09964	1.13361	1.2334	0.0904174	1.27383	1.17333	1.48782	1.17532	1.27758	0.0739042	1.55504	1.58285	1.76645	1.44337
	38	1.10406	1.20626	1.24036	1.18356	0.0409489	1.7873	2.68217	1.79984	2.10053	2.09246	0.209476	2.08374	2.1353	2.52393	2.51123	2.31355	0.118295	2.81407	3.40392	3.75569	3.41278	3.34661	0.195492	6.92774	7.96955	9.4566	8.24192	8.14895	0.519787			37	1.57373	1.153	1.14668	1.17843	1.26296	0.103817	1.24569	1.23261	1.46694	1.08631	1.25789	0.0784912	1.48262	1.43436	1.71824	1.48097
	38.5	1.03033	1.11842	1.30081	1.14985	0.0796487	1.94837	3.21482	1.81951	2.05974	2.26061	0.321834	2.19746	2.15847	2.40483	2.67706	2.35945	0.118873	2.71543	3.51171	3.64727	3.35303	3.30686	0.206109	6.77301	8.21652	9.29305	8.75464	8.2593	0.541979			37.5	1.58544	1.26708	1.16503	1.08694	1.27612	0.109501	1.21548	1.1991	1.5056	1.14287	1.26576	0.0814436	1.44338	1.50272	1.7473	1.59478
	39	0.993265	1.09652	1.19558	1.09512	0.0584067	1.96987	2.46689	1.91984	2.12536	2.12049	0.123479	2.25132	2.14472	2.54571	2.66295	2.40118	0.12167	2.57409	3.54754	3.76213	3.59947	3.37081	0.269476	6.86523	8.30098	9.0824	8.56376	8.20309	0.47458			38	1.67794	1.12622	1.0011	1.18843	1.24842	0.148377	1.28603	1.27755	1.55069	1.14298	1.31431	0.0853327	1.48185	1.493	1.85007	1.52573
	39.5	1.04027	1.14965	1.23587	1.14193	0.0565946	1.91587	2.18679	2.29556	2.28088	2.16977	0.0879971	2.29302	2.21482	2.55285	2.53087	2.39789	0.0847591	2.66641	3.55295	3.6606	3.5381	3.35452	0.230986	6.82265	8.43619	8.8636	8.59004	8.17812	0.460384			38.5	1.4516	1.12404	1.02073	1.11963	1.179	0.0939436	1.16508	1.29147	1.45201	1.14868	1.26431	0.0702293	1.54209	1.51845	1.87717	1.60048
	40	0.972326	1.20629	1.21205	1.13022	0.0789661	1.82892	2.26293	2.03446	2.24685	2.09329	0.102351	2.25163	2.07826	2.52607	2.65998	2.37898	0.131417	2.61809	3.64106	3.88658	3.7079	3.4634	0.286499	6.86842	8.59783	9.13146	8.30186	8.22489	0.483638			39	1.23805	1.14913	1.08661	1.29826	1.19301	0.046863	1.27665	1.29953	1.36593	1.04588	1.247	0.0696618	1.60508	1.47567	1.63736	1.53936
	40.5	1.02992	1.02907	1.27087	1.10995	0.0804584	1.75743	2.82115	2.11597	2.35588	2.26261	0.223117	2.05869	2.1504	2.51839	2.70393	2.35785	0.152227	2.58394	3.45498	3.74398	3.45912	3.31051	0.251455	6.98684	8.35011	8.96483	8.06306	8.09121	0.413386			39.5	1.55369	1.09407	0.992777	1.15551	1.19901	0.122894	1.26961	1.39736	1.35815	1.07608	1.2753	0.0715794	1.60016	1.55303	1.79831	1.56406
	41	1.18811	1.16544	1.24644	1.2	0.0241239	1.88608	2.45156	2.2396	2.03937	2.15415	0.122744	2.26625	2.19287	2.3883	2.64857	2.374	0.100004	2.70938	3.59079	3.72874	3.59798	3.40672	0.234599	7.00983	8.49767	9.13483	8.1584	8.20018	0.445416			40	1.50582	1.25277	1.07915	1.1966	1.25859	0.09	1.26016	1.37708	1.3267	1.05198	1.25398	0.071464	1.69696	1.70883	1.84412	1.49727
	41.5	1.14175	1.14116	1.26853	1.18381	0.0423573	1.7692	2.23724	1.95617	2.31443	2.06926	0.126212	2.2562	2.20475	2.4182	2.58083	2.365	0.0851137	2.71518	3.45082	3.78567	3.46249	3.35354	0.226492	6.7837	8.59448	8.89155	8.10899	8.09468	0.465802			40.5	1.37753	1.17532	1.17145	1.2383	1.24065	0.0481303	1.38475	1.27619	1.38369	1.21086	1.31387	0.0427505	1.59188	1.63288	1.67002	1.71844
	42	1.16144	1.10937	1.21622	1.16234	0.03085	1.88164	2.71932	1.79475	2.22945	2.15629	0.20986	2.24855	2.12522	2.37246	2.56923	2.32886	0.0946905	2.6305	3.58501	3.98686	3.56324	3.4414	0.28731	6.91563	8.95697	8.71532	8.30267	8.22265	0.456131			41	1.36255	1.28159	0.939326	1.13601	1.17987	0.0928725	1.19509	1.40467	1.486	1.2072	1.32324	0.0724625	1.66283	1.65155	1.79009	1.61987
	42.5	1.25484	1.04486	1.19963	1.16644	0.0628448	2.17006	2.6098	2.39273	2.40562	2.39455	0.0898382	2.28464	2.15244	2.44652	2.48222	2.34146	0.0762711	2.67428	3.46551	4.0739	3.56213	3.44395	0.289203	6.5225	9.0395	9.34747	8.29831	8.30194	0.63269			41.5	1.73158	1.24329	1.10418	1.24388	1.33073	0.137595	1.31745	1.29282	1.40312	1.19038	1.30094	0.0437825	1.49527	1.57541	1.60624	1.60525
	43	1.29595	1.12953	1.24038	1.22195	0.048917	1.94111	2.37447	1.86473	2.20683	2.09679	0.118076	2.18419	2.22586	2.58445	2.71443	2.42723	0.131282	2.8009	3.76274	4.18401	3.47866	3.55658	0.290588	6.7664	9.18288	9.50229	8.54412	8.49892	0.610888			42	1.32162	1.14119	1.01238	1.22394	1.17478	0.0654985	1.28088	1.30019	1.33549	1.26982	1.2966	0.0144029	1.47521	1.59051	1.73697	1.53945
	43.5	1.27863	1.24649	1.171	1.23204	0.0319011	2.02818	2.19936	2.21933	2.14233	2.1473	0.0429279	2.21928	2.20844	2.37593	2.8238	2.40686	0.144151	2.78243	3.81462	4.01279	3.60885	3.55467	0.2703	6.93549	9.31323	10.091	8.7098	8.76238	0.671375			42.5	1.3713	1.1202	1.04715	1.29537	1.2085	0.0752114	1.29473	1.15415	1.52805	1.17865	1.28889	0.0854106	1.54808	1.57984	1.83534	1.76394
	44	1.26103	1.19212	1.21639	1.22318	0.0201801	2.19547	2.23021	2.20451	2.1934	2.2059	0.00845508	2.12886	2.18836	2.53659	2.89488	2.43717	0.177093	2.95596	3.95758	4.11871	3.7102	3.68561	0.257315	6.93298	9.32488	9.78276	8.57461	8.65381	0.625326			43	1.38283	1.1196	1.07444	1.19409	1.19274	0.0679966	1.17111	1.28044	1.39805	1.09768	1.23682	0.0655594	1.55748	1.50871	1.67372	1.70099
	44.5	1.26941	1.17936	1.2667	1.23849	0.0295748	1.99076	2.41401	2.10505	2.50129	2.25278	0.121871	2.02019	2.22324	2.56309	2.68771	2.37356	0.153319	3.16908	3.85307	4.06773	3.86439	3.73857	0.196131	7.20611	9.1735	9.63462	8.35735	8.5929	0.532363			43.5	1.27706	1.12431	1.12121	1.24123	1.19095	0.0400496	1.3399	1.21932	1.47256	1.24905	1.32021	0.0568915	1.5665	1.55269	1.6553	1.67222
	45	1.15353	1.1982	1.08534	1.14569	0.0328152	1.94314	2.52897	2.03032	2.37012	2.21814	0.138628	2.30777	2.27145	2.63445	2.70636	2.48001	0.111148	3.95656	3.62163	4.23169	4.02629	3.95904	0.126725	7.19387	9.5293	9.16629	8.40828	8.57444	0.516045			44	1.40664	1.12408	1.12366	1.13121	1.1964	0.0701017	1.29998	1.28793	1.69775	1.18242	1.36702	0.11336	1.59382	1.65025	1.7096	1.63975
	45.5	1.14393	1.10589	1.15419	1.13467	0.0146899	1.89694	2.13379	2.60146	2.37136	2.25089	0.151771	2.15422	2.22654	2.51749	2.67382	2.39302	0.122162	4.22361	3.63184	4.27634	3.86935	4.00029	0.152473	7.11276	9.33258	9.25482	8.73836	8.60963	0.516084			44.5	1.34252	1.05545	1.09812	1.15414	1.16256	0.0632994	1.25199	1.34241	1.72187	1.25845	1.39368	0.111319	1.53809	1.66526	1.60313	1.66334
	46	1.35506	1.14129	1.27042	1.25559	0.0621538	1.76041	2.04664	2.14784	2.26119	2.05402	0.107232	2.33252	2.15061	2.3533	2.63959	2.36901	0.101034	4.12271	3.64078	4.14756	3.82996	3.93525	0.121799	7.16155	9.35133	9.16722	8.8373	8.62935	0.500685			45	1.64446	1.2053	0.995733	1.11461	1.24003	0.141475	1.22782	1.22203	1.48662	1.25543	1.29797	0.0633037	1.62833	1.6824	1.73215	1.54956
	46.5	1.11724	1.13532	1.20057	1.15104	0.0253061	1.84567	2.13822	1.76532	2.41914	2.04209	0.14905	2.16277	2.03991	2.49594	2.53537	2.3085	0.122468	3.67021	3.51485	4.04965	3.74823	3.74574	0.112319	6.9822	9.37176	9.33579	8.94008	8.65746	0.566914			45.5	1.47283	1.12386	1.04015	1.21948	1.21408	0.0937071	1.39342	1.20412	1.31648	1.18694	1.27524	0.0487526	1.59584	1.68611	1.74789	1.61651
	47	1.08509	1.17151	1.05365	1.10342	0.0352362	2.02663	2.10907	2.00792	2.2691	2.10318	0.0595106	2.17116	2.20447	2.49835	2.54618	2.35504	0.0972774	3.37691	3.62281	4.07274	3.51354	3.6465	0.150719	7.12873	9.52898	9.2536	9.22724	8.78464	0.556168			46	1.67564	1.11181	1.26435	1.19184	1.31091	0.125503	1.30637	1.31071	1.35707	1.10151	1.26892	0.0569691	1.53971	1.59059	1.71583	1.73938
	47.5	1.0953	1.12478	1.39488	1.20499	0.0953291	2.25686	2.1259	2.37724	2.36177	2.28044	0.0580397	2.28223	2.32478	2.66285	2.59707	2.46673	0.0955854	3.03779	3.46496	4.16573	3.51516	3.54591	0.232713	7.11247	9.50432	9.21464	9.19796	8.75735	0.552784			46.5	1.44498	1.15305	1.0818	1.26502	1.23622	0.0791485	1.26882	1.25921	1.34143	1.10474	1.24355	0.0497778	1.59056	1.69771	1.63497	1.71006
	48	1.32275	1.19354	1.23179	1.24936	0.0383217	2.37774	2.19426	2.15642	2.3978	2.28156	0.0619429	2.30832	2.24503	2.48806	2.70526	2.43667	0.103273	3.06522	3.58544	4.38204	3.62651	3.6648	0.271061	6.94776	9.18461	9.71474	8.82161	8.66718	0.60176			47	1.33348	1.21013	1.12698	1.28817	1.23969	0.0453909	1.2167	1.30462	1.48104	1.22224	1.30615	0.0616645	1.51594	1.73281	1.76241	1.59606
	48.5	1.03259	1.14519	1.14255	1.10678	0.0371015	2.17914	2.45194	2.32452	2.45668	2.35307	0.0655604	2.35104	2.36666	2.7054	2.97454	2.59941	0.149391	2.97086	3.22505	4.08655	3.48152	3.44099	0.239103	7.2499	8.36383	9.73763	9.16517	8.62913	0.539196			47.5	1.4307	1.21186	1.12529	1.15748	1.23133	0.0688146	1.23794	1.2711	1.46721	1.17444	1.28767	0.0631144	1.53765	1.65793	1.73873	1.52253
	49	1.12698	1.15729	1.19304	1.15911	0.0190937	1.93727	2.19549	2.15339	2.25895	2.13627	0.0697939	2.25266	2.30419	2.58783	2.78991	2.48365	0.1259	3.23119	3.29303	4.22223	3.49513	3.56039	0.227696	6.98894	7.62729	9.1268	8.92024	8.16582	0.513784			48	1.50567	1.24335	1.22123	1.14614	1.2791	0.0783354	1.28821	1.34076	1.48998	1.17086	1.32245	0.0661776	1.57993	1.577	1.90174	1.7665
	49.5	1.20219	1.15215	1.12061	1.15832	0.0237531	2.31415	1.99359	2.05313	2.29695	2.16445	0.0824371	2.33954	2.17573	2.73204	2.74549	2.4982	0.142885	3.29825	3.45816	4.22179	3.54066	3.62972	0.203673	7.06407	7.51655	9.2499	9.00811	8.20966	0.541016			48.5	1.85085	1.23668	1.04276	1.19861	1.33222	0.177892	1.25435	1.33863	1.52266	1.2812	1.34921	0.0604301	1.54298	1.5887	1.82993	1.74918
	50	1.20921	1.18166	1.13485	1.17524	0.0217042	2.12185	2.19036	1.88347	2.32118	2.12922	0.0917578	2.27095	2.19136	2.5976	2.78359	2.46088	0.138908	3.55392	3.65697	4.40997	3.53185	3.78818	0.20905	7.20384	7.53864	9.6427	9.24132	8.40663	0.607227			49	1.6303	1.09063	1.0563	1.31806	1.27382	0.132258	1.2233	1.39953	1.51491	1.11265	1.3126	0.0896459	1.69903	1.74665	1.88436	1.67504
	50.5	1.22392	1.13355	1.17396	1.17714	0.026139	1.9429	2.55613	2.15987	2.40809	2.26675	0.135406	2.41212	2.27505	2.49611	2.90017	2.52086	0.134393	3.69168	3.77257	4.23537	3.41005	3.77742	0.171282	7.21533	7.7643	9.6644	8.81232	8.36409	0.54552			49.5	1.26142	1.09196	1.12168	1.07531	1.13759	0.0423749	1.2489	1.29726	1.71548	1.15736	1.35475	0.123691	1.71426	1.57375	1.78971	1.68897
	51	1.29016	1.12658	1.28713	1.23462	0.0540284	2.03352	2.2942	2.04626	2.32635	2.17508	0.0783711	2.19251	2.4026	2.73661	2.87289	2.55115	0.15508	3.22856	3.68301	4.24042	3.41754	3.64238	0.220057	7.14669	8.02563	9.55192	8.9138	8.40951	0.524522			50	1.35819	1.0365	1.09563	1.21967	1.1775	0.0713049	1.19853	1.32426	1.70633	1.2193	1.36211	0.117995	1.62297	1.65145	1.72588	1.70734
	51.5	1.34491	1.05787	1.19945	1.20074	0.0828653	2.08805	2.16499	1.88451	2.64954	2.19677	0.162106	2.26311	2.33624	2.5789	2.73133	2.4774	0.108255	2.92758	3.52471	4.35615	3.58091	3.59734	0.292961	7.18557	8.25306	9.37935	8.3511	8.29227	0.448288			50.5	1.48557	1.04992	1.03686	1.20773	1.19502	0.104343	1.34326	1.32039	1.51074	1.10475	1.31978	0.0832953	1.66037	1.52119	1.70179	1.63228
	52	1.18214	1.19065	1.31528	1.22936	0.0430315	1.89467	2.21656	1.97326	2.24672	2.0828	0.087632	2.20437	2.31662	2.66009	2.74379	2.48122	0.1306	2.71236	3.56598	4.25332	3.65999	3.54791	0.317363	7.36223	8.34	9.69545	8.38383	8.44538	0.478781			51	1.4049	1.21976	1.1961	1.22825	1.26225	0.0480343	1.33124	1.33968	1.43154	1.10353	1.3015	0.0697876	1.59153	1.73784	1.80784	1.65333
	52.5	1.00954	1.20855	1.1891	1.13573	0.0633452	2.01978	2.11854	1.92308	2.20901	2.0676	0.061756	2.12698	2.25363	2.61684	2.81204	2.45237	0.158586	2.62816	3.62924	4.22961	3.49392	3.49523	0.330288	7.18143	8.61587	9.25015	8.26676	8.32855	0.433167			51.5	1.48587	1.25761	1.08116	1.31875	1.28585	0.0835595	1.30621	1.36868	1.3015	1.0705	1.26172	0.0655543	1.67945	1.53936	1.80941	1.72126
	53	1.07909	1.02052	1.24202	1.11388	0.0662648	2.15779	2.25732	1.97847	2.38848	2.19552	0.0864042	2.23644	2.24485	2.73171	2.69317	2.47654	0.136434	2.60862	3.55528	4.13483	3.55242	3.46279	0.315942	7.06562	8.6197	9.19017	8.40749	8.32075	0.449827			52	1.46463	1.28331	1.05795	1.18999	1.24897	0.0854672	1.33937	1.4359	1.37433	1.12622	1.31895	0.0672708	1.58436	1.5453	1.93163	1.77379
	53.5	1.11261	1.17601	1.1821	1.15691	0.0222188	2.1739	2.51899	2.0713	2.29932	2.26588	0.0963959	2.26899	2.40165	2.79585	2.60386	2.51759	0.115513	2.72883	3.74996	4.02739	3.50333	3.50238	0.279181	7.19873	8.78753	9.07631	8.47722	8.38495	0.413892			52.5	1.54811	1.24001	1.0319	1.18392	1.25099	0.108358	1.26708	1.42302	1.41483	1.14206	1.31175	0.0669558	1.61618	1.80939	1.82409	1.62556
	54	1.07177	1.10183	1.20029	1.12463	0.0388098	2.39256	3.30364	1.80648	2.41547	2.47954	0.308736	2.37417	2.39713	2.50632	2.85343	2.53276	0.110707	2.80035	3.52311	3.98222	3.67238	3.49451	0.250363	7.645	9.20251	9.16926	9.02485	8.76041	0.373797			53	1.33636	1.10634	1.08426	1.18244	1.17735	0.0570218	1.26491	1.24019	1.39803	1.20078	1.27598	0.0427735	1.53294	1.6862	1.66142	1.638
	54.5	1.11906	1.09435	1.2567	1.1567	0.0505062	2.22553	2.65212	2.0067	2.35094	2.30882	0.134735	2.37623	2.37506	2.50616	2.88801	2.53637	0.121184	2.685	3.49111	4.10541	3.58279	3.46608	0.293409	7.20528	9.06655	9.36565	8.92032	8.63945	0.486955			53.5	1.32885	1.29847	1.11851	1.25114	1.24924	0.0464171	1.30009	1.27866	1.52674	1.08766	1.29829	0.089881	1.48535	1.68559	1.80118	1.78524
	55	1.16026	1.07402	1.056	1.09676	0.0321716	2.09674	2.05027	2.07249	2.45421	2.16843	0.0957319	2.36382	2.3536	2.84213	2.61055	2.54253	0.116196	2.74719	3.43649	4.03651	4.01034	3.55763	0.303557	7.22315	9.34242	8.96206	8.79043	8.57951	0.466598			54	1.48509	1.08933	1.21314	1.15906	1.23665	0.0866017	1.35806	1.26875	1.63117	1.10495	1.34073	0.110087	1.6686	1.61817	1.8843	1.73298
	55.5	1.02398	1.18016	1.12657	1.11024	0.0458208	2.27735	2.18531	2.15448	2.42263	2.25994	0.0601823	2.34848	2.43992	2.98148	2.81964	2.64738	0.151017	2.96596	3.55349	4.29731	3.72	3.63419	0.273882	6.97359	8.75141	8.56968	9.16076	8.36386	0.479624			54.5	1.78843	1.18164	1.08223	1.14091	1.2983	0.164643	1.35555	1.464	1.63721	1.06499	1.38044	0.120084	1.71154	1.73496	1.86438	1.64678
	56	1.07944	1.3773	1.14525	1.20066	0.0903398	2.26106	2.45026	1.92412	2.52131	2.28919	0.133507	2.39988	2.21562	3.0124	3.008	2.65897	0.20624	2.67047	3.89479	3.95091	3.99821	3.62859	0.320073	6.96095	8.25348	8.46479	9.01954	8.17469	0.435632			55	1.4505	1.17654	1.1279	1.27109	1.25651	0.0711682	1.38547	1.42358	1.50093	1.23049	1.38512	0.0568631	1.65107	1.80313	1.78553	1.71276
	56.5	1.08067	1.15259	1.13339	1.12221	0.0214997	2.0437	2.78977	1.93424	2.37244	2.28504	0.192288	2.42366	2.23572	3.57315	2.59966	2.70805	0.297786	2.67593	3.52643	4.12879	3.63368	3.49121	0.301763	7.02814	7.9747	8.28481	8.81418	8.02546	0.374895			55.5	1.66876	1.16488	1.01944	1.22824	1.27033	0.139817	1.45839	1.34295	1.6546	1.13336	1.39733	0.108994	1.69068	1.70209	1.91354	1.685
	57	1.01915	1.18274	1.21408	1.13866	0.0604348	2.33069	2.48689	2.08424	2.3344	2.30905	0.0833058	2.35365	2.30048	3.05308	2.74042	2.61191	0.176738	2.7443	3.64444	4.28595	3.84232	3.62925	0.32404	7.40241	7.97571	8.67719	9.63608	8.42285	0.481133			56	1.33459	1.16431	1.07792	1.04668	1.15588	0.064557	1.32615	1.54474	1.58494	1.1422	1.39951	0.102902	1.59209	1.6139	1.7675	1.70055
	57.5	1.06073	1.17203	1.21445	1.14907	0.0458345	2.34357	2.24466	1.96462	2.40136	2.23855	0.0968713	2.44305	2.25811	3.15915	2.87193	2.68306	0.20423	2.66294	3.64168	4.26058	3.7155	3.57017	0.33241	7.81029	8.42773	8.30809	9.76678	8.57822	0.418131			56.5	1.3674	1.13079	1.08674	1.23256	1.20437	0.0623325	1.29271	1.35736	1.5098	1.27489	1.35869	0.0533941	1.61476	1.63015	1.86999	1.67676
	58	1.08185	1.19877	1.23775	1.17279	0.0468406	2.15508	2.78396	2.03361	2.53612	2.37719	0.172748	2.50719	2.29751	3.10904	2.79075	2.67613	0.176172	2.84009	3.4742	4.45558	3.84992	3.65495	0.338585	7.85033	8.41312	8.23222	9.7031	8.54969	0.401964			57	1.56724	1.17041	1.1512	1.20668	1.27388	0.0984605	1.23003	1.39099	1.31381	1.31377	1.31215	0.0328687	1.63751	1.59725	1.86259	1.77792
	58.5	1.02046	1.09247	1.22545	1.11279	0.0600437	2.25404	2.78311	1.92995	2.43151	2.34965	0.177924	2.45474	2.19825	2.72905	2.79106	2.54327	0.136257	2.73009	3.70272	4.44897	3.49691	3.59467	0.353384	8.11939	8.46115	8.16671	9.49085	8.55952	0.319513			57.5	1.40827	1.16446	1.18565	1.2158	1.24355	0.055911	1.29048	1.24043	1.40857	1.22363	1.29078	0.0417533	1.64619	1.88889	1.82926	1.62271
	59	1.03495	1.16812	1.21103	1.13803	0.0530088	2.39454	2.23999	1.8729	2.42806	2.23387	0.127102	2.26625	2.29239	2.81386	2.68031	2.5132	0.137858	2.71679	3.82667	4.29461	3.70852	3.63665	0.331703	7.91142	8.78912	8.53465	9.74796	8.74579	0.381551			58	1.30927	1.18899	1.20963	1.18695	1.22371	0.0289762	1.25623	1.43687	1.48244	1.18731	1.34071	0.0707121	1.67626	1.78601	1.8192	1.69723
	59.5	1.02678	1.02281	1.1932	1.08093	0.0561467	2.00988	2.15259	2.0246	2.55393	2.18525	0.127004	2.41093	2.27117	2.90563	2.70241	2.57253	0.142816	2.71342	3.86131	4.76255	3.7477	3.77125	0.419359	8.03211	8.8331	8.83161	9.67283	8.84241	0.334961			58.5	1.30379	1.25365	1.21817	1.3531	1.28218	0.0294486	1.42512	1.42522	1.53648	1.0966	1.37085	0.0951078	1.70556	1.74497	1.90409	1.70583
	60	1.16918	1.08927	1.08995	1.11613	0.0265247	2.08399	2.6163	2.0599	2.34123	2.27536	0.130263	2.45175	2.2673	2.68731	2.68858	2.52373	0.102009	2.69154	3.82257	5.53414	3.68605	3.93358	0.590061	7.83676	9.03339	8.852	9.53402	8.81404	0.356254			59	1.42746	1.1951	1.07921	1.21672	1.22962	0.0725264	1.24247	1.34067	1.42394	1.27581	1.32072	0.0399923	1.56163	1.68256	1.71314	1.55947
																																	59.5	1.71415	1.22698	1.03639	1.21664	1.29854	0.145282	1.30375	1.34381	1.44051	1.24432	1.3331	0.0412259	1.60392	1.75512	1.73288	1.75966
																																	60	1.45311	1.15124	1.1371	1.25392	1.24885	0.0728945	1.38391	1.43193	1.52101	1.22554	1.39059	0.0619166	1.54573	1.96798	1.76938	1.73046
[truncated: 45 more columns]

## Sheet: 2C
FOH																																	FPP-Mu3
	Time(min)	0 FOH				Mean	SEM	15 μg/ml FOH				Mean	SEM	30 μg/ml FOH				Mean	SEM	60 μg/ml FOH				Mean	SEM	120 μg/ml FOH				Mean	SEM			Time(min)	0 FPP-Mu3				Mean	SEM	15 μg/ml FPP-Mu3			Mean	SEM	30 μg/ml FPP-Mu3
		0.876166	1.05386	0.91514	1.03592	0.970271	0.0439617	0.949801	0.953877	1.01422	1.13562	1.01338	0.0433258	0.913559	0.903354	0.905701	0.946722	0.917334	0.010036	1.18365	0.994378	1.107	1.0574	1.08561	0.0399885	1.00876	0.980341	0.978961	0.952652	0.980179	0.0114613				1.06959	1.12554	0.902651	0.995501	1.02332	0.0482403	1.0209	1.02832	0.930443	0.993221	0.0314617	1.0377	1.1968	0.978991	0.925574
		1.12543	1.1312	0.935604	1.13993	1.08304	0.0492359	0.95103	0.984034	0.956544	0.933645	0.956313	0.0104493	0.976192	0.992074	1.00883	1.03572	1.0032	0.0127238	0.811452	0.955008	1.00691	0.93276	0.926532	0.0413859	0.904914	1.0921	0.983572	0.912689	0.97332	0.0433688				0.966567	1.16863	1.06746	1.00546	1.05203	0.044071	0.939833	1.13334	1.08981	1.05433	0.0586117	0.993953	0.888028	1.03513	1.05019
		0.883768	1.09079	1.00502	1.09341	1.01825	0.0493048	0.973015	1.06651	0.840642	1.04716	0.981831	0.051194	1.06772	1.07014	0.928262	0.939426	1.00139	0.0390653	0.859483	0.694359	1.34607	1.12235	1.00557	0.143694	1.0394	0.917786	1.05112	0.989097	0.999351	0.0303344				1.07603	1.00826	0.993961	0.93581	1.00352	0.028805	0.984639	0.98203	0.926192	0.964287	0.0190624	1.02692	1.05372	1.06387	0.942488
		1.01395	1.03506	1.06381	0.964206	1.01926	0.0210029	0.834637	1.02038	0.899847	0.870565	0.906357	0.0402782	1.16918	1.03478	0.766245	1.17204	1.03556	0.0953119	1.14786	0.938389	0.738981	1.14391	0.992284	0.0975789	1.03344	0.800072	0.916736	1.07948	0.957433	0.0626443				0.920251	0.973229	0.921811	0.985431	0.95018	0.0170158	1.03052	1.03408	1.03917	1.03459	0.0025105	0.887316	1.00119	0.983473	0.950571
		1.04149	0.918535	1.09868	1.09049	1.0373	0.0415535	1.09215	0.904283	0.927892	0.992201	0.979132	0.0420037	1.04847	0.991151	1.1197	0.996067	1.03885	0.0299098	1.02269	0.839625	0.89652	0.912392	0.917807	0.0382925	0.846265	0.921856	0.947616	0.830398	0.886534	0.0285067				1.07168	0.973461	0.855077	1.00746	0.97692	0.0454337	0.930556	0.952616	1.04023	0.974469	0.0334936	0.884865	1.03857	0.987162	0.972205
		0.958821	0.877345	1.05818	0.954751	0.962274	0.0370575	1.01653	0.802209	0.886725	1.05771	0.940794	0.0588321	1.14615	0.880272	0.985394	0.990418	1.00056	0.0547706	0.865135	1.02929	0.854695	1.21967	0.992197	0.0857175	0.952471	1.00972	0.953261	1.09895	1.0036	0.034494				1.035	0.918168	1.03713	1.02593	1.00406	0.0287329	1.05584	0.980349	0.992367	1.00952	0.0234175	1.00016	0.965595	0.972354	1.06908
		1.04405	1.03339	1.00628	0.996572	1.02007	0.0111606	0.930569	0.978796	0.980977	1.01557	0.976477	0.0174672	1.07409	0.720334	1.01421	0.991851	0.950121	0.078538	0.950582	1.12528	1.24699	1.1024	1.10631	0.0608387	1.02186	0.893203	0.837168	1.35245	1.02617	0.115426				0.992774	0.982645	1.00764	0.99849	0.995388	0.00523652	0.960641	0.996126	0.914835	0.957201	0.0235297	1.07064	0.981662	1.01015	1.02287
		0.902162	0.83259	0.938442	0.930505	0.900925	0.0240722	0.894263	1.13569	1.22948	0.979222	1.05967	0.0755247	0.966494	1.0654	0.738475	1.03759	0.951988	0.0741548	1.1698	1.05504	0.928303	0.91378	1.01673	0.0600813	1.16013	0.821443	0.933942	0.816443	0.932989	0.0804254				0.970917	0.9292	0.975502	0.914058	0.947419	0.0152362	0.98258	0.927897	0.910794	0.940424	0.0216489	0.848726	0.962419	0.938525	1.02215
		0.927564	1.09388	0.829536	0.979921	0.957725	0.0550552	0.931495	0.994824	1.04883	0.735239	0.927596	0.068455	0.983214	1.09192	0.922532	0.891214	0.972219	0.0442336	1.06931	0.977363	1.00896	0.978838	1.00862	0.021501	1.12044	0.934859	0.954164	1.07323	1.02067	0.0451875				1.05927	0.965963	0.979584	0.869935	0.968688	0.0388193	1.03856	0.986641	1.02227	1.01582	0.0153302	1.00293	1.01192	0.913544	1.07305
		1.13918	1.13748	1.05864	0.740615	1.01898	0.0946707	0.91824	0.933441	0.938616	1.28424	1.01863	0.0886398	0.838303	0.921056	1.19327	1.04857	1.0003	0.0775083	0.947312	1.12718	1.04135	1.14177	1.06441	0.0448787	1.06649	1.13187	0.86714	0.900321	0.991456	0.0639706				0.991203	0.98394	1.08126	0.940855	0.999316	0.0294896	1.06826	1.04772	1.02024	1.04541	0.0139097	1.07771	1.11202	1.04042	0.938744
		0.83125	0.946737	0.937325	0.775844	0.872789	0.0415904	1.57715	1.2153	0.92681	0.842183	1.14036	0.16606	0.837284	0.989243	1.01715	0.983366	0.95676	0.0405015	1.21187	1.00321	0.917743	1.00071	1.03339	0.0627222	1.07067	0.877647	0.990713	1.15743	1.02411	0.0595173				0.930275	1.03703	0.958263	0.986681	0.978061	0.0227794	0.82216	0.918682	1.04965	0.930165	0.0659221	0.947905	1.07886	1.0396	1.02322
		0.908652	0.900914	1.0683	0.918619	0.949122	0.0398922	1.16422	0.880503	0.75001	1.08988	0.971153	0.0950845	0.839036	1.15332	1.02988	0.888167	0.977601	0.0711861	0.794969	0.866366	0.873044	0.886877	0.855314	0.0205634	0.91434	1.19971	1.15677	0.908547	1.04484	0.0775238				1.09202	1.0468	0.998473	1.01182	1.03728	0.0208993	1.03252	1.0285	0.930016	0.997014	0.0335191	0.946501	0.874223	1.01418	0.960631
		1.17215	0.910708	0.920292	0.813395	0.954136	0.0765769	0.886982	1.10091	1.12929	1.0266	1.03595	0.0541686	0.97858	0.898573	0.875256	1.02585	0.944565	0.0349806	0.99643	1.05281	1.14456	0.928641	1.03061	0.0456828	0.927292	1.15982	0.895637	1.03852	1.00532	0.0599235				1.03158	0.944704	1.17406	0.942184	1.02313	0.0544327	0.925773	0.930434	0.902751	0.919653	0.00855744	0.940564	0.975701	0.942659	0.913297
		0.993508	0.8513	0.910893	0.951157	0.926715	0.0302716	0.992066	1.07238	1.13488	0.956433	1.03894	0.0401323	0.963551	1.10308	0.993774	0.87803	0.984608	0.0464773	1.16767	0.943042	0.904482	0.901192	0.979097	0.0635722	0.949054	1.05701	1.30676	0.742793	1.0139	0.117378				1.0219	0.897554	0.884986	1.06968	0.96853	0.0457325	1.08428	0.892245	1.03635	1.00429	0.0577054	1.08977	1.09182	1.02242	1.05773
		1.02152	0.990767	1.05932	0.846769	0.979593	0.0464405	1.21278	0.997301	1.02854	0.911674	1.03757	0.0634114	1.05499	0.815553	1.09823	0.853591	0.955591	0.0708525	1.00253	1.14355	0.982749	0.934342	1.01579	0.0449286	1.06587	0.862036	0.959218	0.8697	0.939207	0.0476369				0.916521	1.14353	1.01058	1.06509	1.03393	0.0477088	1.06633	1.02205	1.09534	1.06124	0.0213106	1.04533	1.09002	1.03631	1.07774
		0.964366	1.21086	0.995162	0.91982	1.02255	0.0646455	0.837917	0.920246	1.03995	1.10659	0.976177	0.0600828	0.929789	1.19029	1.12239	1.01596	1.06461	0.0575023	0.765134	1.03856	0.914071	1.06933	0.946773	0.0692259	1.13099	0.886281	1.02559	1.19196	1.05871	0.066963				0.999393	0.91108	1.06252	1.11013	1.02078	0.0430277	1.00578	0.990172	1.00585	1.0006	0.00521591	1.03734	0.962532	1.0538	1.05234
		1.00185	0.990272	0.827056	0.82812	0.911825	0.0486925	0.90045	0.917641	0.915954	0.996327	0.932593	0.021594	1.0621	1.02436	0.866783	1.06074	1.00349	0.0464013	1.09787	1.06664	1.01215	0.821311	0.999494	0.0619788	1.05797	1.04509	0.900764	1.06657	1.0176	0.0391944				1.02073	0.91164	0.998433	0.963353	0.97354	0.023774	0.955342	1.00018	1.00392	0.986482	0.0156075	1.02163	0.85769	0.991363	0.959155
		0.962166	0.95265	0.980249	0.937634	0.958175	0.00892411	1.01398	0.905071	0.879527	0.752836	0.887853	0.0536211	0.87248	1.04103	0.940748	0.981777	0.959008	0.0354333	1.15945	1.12683	0.848245	0.912331	1.01171	0.0772848	0.907534	0.908428	1.03883	1.09699	0.987944	0.0476693				0.969942	1.06941	0.96124	1.07539	1.019	0.0309083	1.01155	1.06218	1.00935	1.02769	0.0172541	1.0418	0.98844	0.972917	0.981701
		0	0	0	0	0	0	0	0	0	0	0	0	0	0	0	0	0	0	0	0	0	0	0	0	0	0	0	0	0	0				0.93932	0.940695	1.07886	0.992558	0.987859	0.0327675	1.08225	1.0306	1.08712	1.06666	0.0180834	1.02023	0.908728	0.960365	1.05789
		0	0	0	0	0	0	0	0	0	0	0	0	0	0	0	0	0	0	0	0	0	0	0	0	0	0	0	0	0	0				0.925025	1.06851	1.0505	1.10419	1.03705	0.0389739	1.00169	1.05584	0.993278	1.01693	0.0196018	1.07801	1.05007	1.04277	1.00171
		0	0	0	0	0	0	0	0	0	0	0	0	0	0	0	0	0	0	0	0	0	0	0	0	0	0	0	0	0	0				0	0	0	0	0	0	0	0	0	0	0	0	0	0	0
		0	0	0	0	0	0	0	0	0	0	0	0	0	0	0	0	0	0	0	0	0	0	0	0	0	0	0	0	0	0				0	0	0	0	0	0	0	0	0	0	0	0	0	0	0
		0	0	0	0	0	0	0	0	0	0	0	0	0	0	0	0	0	0	0	0	0	0	0	0	0	0	0	0	0	0				0	0	0	0	0	0	0	0	0	0	0	0	0	0	0
		0	0	0	0	0	0	0	0	0	0	0	0	0	0	0	0	0	0	0	0	0	0	0	0	0	0	0	0	0	0				0	0	0	0	0	0	0	0	0	0	0	0	0	0	0
		0	0	0	0	0	0	0	0	0	0	0	0	0	0	0	0	0	0	0	0	0	0	0	0	0	0	0	0	0	0				0	0	0	0	0	0	0	0	0	0	0	0	0	0	0
	0	0	0	0	0	0	0	0	0	0	0	0	0	0	0	0	0	0	0	0	0	0	0	0	0	0	0	0	0	0	0				0	0	0	0	0	0	0	0	0	0	0	0	0	0	0
	0.5	1.65568	1.47419	1.28248	1.17668	1.39726	0.105882	1.39285	1.02097	1.21791	1.16681	1.19964	0.0767386	0.978885	2.43784	1.86989	1.31511	1.65043	0.320362	1.15539	1.28177	1.81253	1.19305	1.36069	0.152926	1.14722	1.72265	1.21397	1.26645	1.33757	0.130658				0	0	0	0	0	0	0	0	0	0	0	0	0	0	0
	1	1.97281	1.20767	1.30803	1.12109	1.4024	0.193936	1.08083	1.3688	1.07222	1.49872	1.25514	0.106495	1.30665	1.21871	1.98285	1.01172	1.37999	0.210248	1.34015	1.35897	1.79747	1.06016	1.38919	0.152281	1.12328	1.35372	0.931878	1.3321	1.18525	0.0991569				0	0	0	0	0	0	0	0	0	0	0	0	0	0	0
	1.5	1.89892	1.3951	1.07783	1.25941	1.40781	0.17613	0.911265	1.18314	1.11552	1.05955	1.06737	0.0578435	1.18753	1.14881	1.65967	1.02942	1.25636	0.138585	1.1517	1.29475	1.35902	1.27735	1.27071	0.0433809	1.24273	1.18868	1.17832	1.11439	1.18103	0.0263209			0	0	0	0	0	0	0	0	0	0	0	0	0	0	0	0
	2	1.58275	1.30488	1.06115	1.16507	1.27846	0.113052	1.17243	1.22351	1.33215	1.14353	1.21791	0.0415162	1.1279	1.14208	1.06146	1.1959	1.13183	0.0276547	1.35308	1.48493	1.38676	1.36395	1.39718	0.0300805	1.18301	1.28113	1.22464	1.00642	1.1738	0.0593055			0.5	1.03831	0.996515	1.14322	1.17976	1.08945	0.0431085	1.15469	1.09378	1.09128	1.11325	0.0207318	1.10474	1.112	1.03193	1.99634
	2.5	2.02785	1.04705	1.06	1.21746	1.33809	0.233159	0.973301	1.42484	1.0669	1.14331	1.15209	0.0973363	1.3145	1.00173	1.20179	1.08803	1.15151	0.0680428	1.40758	1.24558	1.27157	1.30544	1.30754	0.0355253	1.42434	1.20081	1.10537	1.21127	1.23545	0.0673214			1	1.0898	1.23013	1.14781	1.21454	1.17057	0.032303	1.08764	1.10363	1.07806	1.08977	0.00745802	1.22898	1.23907	1.12063	0.984867
	3	1.75663	1.22462	1.50337	1.12634	1.40274	0.142446	0.906287	1.29813	1.38132	1.61411	1.29996	0.147279	0.990821	1.20371	0.961312	1.22847	1.09608	0.0697334	1.39019	1.37638	1.2853	1.28246	1.33358	0.0288392	1.20867	1.31351	1.19816	1.0898	1.20254	0.0457188			1.5	1.14908	1.13444	1.21969	1.19123	1.17361	0.0195155	1.07355	1.12784	1.22873	1.14337	0.0454657	1.1524	1.35073	1.18401	1.00717
	3.5	1.82533	1.16141	1.19054	1.16235	1.33491	0.163614	1.13158	1.28984	1.26002	1.03902	1.18011	0.0582286	1.34515	1.03071	1.11524	1.00262	1.12343	0.0776838	1.43055	1.29709	1.23918	1.2065	1.29333	0.049427	1.35278	1.26462	1.30955	1.27464	1.3004	0.0199399			2	1.80631	1.15326	1.12471	1.16765	1.31298	0.164684	1.09175	1.20895	1.17308	1.15793	0.0346697	1.21246	1.28838	1.17162	1.06222
	4	1.66585	1.48016	1.1437	1.0594	1.33728	0.142322	0.963516	2.08509	1.04666	1.09687	1.29804	0.263789	1.3221	1.0647	1.17823	1.1718	1.18421	0.0528248	1.5434	1.58028	1.00948	1.18604	1.3298	0.138937	1.03092	1.06268	1.15332	1.19803	1.11124	0.0388526			2.5	1.20668	1.14981	1.28075	1.23839	1.21891	0.0275795	1.13467	1.10313	1.11485	1.11755	0.00920351	1.33731	1.10853	1.08716	0.957074
	4.5	1.75447	0.949467	1.29924	1.23187	1.30876	0.166772	1.18432	1.50672	1.27935	1.13279	1.27579	0.0827426	1.13463	1.07311	1.35894	0.844195	1.10272	0.105821	1.41218	1.39897	1.25762	1.11975	1.29713	0.0686982	1.0876	1.32876	1.09118	1.30757	1.20378	0.0661873			3	1.18212	1.11892	1.44606	1.31109	1.26455	0.0725245	1.154	1.25121	1.2187	1.20797	0.0285717	1.19602	1.16343	1.25513	1.37936
	5	1.93481	1.1803	1.17709	1.16818	1.3651	0.189923	1.13903	1.16735	1.06372	1.47329	1.21085	0.0901723	1.19977	1.26174	1.26145	1.22897	1.23798	0.0148803	1.19671	1.28985	1.19817	1.0137	1.17461	0.0578899	1.08714	1.15114	1.28781	1.29328	1.20484	0.0511867			3.5	1.11498	1.17046	1.12403	1.19613	1.1514	0.0192351	1.20428	1.15099	1.28783	1.21437	0.0398232	1.12034	1.4592	1.13756	1.59427
	5.5	1.68324	1.67035	1.01486	1.24758	1.40401	0.164523	1.16062	1.04056	1.07587	1.18237	1.11485	0.0337784	1.36781	0.967539	1.10037	1.06401	1.12493	0.085673	1.5329	1.3813	0.941975	1.14465	1.25021	0.130144	1.28134	1.20542	1.1126	1.07797	1.16933	0.0460191			4	1.10677	1.11991	1.10177	1.10585	1.10857	0.00393011	1.11612	1.24788	1.14515	1.16972	0.0399717	1.12742	1.61071	1.05313	1.73114
	6	1.54218	1.08382	1.31738	1.18401	1.28185	0.0990895	0.974189	1.35635	0.893104	1.2004	1.10601	0.105786	1.39004	1.48399	1.24635	1.11421	1.30865	0.0811658	1.36313	1.3041	1.21421	1.37283	1.31357	0.0364355	1.26723	1.3498	1.16709	1.13276	1.22922	0.0492842			4.5	1.62623	1.02182	1.00834	1.24628	1.22567	0.144239	1.13915	1.20183	1.11549	1.15216	0.0257612	1.15112	1.26822	1.09581	2.10914
	6.5	1.74031	1.05286	1.85703	1.21436	1.46614	0.19625	1.17495	1.39628	1.3411	1.57242	1.37119	0.0819249	1.4064	1.18645	1.27032	1.18765	1.2627	0.0517654	1.31219	1.40392	1.1082	1.1728	1.24928	0.0668472	1.45054	1.11256	1.34445	1.14011	1.26191	0.0814116			5	1.03799	1.13246	1.08506	1.19976	1.11382	0.0345346	1.16385	1.20502	1.10973	1.15953	0.0275945	1.12912	1.25449	1.08613	1.95736
	7	1.39725	1.45754	2.08882	1.17253	1.52903	0.196413	1.03043	1.22084	1.11598	0.970724	1.0845	0.0543516	1.2173	1.02743	1.26555	1.11824	1.15713	0.0530023	1.41643	1.13666	1.14358	1.31447	1.25278	0.0683104	1.47846	1.40389	1.08398	1.01241	1.24468	0.115389			5.5	1.03708	1.11275	1.11771	1.20268	1.11755	0.0338443	1.08014	1.14462	1.22198	1.14891	0.041003	1.25606	1.11372	1.09829	1.36541
	7.5	1.50617	1.08285	2.00589	1.2227	1.4544	0.203828	1.01373	1.1728	1.6747	1.15373	1.25374	0.144731	1.30946	1.30645	1.28124	0.974985	1.21803	0.0812633	1.47629	1.08673	1.57329	1.32747	1.36594	0.105913	1.16258	1.16952	1.23253	1.19214	1.18919	0.0157645			6	1.01702	1.1217	1.24104	1.04104	1.1052	0.0505118	1.04103	1.12862	1.17162	1.11376	0.0384243	1.13569	1.39711	1.13504	1.15884
	8	1.39358	1.24599	2.01521	1.1998	1.46365	0.188442	1.00058	1.29867	1.12694	0.838032	1.06605	0.0975098	1.10393	0.917095	1.00185	1.13435	1.03931	0.0496221	1.2343	1.19437	1.0034	1.25491	1.17175	0.0575043	1.04202	1.4682	1.15827	1.34943	1.25448	0.0953446			6.5	1.13445	1.173	1.31026	1.10885	1.18164	0.0448536	0.964666	1.14218	1.18531	1.09739	0.0675175	1.11473	1.40068	1.04399	1.19771
	8.5	1.45563	1.2796	1.83412	1.06744	1.4092	0.162355	1.06056	1.10274	1.09175	1.05707	1.07803	0.0113403	1.20106	0.982539	1.27892	1.13014	1.14816	0.0630153	1.28923	1.16038	1.11698	1.18333	1.18748	0.0366006	1.01881	1.16919	1.03648	1.18884	1.10333	0.044029			7	1.03347	1.05939	1.29795	1.11002	1.12521	0.0597352	0.930645	1.12177	1.13347	1.06196	0.0657455	1.14403	1.17896	1.10262	1.21317
	9	1.38755	1.07245	1.6813	0.932646	1.26849	0.167284	0.998287	1.14226	1.29569	1.57652	1.25319	0.123703	1.2338	1.40086	1.4084	1.15897	1.30051	0.0620441	1.42172	1.17722	1.43211	1.19077	1.30545	0.0702117	0.949581	1.51245	1.20145	1.08332	1.1867	0.120153			7.5	1.04125	1.1541	1.55933	1.1977	1.2381	0.112038	1.09476	1.14568	1.14834	1.12959	0.0174341	1.11693	1.15636	1.12028	1.04264
	9.5	1.33834	1.94855	1.94642	1.02813	1.56536	0.229528	1.11595	1.91869	1.48103	1.21422	1.43247	0.179486	1.43163	1.01315	1.71855	1.25185	1.3538	0.148755	1.42499	1.32999	1.98833	1.38704	1.53259	0.153163	1.29936	1.17546	0.972288	1.38471	1.20795	0.0895312			8	1.3897	1.05276	1.07136	1.12486	1.15967	0.0781828	1.1179	1.10068	1.23767	1.15208	0.0430822	1.11435	1.21854	1.01244	1.0553
	10	1.58579	1.28041	1.94675	1.08686	1.47495	0.187827	1.02182	1.53328	1.14752	1.13022	1.20821	0.11187	1.30526	1.21916	1.40232	1.16247	1.2723	0.0523432	1.40358	1.22371	0.863679	1.41302	1.226	0.128385	1.27347	1.38531	0.994719	1.05162	1.17628	0.0920348			8.5	1.06577	1.02284	1.1284	1.13004	1.08676	0.0260339	1.06352	1.06867	1.31235	1.14818	0.0820989	1.11232	1.47193	1.0649	1.13997
	10.5	1.55882	1.64332	1.44313	1.15381	1.44977	0.106847	1.08653	1.40369	1.18622	1.31886	1.24883	0.0702052	1.4142	1.06941	1.8488	1.09628	1.35717	0.181617	1.37024	1.27725	1.00396	1.36387	1.25383	0.0859466	1.28323	1.25101	1.13598	1.26957	1.23495	0.0336427			9	1.12996	1.06153	1.11011	1.225	1.13165	0.0342746	1.19005	1.27906	1.21229	1.22714	0.0267464	1.18416	1.29512	1.06422	1.20874
	11	1.3905	1.49573	1.61854	1.03525	1.385	0.125551	1.19233	1.20789	1.18023	1.58047	1.29023	0.0969124	1.29235	1.2655	1.06242	1.13654	1.1892	0.0542434	1.26805	1.11778	1.08849	1.32823	1.20064	0.0579261	0.987205	1.44361	1.22201	1.15416	1.20174	0.0945165			9.5	0.999981	1.12934	1.12152	1.17083	1.10542	0.0367739	1.0944	1.27384	1.16779	1.17868	0.0520849	1.22435	1.20236	1.15879	1.08973
	11.5	1.72757	1.0263	1.85664	1.11854	1.43226	0.210264	1.34698	1.14016	1.16732	0.977812	1.15807	0.0756012	1.45206	1.4152	2.08592	1.06316	1.50409	0.21283	1.471	1.28209	1.53892	1.20014	1.37304	0.079205	1.37157	1.27198	1.15063	1.29749	1.27292	0.0459076			10	1.35368	1.12934	1.14829	1.16263	1.19848	0.0521786	0.999455	1.08323	1.23767	1.10678	0.0697665	1.05876	1.73596	1.15354	1.21661
	12	1.59981	1.27771	2.15745	1.06707	1.52551	0.237424	1.3492	1.17422	1.22776	1.05912	1.20258	0.0602196	1.54762	0.992657	1.66662	1.0132	1.30503	0.176148	1.3749	1.10487	1.23163	1.42604	1.28436	0.0726103	1.29357	1.1362	1.08592	1.13337	1.16226	0.0452622			10.5	1.10281	1.04826	1.10826	1.18264	1.11049	0.0276007	1.03476	1.20585	1.30369	1.18143	0.0785876	1.13622	1.16858	1.08311	1.10965
	12.5	1.3873	1.18673	1.86423	1.31586	1.43853	0.147844	1.54143	1.26728	1.03486	0.931594	1.19379	0.13548	1.50134	1.15952	1.288	1.09986	1.26218	0.0888598	1.28604	1.22275	1.16276	1.19499	1.21663	0.0261795	1.11531	1.20851	1.33518	1.30695	1.24149	0.0500581			11	1.06057	1.1383	1.21515	1.20676	1.15519	0.0359324	1.0939	1.24176	1.15973	1.16513	0.0427672	1.28353	1.15786	0.994613	1.06014
	13	1.31822	1.27739	1.713	1.2965	1.40128	0.104241	1.45008	1.34504	1.11379	1.86672	1.44391	0.157469	1.33072	0.948076	1.25964	1.22181	1.19006	0.0837617	1.42966	1.21039	1.33133	1.23631	1.30192	0.0498879	1.33177	1.45504	1.17861	0.970172	1.2339	0.104519			11.5	1.07166	1.14005	1.17023	1.1687	1.13766	0.0230694	1.10848	1.08429	1.22923	1.14067	0.0448283	1.09014	1.10256	1.17773	1.21162
	13.5	1.31209	1.24325	1.9262	1.29428	1.44395	0.161409	1.39393	1.1081	1.44023	2.55151	1.62344	0.317953	1.59913	1.17129	1.45037	1.05631	1.31927	0.124684	1.42493	1.25208	1.13985	1.36841	1.29632	0.0633615	1.3358	1.07873	1.21788	1.0907	1.18078	0.0605078			12	1.11907	1.09555	1.10184	1.20695	1.13085	0.0258475	1.171	1.31115	1.35255	1.27823	0.0549333	1.08903	1.60254	1.18657	1.12357
	14	1.23619	1.26613	1.66397	1.38747	1.38844	0.0974937	1.71166	1.29543	1.3565	2.19791	1.64037	0.207263	1.65928	1.33383	1.59965	0.936745	1.38238	0.164527	1.39368	1.27181	1.8659	1.41293	1.48608	0.130404	1.17445	1.04847	1.31471	1.20228	1.18498	0.0546772			12.5	1.8009	1.12725	1.72247	1.14957	1.45005	0.180692	1.14792	1.14682	1.23533	1.17669	0.0293216	1.17332	1.29761	1.06794	1.0298
	14.5	1.5033	1.28125	1.5981	1.30197	1.42115	0.0773719	1.28826	1.27574	1.08936	2.43429	1.52191	0.307507	1.34716	1.9161	1.82456	1.26237	1.58755	0.165241	1.27024	1.21598	1.92103	1.4592	1.46661	0.16019	1.3326	1.147	1.31743	1.11349	1.22763	0.0567249			13	1.13623	1.05977	1.2916	1.1444	1.158	0.048439	1.19553	1.22467	1.20656	1.20892	0.00849316	1.11862	1.12525	1.12658	1.13217
	15	1.37024	1.30302	1.81875	1.37462	1.46666	0.118503	1.31211	1.19836	1.10514	2.41373	1.50733	0.30508	1.49348	1.269	1.5683	0.993047	1.33096	0.129346	1.39772	1.23093	2.01214	1.4384	1.5198	0.170141	1.2188	0.994662	1.24323	1.46803	1.23118	0.0967543			13.5	1.14663	1.14378	1.20131	1.23894	1.18266	0.0229595	1.06366	1.17179	1.29042	1.17529	0.0654837	1.11734	1.23982	1.10012	1.14829
	15.5	1.46344	1.1296	1.52308	1.21347	1.3324	0.0952205	1.28401	1.43296	0.909053	2.56305	1.54727	0.356079	1.57878	1.13817	1.83529	1.31076	1.46575	0.152934	1.47161	1.02265	1.63935	1.49471	1.40708	0.133411	1.39474	1.28256	1.05852	1.19922	1.23376	0.0708279			14	1.15495	1.09261	1.06219	1.20232	1.12802	0.0314015	0.996784	1.16419	1.2964	1.15246	0.0866894	1.23795	1.14819	1.04628	1.15655
	16	1.35288	1.18002	1.64637	1.05774	1.30925	0.127641	1.53495	1.31628	1.25877	1.98415	1.52354	0.164658	1.52254	1.168	1.48101	1.30696	1.36963	0.0818389	1.16134	0.924807	1.31834	1.31211	1.17915	0.0922219	1.20384	1.47412	1.32608	1.30339	1.32686	0.0558062			14.5	1.14365	1.15493	1.19973	1.19597	1.17357	0.0142262	1.102	1.30371	1.1424	1.1827	0.0616171	1.29758	1.12074	1.13042	1.01516
	16.5	1.408	1.14924	1.64893	1.43314	1.40983	0.102317	1.11448	1.18307	1.15458	1.6036	1.26393	0.114092	1.61179	0.914464	1.50907	1.11369	1.28725	0.164221	1.45632	1.31332	1.8697	1.41654	1.51397	0.122344	1.29186	1.02979	1.17314	1.09321	1.147	0.0564952			15	1.10628	1.22441	1.14405	1.14197	1.15418	0.0249652	1.0984	1.14476	1.13416	1.12577	0.0140249	1.21859	1.20826	1.08797	1.20302
	17	1.34732	1.41293	1.7161	1.27487	1.4378	0.0969553	1.28062	1.49375	1.27236	2.34711	1.59846	0.254756	1.57879	1.05928	1.62113	1.24332	1.37563	0.135131	1.34837	1.42848	1.60671	1.16649	1.38751	0.0913374	1.29347	1.22433	1.06806	1.10309	1.17224	0.0524759			15.5	1.12663	1.15545	1.42215	1.31706	1.25532	0.069631	1.19919	1.1907	1.21741	1.20243	0.00788085	1.27357	1.07296	1.14525	1.19147
	17.5	1.39022	1.28305	1.49819	1.34227	1.37843	0.0455396	1.096	1.27184	1.43321	2.36149	1.54064	0.28215	1.6354	1.23829	1.75668	1.32326	1.48841	0.123628	1.24216	1.30396	1.62422	1.4288	1.39979	0.0842822	1.26846	1.01557	1.23298	1.11374	1.15769	0.0577833			16	1.8529	1.1109	1.08349	1.20069	1.31199	0.18203	1.20827	1.20027	1.25689	1.22181	0.0176898	1.1225	1.21684	1.19358	1.14892
	18	1.54492	1.21346	1.77154	1.23977	1.44242	0.133014	1.25055	1.59346	1.26117	3.03138	1.78414	0.4233	1.77254	1.02827	1.73133	1.18226	1.4286	0.18949	1.33537	1.17542	1.4662	1.14105	1.27951	0.0752654	1.20461	1.41015	1.15792	1.10554	1.21956	0.0666763			16.5	1.8619	1.20786	1.23878	1.15595	1.36612	0.166142	1.06628	1.24024	1.14958	1.15203	0.0502332	1.19313	1.14162	1.15368	1.08525
	18.5	1.34225	1.07881	1.62665	1.26866	1.32909	0.113654	1.16094	1.11102	1.46045	2.03894	1.44284	0.213154	1.57853	1.10903	1.9304	1.10556	1.43088	0.200155	1.45575	1.1074	1.66889	1.30451	1.38414	0.118721	1.16925	1.39213	1.04529	1.25465	1.21533	0.0729396			17	1.06816	1.28029	1.18325	1.29769	1.20735	0.0527868	1.11161	1.14799	1.34437	1.20132	0.0722885	1.16861	1.25189	1.06873	1.00237
	19	1.1811	1.21588	1.87023	1.17334	1.36014	0.170282	1.06513	1.35424	1.52209	1.70433	1.41145	0.13578	1.52113	1.11335	1.41802	1.12302	1.29388	0.103617	1.43388	1.0928	1.58129	1.36153	1.36738	0.102309	1.13865	1.23108	1.03088	0.947381	1.087	0.0619612			17.5	1.04713	1.10265	1.20048	1.32753	1.16945	0.0614927	1.06051	1.12494	1.20287	1.12944	0.0411578	1.07568	1.16795	1.05959	0.97555
	19.5	1.28233	1.1158	2.00498	1.37349	1.44415	0.194405	1.1099	1.1739	1.07086	2.00903	1.34092	0.223712	1.69033	1.62133	1.59209	1.1202	1.50599	0.130236	1.28056	1.3318	1.48386	1.3465	1.36068	0.0434229	1.21931	1.26503	1.25005	1.07767	1.20302	0.0428505			18	1.04599	1.10569	1.17624	1.14879	1.11918	0.0283898	1.03707	1.10684	1.21855	1.12082	0.0528527	1.12802	1.41686	1.1651	1.06426
	20	1.25587	1.02039	1.84721	1.03117	1.28866	0.193933	1.11359	1.15498	1.11182	2.46127	1.46042	0.333767	1.69691	1.11522	1.8611	0.984488	1.41443	0.214804	1.4756	1.18223	1.58974	1.07505	1.33066	0.120932	1.22011	1.41753	0.996302	1.41858	1.26313	0.100438			18.5	1.13746	1.15045	1.24226	1.18949	1.17992	0.0235381	1.19562	1.1184	1.27131	1.19511	0.0441424	1.11264	1.56869	1.16789	1.10256
	20.5	1.09278	1.18542	1.98487	1.15516	1.35456	0.210986	1.07739	1.44541	1.08231	2.85709	1.61555	0.422722	1.69012	1.2724	1.70636	1.0661	1.43375	0.15844	1.14497	1.35363	1.63634	1.41305	1.387	0.101054	1.16915	1.32817	1.05546	1.43404	1.2467	0.0838238			19	1.11517	1.1086	1.14037	1.41309	1.19431	0.0732489	1.0287	1.30807	1.28807	1.20828	0.0899744	1.25078	1.14411	1.19664	1.08803
	21	1.10497	0.955349	2.21043	1.1956	1.36659	0.285609	1.01143	1.23975	1.26576	2.21439	1.43283	0.266709	1.75673	1.2154	1.44987	1.21119	1.4083	0.128838	1.5108	1.26738	1.61494	1.12497	1.37952	0.111813	1.17749	1.34593	1.30666	1.38004	1.30253	0.0442935			19.5	1.15944	1.09402	1.13621	1.31096	1.17516	0.0472501	1.05437	1.17075	1.33747	1.18753	0.0821534	1.13731	1.14696	1.10379	1.02607
	21.5	1.32303	1.21995	2.44975	1.28207	1.5687	0.294446	1.27148	1.21859	1.26273	2.25813	1.50273	0.252065	1.5944	0.982154	1.64851	1.26365	1.37218	0.155361	1.33392	1.07459	1.41234	1.40807	1.30723	0.0796073	1.25032	1.50636	1.46324	1.28983	1.37744	0.063126			20	1.0774	1.0798	1.27881	1.23161	1.1669	0.0518875	1.1697	1.29471	1.24239	1.2356	0.0362466	1.23858	1.18286	1.20328	1.19053
	22	1.29926	1.01461	2.49849	1.42601	1.55959	0.32457	1.25263	1.46006	1.12411	1.70813	1.38623	0.12768	1.64906	1.26212	1.56611	1.05388	1.38279	0.137614	1.20896	1.38601	2.09298	1.34268	1.50766	0.198711	1.19084	1.21206	1.3293	1.25635	1.24714	0.0306002			20.5	1.17726	1.21008	1.13979	1.0705	1.14941	0.0299666	1.12052	1.18901	1.31358	1.20771	0.0565111	1.21274	1.12796	1.18187	1.13228
	22.5	1.26491	1.21379	2.03578	1.21312	1.4319	0.201658	1.05424	1.39327	1.14314	1.76543	1.33902	0.159227	1.48368	1.20924	1.51689	1.22363	1.35836	0.0822729	1.2161	1.02978	1.29056	1.32286	1.21483	0.0656068	1.2569	1.43582	1.74761	1.29639	1.43418	0.111302			21	1.20026	1.16656	1.07977	1.27567	1.18056	0.0406078	1.21277	1.19956	1.11343	1.17526	0.0311454	1.23388	1.51515	1.2018	1.02954
	23	1.34624	1.1408	2.35949	1.52821	1.59369	0.267251	1.29178	1.95918	1.23168	1.72731	1.55249	0.174845	1.28466	1.12107	1.68428	1.11072	1.30018	0.134086	1.23412	0.981593	2.41867	1.32143	1.48895	0.31817	1.15322	1.13336	1.4282	1.15075	1.21639	0.0707444			21.5	1.25117	1.07672	1.22724	1.21959	1.19368	0.039562	1.06921	1.25986	1.43506	1.25471	0.105644	1.18121	1.7312	1.2187	1.08816
	23.5	1.52128	1.21929	2.6795	1.61748	1.75939	0.318218	1.05369	1.53145	1.28693	1.83532	1.42685	0.167484	1.86844	1.73876	1.73603	1.0665	1.60243	0.181295	1.3254	1.23107	1.62939	1.2003	1.34654	0.0979666	1.42001	1.29661	1.33421	1.10065	1.28787	0.0675384			22	1.0981	1.14247	1.16325	1.26321	1.16676	0.0349038	1.14206	1.19828	1.27691	1.20575	0.0391085	1.22471	1.14327	1.1542	1.16772
	24	1.27745	1.64137	2.2796	1.20401	1.60061	0.245699	1.12838	1.56254	1.43062	1.97145	1.52324	0.174865	1.64254	1.86129	1.90436	0.915295	1.58087	0.229142	1.48619	1.1032	1.33281	1.32622	1.3121	0.0788332	1.4105	1.44863	1.39749	1.215	1.3679	0.0521116			22.5	1.02462	1.1424	1.21528	1.28712	1.16736	0.0560028	1.13792	1.16794	1.60412	1.30333	0.150647	1.18895	1.19579	1.17223	1.14546
	24.5	1.37702	1.3832	2.08588	1.47325	1.57983	0.170108	1.21118	1.21145	1.24441	1.59452	1.31539	0.0933683	1.51696	0.999793	1.89343	1.18991	1.40002	0.196099	1.3877	1.37733	1.74402	1.33635	1.46135	0.0948731	1.35593	1.25792	1.47366	1.18905	1.31914	0.0618473			23	1.20311	1.05791	1.19359	1.14064	1.14881	0.0332725	1.1096	1.17026	1.23368	1.17118	0.0358224	1.07978	1.21697	1.21442	1.05365
	25	1.43951	1.19395	2.01639	1.1743	1.45604	0.196286	1.18915	1.44646	1.12031	1.73247	1.3721	0.139123	1.79957	1.22942	1.58166	1.12259	1.43331	0.156597	1.16372	1.0896	2.21871	1.24578	1.42945	0.265011	1.14264	1.38474	1.09228	1.23683	1.21412	0.0642774			23.5	2.08567	1.25096	1.48232	1.37747	1.5491	0.185003	1.20289	1.11615	1.26025	1.1931	0.0418874	1.28321	1.19709	1.07649	1.10911
	25.5	1.31799	1.10147	2.67246	1.4379	1.63246	0.353588	1.33032	1.70613	1.23479	1.89542	1.54166	0.155731	1.3921	1.35105	1.56821	1.08232	1.34842	0.100428	1.2394	1.15151	1.95947	1.31665	1.41676	0.184022	1.2272	1.1842	1.39553	1.06615	1.21827	0.0681913			24	1.09833	1.12359	1.26934	1.36468	1.21399	0.0627956	1.16599	1.15362	1.34479	1.22147	0.061764	1.17753	1.20412	1.14684	1.07735
	26	1.27387	0.958654	2.13082	1.45368	1.45425	0.24764	1.34309	1.73796	1.13871	1.74423	1.491	0.150304	1.51581	1.11648	2.02634	1.06977	1.4321	0.221929	1.23346	1.07848	1.48299	0.959221	1.18854	0.113069	1.39029	1.38321	1.1846	1.37549	1.3334	0.0496908			24.5	1.92498	1.09934	1.40281	1.3197	1.43671	0.174897	1.14402	1.12736	1.23944	1.17027	0.0349146	1.23264	1.45961	1.21946	1.15147
	26.5	1.55029	1.29181	2.00994	1.43004	1.57052	0.1557	1.19143	1.64799	1.19337	1.69748	1.43257	0.139029	1.64719	1.03632	2.10284	1.18168	1.49201	0.241722	1.51028	1.22519	1.52892	1.22822	1.37315	0.0846383	1.25915	1.20924	1.18652	1.1601	1.20375	0.0210186			25	1.13988	1.16335	1.21743	1.34763	1.21708	0.0464497	1.16197	1.1873	1.21993	1.18973	0.0167767	1.11666	1.21263	1.15846	1.05724
	27	1.43081	1.15666	2.20282	1.35466	1.53624	0.229583	1.05303	1.70201	1.31936	1.61895	1.42334	0.148286	1.49305	1.19714	1.62303	1.16474	1.36949	0.112239	1.18948	1.1089	1.45964	1.51599	1.3185	0.0997925	1.45732	1.56481	1.03983	1.46224	1.38105	0.116408			25.5	1.1908	1.21119	1.27265	1.3622	1.25921	0.0384833	1.17485	1.15258	1.34276	1.2234	0.0600258	1.16969	1.17974	1.24028	1.06993
	27.5	1.15257	1.1724	2.0203	1.13564	1.37023	0.21682	1.04738	1.98804	1.16288	1.331	1.38233	0.210133	1.49123	1.26562	1.87948	1.18451	1.45521	0.155596	1.60447	1.27862	1.56471	1.28163	1.43236	0.0882691	1.38909	1.22709	1.215	1.21119	1.26059	0.0429671			26	1.13788	1.13346	1.25689	1.29146	1.20493	0.0406111	1.18096	1.19553	1.24964	1.20871	0.0208919	1.14143	1.38283	1.14017	1.1527
	28	1.3654	1.02849	1.9597	1.10708	1.36517	0.210838	1.11187	1.73181	1.13039	1.53644	1.37763	0.153411	1.56028	1.23747	1.34317	1.11153	1.31311	0.0950235	1.24041	1.31695	1.71347	1.39478	1.4164	0.103915	1.308	1.34344	1.10079	1.20018	1.2381	0.0549798			26.5	1.41125	1.10925	1.46611	1.3161	1.32568	0.0785155	1.21764	1.22935	1.43231	1.2931	0.069687	1.2462	1.5192	1.21638	1.13557
	28.5	1.32532	1.09103	1.9686	1.23072	1.40392	0.19428	1.29182	1.86911	1.32231	1.86033	1.58589	0.16111	1.30911	1.45449	1.62163	1.36806	1.43832	0.0680042	1.1971	1.22632	1.66075	1.16282	1.31175	0.117055	1.17965	1.13746	1.30496	1.20862	1.20767	0.0355676			27	1.06724	0.998565	1.20693	1.27699	1.13743	0.0635859	1.19145	1.16846	1.28018	1.21336	0.0340635	1.20473	1.40615	1.14433	1.18661
	29	1.25915	1.24866	1.96842	1.1242	1.40011	0.191901	1.15133	1.75894	1.58251	1.46051	1.48832	0.127947	1.53262	1.09421	1.82448	1.10789	1.3898	0.177055	1.62411	1.16298	1.44734	1.31744	1.38797	0.097845	1.37408	1.2258	1.40811	1.18354	1.29788	0.0549432			27.5	1.03228	1.08072	1.11816	1.35543	1.14665	0.0717805	1.13045	1.21046	1.23819	1.19303	0.0322985	1.273	1.53016	1.20814	1.16603
	29.5	1.13637	1.50792	1.98668	1.16937	1.45009	0.197588	1.20551	1.9244	1.50188	1.59327	1.55627	0.148009	1.50744	1.16663	1.48201	1.22543	1.34538	0.0872132	1.14036	1.23128	1.46659	1.2888	1.28176	0.0687707	1.24672	1.46218	1.20005	1.1878	1.27418	0.0639361			28	1.26155	1.12961	1.18261	1.32501	1.2247	0.0430447	1.15429	1.16293	1.45984	1.25902	0.10044	1.27112	1.37303	1.19274	1.11178
	30	1.50134	1.22394	1.77543	1.20408	1.4262	0.134738	1.19747	1.47806	1.57936	1.7486	1.50087	0.115507	1.4963	1.15193	1.5209	1.33179	1.37523	0.0854538	1.43047	1.26687	1.81016	1.12427	1.40794	0.147946	1.18338	1.3395	1.33157	1.20172	1.26404	0.0414766			28.5	1.15964	1.16295	1.17023	1.3882	1.22026	0.0560259	1.1176	1.23065	1.34205	1.2301	0.064794	1.11987	1.36806	1.13159	1.19672
	30.5	1.15474	1.25871	2.30054	1.15877	1.46819	0.278491	1.22372	1.21897	1.46074	1.76537	1.4172	0.129052	1.48869	1.17728	1.91856	1.37722	1.49044	0.156572	1.17923	1.2839	1.64561	1.11181	1.30514	0.118885	1.08986	1.55674	1.23855	1.33622	1.30534	0.0979148			29	1.26525	1.10299	1.74939	1.35008	1.36693	0.137406	0.987931	1.09152	1.25844	1.11263	0.0788	1.18397	1.44538	1.22511	1.12679
	31	1.25554	1.2743	1.8111	1.13472	1.36891	0.150604	1.14808	1.38452	1.17645	1.50751	1.30414	0.0858686	1.5142	1.21754	1.61631	1.71005	1.51453	0.106767	1.41667	1.49949	1.63794	1.27193	1.45651	0.076604	1.43593	1.52405	1.16755	1.23863	1.34154	0.0832093			29.5	1.07048	1.2753	1.15911	1.08104	1.14648	0.0472674	1.15011	1.20938	1.34014	1.23321	0.0561376	1.19758	1.64856	1.25113	1.13953
	31.5	1.2377	1.31855	2.11591	1.28338	1.48889	0.209662	1.19154	1.30405	1.1891	1.39734	1.27051	0.050062	1.76108	1.24518	1.7103	1.28649	1.50076	0.136292	1.29936	1.14638	1.37108	1.38956	1.3016	0.0552746	1.28231	1.53605	1.008	1.41166	1.3095	0.113063			30	1.15337	1.13941	1.1883	1.35858	1.20992	0.0506092	1.12336	1.22244	1.33294	1.22625	0.0605313	1.24115	1.35729	1.11413	1.17448
	32	1.61641	1.3867	1.93712	1.1464	1.52166	0.168478	1.34485	1.31434	1.3023	1.6518	1.40332	0.0833092	1.60492	1.56185	1.86626	1.05787	1.52272	0.168917	1.41042	1.14941	1.41231	1.2861	1.31456	0.0624689	1.32473	1.72681	1.1117	1.2631	1.35659	0.131273			30.5	1.11901	1.11316	1.20531	1.21715	1.16366	0.0275976	1.28775	1.16319	1.3275	1.25948	0.0494927	1.19662	1.35332	1.26303	1.16846
	32.5	1.47124	1.40581	1.97195	1.25033	1.52483	0.156074	1.08203	1.347	1.15963	1.5211	1.27744	0.0984356	1.42705	1.21869	1.53999	1.11441	1.32503	0.0967321	1.15613	1.40644	1.22643	1.39525	1.29606	0.0622168	1.31644	1.86271	1.21504	1.17709	1.39282	0.159369			31	1.45115	1.11457	1.18345	1.39538	1.28614	0.0812104	1.21952	1.1701	1.48432	1.29131	0.097552	1.29337	1.39328	1.23604	1.12229
	33	1.26768	1.32553	2.12774	1.28255	1.50087	0.209314	1.19269	1.44042	1.59618	1.79907	1.50709	0.127959	1.47612	1.54423	1.65552	1.28845	1.49108	0.0769991	1.31148	1.24373	1.43419	1.23382	1.30581	0.0461434	1.36683	1.6792	1.24412	1.37435	1.41612	0.0926326			31.5	1.85499	1.33997	1.2284	1.22438	1.41194	0.150093	1.21937	1.20769	1.31759	1.24822	0.0348498	1.25849	1.45891	1.33611	1.00509
	33.5	1.47218	1.49714	2.00813	1.00996	1.49685	0.203935	1.05369	1.17889	1.4133	1.56889	1.30369	0.115622	1.76786	1.2215	1.78268	1.43334	1.55134	0.136356	1.56415	1.44389	1.10007	1.30716	1.35382	0.0995498	1.61745	2.2326	1.35953	1.27721	1.6217	0.216145			32	1.10016	1.08365	1.14439	1.33026	1.16461	0.0566846	1.1218	1.12593	1.23784	1.16186	0.0380104	1.22901	1.38355	1.19832	1.14212
	34	1.52011	1.59495	1.83683	1.13584	1.52193	0.145363	1.51026	1.37776	1.22951	1.52878	1.41158	0.0693826	1.38115	1.48512	1.4919	1.15169	1.37747	0.0794103	1.4181	1.26676	1.43121	1.32877	1.36121	0.0388483	1.391	2.01214	1.14698	1.34723	1.47434	0.18697			32.5	1.16095	1.16895	1.85228	1.18709	1.34232	0.170077	1.2639	1.18868	1.3416	1.26473	0.0441456	1.18909	1.32932	1.23789	1.12779
	34.5	1.66579	1.44085	1.67473	1.18673	1.49202	0.115254	1.27619	1.42488	1.42063	1.65417	1.44397	0.0781257	1.52729	1.11459	1.5637	1.25025	1.36396	0.108661	1.39348	1.28887	1.74171	1.32205	1.43653	0.104043	1.47693	2.18075	1.08907	1.40131	1.53702	0.23041			33	1.04916	1.17273	1.27375	1.26901	1.19116	0.0527453	1.23993	1.24209	1.41678	1.2996	0.0585948	1.1535	1.587	1.22828	1.04863
	35	1.80593	1.56026	1.4501	1.12914	1.48636	0.140387	1.08591	1.39812	1.52443	1.62977	1.40956	0.117816	1.59798	1.62578	1.48925	1.21147	1.48112	0.0945861	1.57486	1.25288	2.55369	1.28258	1.666	0.304682	1.56044	1.80436	1.80537	1.15635	1.58163	0.153019			33.5	1.03498	1.20587	1.47085	1.45801	1.29243	0.105287	1.29354	1.37755	1.25312	1.30807	0.036646	1.22947	1.61886	1.11278	1.11896
	35.5	1.63407	1.44701	1.54788	1.21377	1.46068	0.0907461	1.31331	1.2444	1.50909	1.63531	1.42553	0.0896228	1.5308	1.2383	1.9512	1.39344	1.52844	0.153062	1.70134	1.22491	2.34664	1.38487	1.66444	0.248009	1.51927	1.99361	1.19766	1.48245	1.54825	0.164932			34	1.33091	1.19791	1.31565	1.44433	1.3222	0.0504	1.17328	1.28412	1.38717	1.28152	0.061757	1.29522	1.60437	1.14903	1.1233
	36	1.80479	1.64343	1.50221	1.25967	1.55252	0.115541	1.25886	1.19172	1.54599	1.5675	1.39102	0.0967578	1.1784	1.47751	1.53235	0.982202	1.29261	0.129441	1.48799	1.19241	1.96416	1.53991	1.54612	0.158977	1.27114	1.86288	1.1962	1.39119	1.43035	0.149664			34.5	1.21476	1.05131	1.08076	1.17198	1.1297	0.038257	1.10463	1.17614	1.32589	1.20222	0.0651894	1.27441	1.3898	1.20914	1.09279
	36.5	1.84879	1.17747	1.51283	1.1501	1.4223	0.164349	1.22602	1.61343	1.50032	1.85652	1.54907	0.130833	1.46596	0.987625	1.72508	1.28641	1.36627	0.155036	1.54412	1.06844	2.10712	1.41623	1.53398	0.215869	1.52523	1.81256	1.27909	1.3188	1.48392	0.12211			35	1.16648	1.09092	1.16212	1.31142	1.18273	0.0462604	1.08113	1.16075	1.32222	1.18803	0.070921	1.33084	1.44734	1.22247	1.09006
	37	1.76088	1.1328	1.7464	1.07444	1.42863	0.188045	1.21154	1.26473	1.13701	1.46223	1.26888	0.0695709	1.52405	1.63449	1.81312	1.30878	1.57011	0.10552	1.54652	1.1674	2.27843	1.50181	1.62354	0.234111	1.4316	1.80046	1.27439	1.37769	1.47104	0.11455			35.5	1.22981	1.18242	1.21205	1.29331	1.2294	0.0234385	1.13465	1.23967	1.33692	1.23708	0.0584059	1.17959	1.43868	1.22814	1.21553
	37.5	1.8162	1.35762	1.71871	1.05615	1.48717	0.174269	1.15917	1.19587	1.4349	1.57217	1.34053	0.0984805	1.36018	1.07706	1.95079	1.13633	1.38109	0.199445	1.50093	1.32108	2.09472	1.42582	1.58564	0.173655	1.30383	1.78522	1.15811	1.09215	1.33483	0.156509			36	1.30107	1.2505	2.14248	1.32285	1.50422	0.213289	1.15161	1.23511	1.31528	1.234	0.0472522	1.27427	1.36798	1.22058	1.24496
	38	2.03794	1.39677	2.09903	0.962023	1.62394	0.271853	1.07437	1.46219	1.07553	1.8053	1.35435	0.17586	1.59808	1.00424	1.88808	1.14444	1.40871	0.203939	1.50158	1.52902	2.58316	1.43622	1.76249	0.274246	1.19452	1.92232	1.10361	1.07789	1.32459	0.200809			36.5	1.13528	1.19558	1.15732	1.43075	1.22973	0.0681537	1.28666	1.25055	1.36218	1.2998	0.0328853	1.35634	1.50867	1.09517	1.17427
	38.5	1.8642	1.32024	1.57038	1.17421	1.48226	0.151325	1.10858	1.28576	1.26058	1.97211	1.40676	0.19247	1.50289	1.08736	1.47898	1.28232	1.33789	0.0970339	1.51789	0.957849	1.74272	1.34943	1.39197	0.165619	1.23228	1.92826	1.27005	1.34079	1.44284	0.163362			37	1.0515	1.24227	1.22556	1.26383	1.19579	0.0487298	1.28269	1.25951	1.32948	1.29056	0.0205784	1.11842	1.34763	1.26262	1.10637
	39	1.64168	1.32189	1.32981	1.35946	1.41321	0.0765837	1.15286	1.32401	1.18552	1.73253	1.34873	0.133203	1.52041	1.21084	1.77103	1.26883	1.44278	0.128397	1.43345	0.999611	2.04825	1.30224	1.44589	0.220377	1.09061	1.9426	1.2419	1.33203	1.40178	0.187024			37.5	1.16501	1.18773	1.1944	1.33896	1.22152	0.0396478	1.16193	1.16576	1.36999	1.23256	0.0687251	1.22542	1.50564	1.31132	1.12917
	39.5	1.6182	1.3938	1.45892	1.23638	1.42683	0.079066	1.42163	1.17058	1.35757	1.6426	1.3981	0.0973576	1.42719	1.19681	1.56366	1.15035	1.3345	0.0974564	1.54943	1.21159	2.03656	1.27048	1.51701	0.188201	1.38246	1.85901	1.25598	1.17354	1.41775	0.153233			38	1.47642	1.19948	1.20233	1.27288	1.28778	0.0651321	1.11092	1.15745	1.32285	1.19708	0.0643077	1.29385	1.41216	1.25333	1.03645
	40	1.62776	1.6523	1.28259	1.31453	1.46929	0.0989174	1.22088	1.13393	1.13684	1.7486	1.31007	0.147562	1.44353	1.06459	1.43435	1.20057	1.28576	0.0927116	1.32164	1.19063	2.09421	1.43619	1.51067	0.200877	1.30076	2.11954	1.35254	1.11551	1.47209	0.221733			38.5	1.16821	1.18663	1.09937	1.39368	1.21197	0.0634132	1.11497	1.17694	1.27987	1.19059	0.0480899	1.12368	1.45138	1.24012	1.13037
	40.5	1.73267	1.43204	1.8019	1.1641	1.53268	0.146758	1.23139	1.41618	1.17956	1.62623	1.36334	0.10128	1.39209	1.69193	1.63858	1.2069	1.48237	0.112677	1.44168	1.23738	2.50823	1.50097	1.67206	0.284381	1.15474	1.80057	1.13289	1.21567	1.32597	0.159166			39	2.11974	1.17677	1.25898	1.26821	1.45593	0.222225	1.23466	1.2542	1.18971	1.22619	0.0190935	1.13852	1.61224	1.14709	1.09718
	41	1.67558	1.29409	2.14492	1.12706	1.56041	0.226133	1.31228	1.27998	1.25924	1.80669	1.41455	0.131168	1.32621	2.06765	1.2706	1.05562	1.43002	0.220404	1.59903	1.29137	2.00952	1.32013	1.55501	0.166631	1.4161	1.71844	1.29714	0.996864	1.35714	0.14928			39.5	1.21769	1.167	1.49607	1.43476	1.32888	0.0804827	1.26006	1.11614	1.36747	1.24789	0.0728078	1.17494	1.40792	1.21377	1.13472
	41.5	1.76495	1.3545	2.05151	1.25069	1.60541	0.185572	1.15381	1.25687	1.45097	1.90588	1.44188	0.166481	1.26861	1.28515	1.50331	1.07392	1.28275	0.087779	1.41482	1.25203	2.00995	1.43311	1.52748	0.165894	1.14753	1.9001	1.22445	1.43239	1.42612	0.169062			40	1.20873	1.20908	1.38332	1.24972	1.26271	0.0413373	1.19268	1.33822	1.49526	1.34205	0.087369	1.24355	1.47747	1.20531	1.15133
	42	1.7941	1.79769	1.46291	1.13655	1.54781	0.157967	1.16465	1.23028	1.42949	1.59478	1.3548	0.0978225	1.38614	1.17783	1.68465	1.23769	1.37158	0.11317	1.72316	1.30289	1.8424	1.24412	1.52814	0.149497	1.37746	1.99211	1.16805	1.36729	1.47623	0.17859			40.5	1.13246	1.25915	1.28614	1.34083	1.25465	0.04413	1.12606	1.22537	1.32206	1.2245	0.0565809	1.20426	1.47205	1.09012	1.12133
	42.5	1.95622	1.26871	1.39128	0.953493	1.39243	0.209331	0.976973	1.15463	1.49032	1.54576	1.29192	0.135964	1.24079	1.22886	2.07903	1.03328	1.39549	0.232758	1.58316	1.22422	1.97567	1.20418	1.49681	0.181821	1.35431	1.94378	1.07606	1.37539	1.43739	0.182055			41	1.23505	1.15931	1.53218	1.2433	1.29246	0.0821106	1.12561	1.1435	1.29284	1.18732	0.0530153	1.27111	1.4608	1.24866	1.07806
	43	1.8654	1.33672	1.34798	1.29185	1.46049	0.135515	1.03054	1.51572	1.27274	1.54615	1.34129	0.120299	0.995892	1.37075	1.76415	1.03839	1.2923	0.178214	1.47061	1.15232	2.09074	1.49779	1.55287	0.195692	1.35122	1.87455	1.23587	1.12914	1.3977	0.165294			41.5	1.28321	1.10116	1.43757	1.37683	1.29969	0.0733981	1.09437	1.25384	1.24495	1.19772	0.0517368	1.28616	1.34689	1.26703	1.17027
	43.5	1.43447	1.27104	1.13896	1.26506	1.27738	0.060572	1.00778	1.24055	1.34613	1.61135	1.30145	0.12516	1.16193	1.18912	2.05578	1.36462	1.44286	0.209184	1.31073	1.1645	2.05586	1.03587	1.39174	0.228382	1.36329	1.93106	1.2418	1.31562	1.46294	0.158028			42	1.90111	1.13576	1.25783	1.28742	1.39553	0.171693	1.08911	1.23455	1.28235	1.202	0.058108	1.24266	1.40131	1.21092	1.10016
	44	1.56594	1.15037	1.1745	1.2794	1.29255	0.0953332	1.07559	1.14219	1.30657	1.59913	1.28087	0.116663	1.3296	1.07637	1.88451	1.18962	1.37003	0.179142	1.59053	1.53011	1.94551	1.42105	1.6218	0.113457	1.3041	1.78118	1.15639	1.192	1.35842	0.144392			42.5	1.77067	1.12792	1.42648	1.32253	1.4119	0.134646	1.11931	1.18131	1.24801	1.18288	0.0371587	1.28092	1.35455	1.11122	1.04005
	44.5	1.20609	1.21257	1.2071	1.3908	1.25414	0.0455757	1.14907	1.25786	1.41993	1.24354	1.2676	0.056219	1.06416	1.70414	2.03058	1.35577	1.53866	0.209755	1.36256	1.39148	1.95954	1.27296	1.49664	0.156349	1.19269	1.91075	1.28949	1.05066	1.3609	0.189731			43	1.77622	1.21994	1.31237	1.33929	1.41196	0.124082	1.18345	1.29191	1.41823	1.29786	0.0678399	1.14018	1.29908	1.21662	1.14414
	45	1.39881	1.14458	1.1179	1.40356	1.26621	0.0781213	1.24255	1.3707	1.31338	1.43747	1.34103	0.0414753	1.37202	1.19347	2.01569	1.0927	1.41847	0.20728	1.76262	1.40075	2.29155	1.18671	1.66041	0.241625	1.21273	1.98837	1.18782	1.398	1.44673	0.186535			43.5	1.13701	1.04171	1.23886	1.3525	1.19252	0.0668112	1.22613	1.21427	1.39906	1.27982	0.0597202	1.26283	1.36796	1.35843	1.08929
	45.5	1.58787	1.40263	1.23354	1.50242	1.43162	0.0761048	1.16289	1.17102	1.42645	1.54723	1.3269	0.0955915	1.23303	1.40239	1.81018	1.33822	1.44595	0.126326	1.79154	1.20842	2.06102	1.41843	1.61985	0.190165	1.24333	1.62778	1.04733	1.25727	1.29393	0.121165			44	1.44128	1.1352	1.26767	1.40075	1.31123	0.0694089	1.23478	1.26701	1.22087	1.24089	0.0136637	1.10426	1.46825	1.13137	1.16264
	46	1.45627	1.16237	1.34428	1.11037	1.26832	0.0802428	1.33664	1.2783	1.43081	1.35844	1.35105	0.0315114	1.16646	1.46716	1.82011	0.996236	1.36249	0.180956	1.54688	1.36434	2.21466	1.31024	1.60903	0.208127	1.28407	1.96143	1.00947	1.25797	1.37823	0.204008			44.5	1.11369	1.18928	1.11006	1.37093	1.19599	0.0611059	1.15995	1.41095	1.37934	1.31675	0.0789295	1.18309	1.35112	1.17919	1.18404
	46.5	1.4275	1.1662	1.14558	1.17386	1.22829	0.0666734	1.21075	1.15325	1.24761	1.84054	1.36304	0.160346	1.22925	1.10094	1.81512	1.01714	1.29061	0.180192	1.71631	1.21235	2.33689	1.23161	1.62429	0.264601	1.21633	1.84292	1.31195	1.44091	1.45303	0.137869			45	1.29118	1.16169	1.26024	1.36056	1.26842	0.0412978	1.12706	1.16809	1.36115	1.21877	0.0721694	1.31332	1.23811	1.23928	1.20949
	47	1.23489	1.14531	1.26766	1.38109	1.25724	0.0487125	1.28331	1.35893	1.53721	1.34249	1.38049	0.0547067	1.44638	1.01097	1.72388	1.05607	1.30933	0.169261	1.37915	1.29749	2.46321	1.2942	1.60851	0.285577	1.38232	2.00692	1.22448	1.28672	1.47511	0.180216			45.5	2.09478	1.23332	1.35949	1.31254	1.50003	0.199951	1.09051	1.19533	1.35846	1.21477	0.0779597	1.18492	1.52439	1.2668	1.16343
	47.5	1.34995	1.23598	1.29977	0.874264	1.18999	0.107796	1.32909	1.66335	1.62876	1.33118	1.48809	0.0914723	1.20174	1.21226	1.79454	1.1363	1.33621	0.153698	1.5397	1.39503	2.22537	1.29169	1.61295	0.210382	1.21934	1.58673	1.22037	1.35589	1.34558	0.0865426			46	1.13784	1.23738	1.23338	1.34376	1.23809	0.0420715	1.18771	1.35233	1.33209	1.29071	0.0518322	1.26516	1.40939	1.18165	1.19382
	48	1.46311	1.18819	1.31365	1.00911	1.24352	0.0962422	1.27195	1.3863	1.29054	1.35237	1.32529	0.0266285	1.15778	1.97302	1.60162	1.04805	1.44512	0.212799	1.65008	1.16197	1.91884	1.33521	1.51653	0.167897	1.3678	1.70344	1.27103	1.21014	1.3881	0.110009			46.5	1.15749	1.26629	1.22921	1.40652	1.26488	0.0523359	1.40778	1.2672	1.34578	1.34025	0.0406756	1.2836	1.56876	1.29083	1.11612
	48.5	1.24321	1.23695	2.23105	1.0097	1.43023	0.27241	1.0778	1.43772	1.45497	1.4201	1.34765	0.0902291	1.22399	1.39744	1.43206	1.06254	1.27901	0.0853106	1.4944	1.13769	2.39227	1.24055	1.56623	0.285366	1.13966	1.96065	1.29771	1.21968	1.40443	0.188194			47	1.15304	1.10592	1.66593	1.32767	1.31314	0.1269	1.23663	1.17245	1.43661	1.2819	0.0795449	1.2734	1.47064	1.2334	1.12751
	49	1.14465	1.22921	2.00498	1.09634	1.36879	0.213831	1.13186	1.25323	1.31727	1.37922	1.2704	0.0528569	1.35983	2.13549	1.88605	1.16587	1.63681	0.225333	1.72298	1.2799	1.60049	1.41656	1.50498	0.0979484	1.48811	1.8914	1.103	1.17311	1.41391	0.179849			47.5	1.82011	1.20269	1.25009	1.37138	1.41107	0.140898	1.31262	1.32421	1.38146	1.33943	0.021279	1.11678	1.52952	1.31691	1.18902
	49.5	1.27892	1.29039	1.79744	1.12358	1.37258	0.146639	1.23617	1.66721	1.5369	1.69693	1.5343	0.105278	1.31925	1.16295	1.62402	1.18144	1.32191	0.106566	1.64903	1.10095	2.0411	1.40083	1.54798	0.198927	1.63235	1.6617	1.20495	1.15541	1.4136	0.135278			48	1.69424	1.1489	1.2356	1.33606	1.3537	0.119781	1.21246	1.34546	1.46544	1.34112	0.0730624	1.18896	1.41488	1.26772	1.12844
	50	1.50647	1.2127	1.43081	1.28324	1.35831	0.0671108	1.32673	1.65149	1.52682	1.37276	1.46945	0.0742444	0.922406	2.26513	1.83139	1.03161	1.51263	0.32244	1.65721	1.18851	1.83225	1.2747	1.48817	0.153387	1.51187	1.40015	1.18585	1.26692	1.3412	0.0720256			48.5	1.61119	1.17281	1.20955	1.13439	1.28198	0.110802	1.06839	1.24425	1.26013	1.19093	0.0614372	1.28942	1.37136	1.37651	1.13579
	50.5	1.12518	1.21542	1.20703	1.12765	1.16882	0.0245465	1.47023	1.32737	1.84962	1.96141	1.65216	0.150891	1.39216	1.21278	1.66454	1.13883	1.35208	0.116946	1.59394	1.07062	2.173	1.26052	1.52452	0.241708	1.40692	1.66754	1.10121	1.24026	1.35398	0.121775			49	1.39458	1.16042	1.27601	1.37168	1.30067	0.0533374	1.05414	1.26848	1.33797	1.2202	0.085419	1.23517	1.41741	1.22696	1.20712
	51	1.31524	1.71373	1.38073	1.3622	1.44298	0.091299	1.08156	1.25002	1.81742	1.59935	1.43709	0.166426	1.30463	1.27001	1.2368	1.36714	1.29465	0.0278506	1.44138	1.35627	1.74044	1.37835	1.47911	0.0889563	1.38237	1.55885	1.28915	1.34052	1.39272	0.0585644			49.5	1.19044	1.21877	1.56963	1.36795	1.3367	0.0868574	1.20114	1.23846	1.37978	1.27313	0.054404	1.20475	1.50398	1.23354	1.23017
	51.5	1.13654	1.43435	1.12741	1.1724	1.21767	0.0728751	1.22955	1.41174	1.4878	1.71986	1.46224	0.101537	1.38129	1.27895	1.74188	1.22729	1.40735	0.116011	1.60762	1.46887	1.75521	1.46039	1.57302	0.0694772	1.46587	1.64344	1.13396	1.18934	1.35815	0.119635			50	1.23124	1.16888	1.42711	1.36863	1.29897	0.059709	1.26136	1.20636	1.24068	1.23613	0.0160366	1.40284	1.53684	1.2173	1.10727
	52	1.25868	1.36026	1.4053	1.25866	1.32072	0.0369887	1.15851	1.41748	1.18101	1.43303	1.29751	0.0739653	1.42013	1.34278	1.56841	1.26656	1.39947	0.0644507	1.6185	1.03169	1.97829	1.35608	1.49614	0.200576	1.34805	1.48838	1.00039	1.2103	1.26178	0.103988			50.5	1.13834	1.27092	1.12806	1.2799	1.2043	0.0411471	1.23741	1.20225	1.25748	1.23238	0.0161413	1.12774	1.49929	1.18218	0.971894
	52.5	1.37594	1.42836	1.28071	1.23371	1.32968	0.0442393	1.1778	1.37639	1.72022	1.24272	1.37928	0.120932	1.21236	1.17186	1.53616	1.06209	1.24562	0.101916	1.57074	1.23178	2.38872	1.30742	1.62466	0.264841	1.32107	1.59871	1.02871	1.12898	1.26937	0.125422			51	1.38187	1.21217	1.58129	1.39182	1.39179	0.0754281	1.15858	1.28524	1.27888	1.2409	0.041199	1.16973	1.52354	1.38461	1.20084
	53	1.39626	1.35454	1.5588	1.15993	1.36738	0.0819936	1.34867	1.25763	1.53313	1.75153	1.47274	0.109177	1.17337	1.35994	1.70974	1.04301	1.32152	0.14483	1.73979	1.15149	2.03238	1.08224	1.50147	0.230379	1.19314	2.0265	1.4899	1.4173	1.53171	0.176608			51.5	1.67315	1.21329	1.11265	1.33198	1.33277	0.121994	1.15643	1.3541	1.20562	1.23871	0.0594131	1.184	1.46745	1.37575	1.19352
	53.5	1.54859	1.06461	1.41558	1.37681	1.3514	0.102429	1.10882	1.41804	1.40526	1.94577	1.46947	0.174091	1.17298	1.62256	2.02751	1.29547	1.52963	0.191168	1.63732	0.996838	1.88572	1.26251	1.4456	0.196928	1.54027	1.95664	1.19539	1.51889	1.5528	0.156028			52	1.58902	1.31188	1.26754	1.34646	1.37873	0.0719348	1.24975	1.22826	1.37028	1.28277	0.044196	1.30385	1.47183	1.16327	1.14971
	54	1.30609	1.28317	1.26669	1.24079	1.27419	0.0137535	1.17647	1.51953	1.84724	1.45128	1.49863	0.137838	1.36154	1.25615	2.14919	1.14073	1.4769	0.228586	1.6184	1.43271	1.83689	1.38037	1.56709	0.103421	1.17187	1.99456	1.25632	1.40622	1.45724	0.185543			52.5	1.46627	1.15436	1.33172	1.37757	1.33248	0.0656128	1.22524	1.2454	1.43225	1.30096	0.0659001	1.2063	1.57118	1.12328	1.04897
	54.5	1.5899	1.11588	1.21959	1.23104	1.2891	0.103556	1.02388	1.26849	1.39313	1.86331	1.3872	0.176258	1.17836	1.5971	1.78339	1.14325	1.42553	0.15766	1.98338	1.14684	1.82676	1.34577	1.57569	0.197065	1.39767	1.95892	1.29173	1.34063	1.49724	0.155409			53	1.9164	1.12198	1.23476	1.34291	1.40401	0.17665	1.25626	1.33879	1.3966	1.33055	0.040721	1.27861	1.79158	1.30443	1.13608
	55	1.19412	1.51865	1.53045	1.37382	1.40426	0.0785779	1.05364	1.36855	1.58518	1.73054	1.43447	0.147125	1.31461	1.24779	1.94297	1.25318	1.43964	0.168461	1.6219	1.3457	2.31339	1.372	1.66325	0.225473	1.50275	1.98656	0.968556	1.26752	1.43135	0.214936			53.5	1.72485	1.20934	1.15896	1.39548	1.37216	0.128095	1.29656	1.42443	1.37864	1.36655	0.0374051	1.18366	1.42018	1.32317	1.22284
	55.5	1.37624	1.26106	1.29575	1.1818	1.27871	0.040318	1.28582	1.32284	1.72661	1.81729	1.53814	0.136464	1.29133	1.24492	1.79261	1.11571	1.36114	0.148543	1.80349	1.08145	1.88976	1.37234	1.53676	0.18932	1.32287	1.84232	1.26393	1.22969	1.4147	0.143831			54	1.3079	1.25269	1.24139	1.3482	1.28754	0.0248959	1.13509	1.15565	1.81206	1.3676	0.22231	1.22956	1.45198	1.28799	1.19463
	56	1.18539	1.35528	1.16649	1.24419	1.23784	0.0425001	1.30895	1.19418	1.88681	1.381	1.44273	0.152942	1.17674	1.17405	1.53766	1.22001	1.27711	0.0874847	1.84677	1.29089	2.16028	1.35382	1.66294	0.207187	1.30823	1.7865	1.00253	1.23179	1.33226	0.164754			54.5	1.07937	1.14151	1.54947	1.37496	1.28633	0.108359	1.17796	1.32337	1.30808	1.2698	0.0461326	1.25026	1.446	1.27288	1.17538
	56.5	1.38637	1.42377	1.24942	1.14948	1.30226	0.0632266	1.11736	1.31012	1.7413	1.43386	1.40066	0.130892	1.2006	1.62032	1.64971	1.0923	1.39073	0.142884	1.7864	1.28079	2.36838	1.14118	1.64419	0.278351	1.41709	2.03931	1.21385	1.18931	1.46489	0.19816			55	1.05052	1.27698	1.71944	1.36096	1.35198	0.138928	1.21842	1.24957	1.28584	1.25128	0.0194824	1.24076	1.38263	1.24428	1.12408
	57	1.43936	1.52548	1.26787	1.09915	1.33296	0.0945564	1.14561	1.36384	1.43389	1.6191	1.39061	0.0978196	1.10224	1.21944	1.82685	1.35351	1.37551	0.158962	1.74534	1.1903	2.36303	1.38482	1.67087	0.25778	1.29618	1.96597	0.97267	1.30779	1.38565	0.208446			55.5	1.12948	1.13626	1.2978	1.31554	1.21977	0.050321	1.1729	1.35707	1.37527	1.30175	0.0646356	1.21575	1.45057	1.37861	1.11648
	57.5	1.37055	1.37998	1.28453	1.12415	1.2898	0.0592455	1.11473	1.29561	1.65975	1.82138	1.47287	0.162291	1.18608	1.24997	1.80132	1.44603	1.42085	0.138356	1.62088	1.33969	2.36981	1.27794	1.65208	0.250612	1.62448	1.88592	1.22386	1.24032	1.49365	0.160197			56	1.1172	1.25766	1.64023	1.2996	1.32867	0.110933	1.15851	1.25115	1.35595	1.2552	0.0570314	1.21011	1.44292	1.24437	1.30378
	58	1.25608	1.59929	1.21338	1.28007	1.33721	0.0884421	1.14267	1.19563	1.29214	1.42725	1.26442	0.0624748	1.39802	1.26184	1.91458	0.980973	1.38885	0.195569	1.70696	1.29972	2.65815	1.36522	1.75751	0.313206	1.50498	2.07567	1.10781	1.20517	1.47341	0.217816			56.5	1.08044	1.15186	1.2955	1.39622	1.231	0.0709405	1.17951	1.42453	1.51961	1.37455	0.101306	1.2743	1.39711	1.32287	1.24479
	58.5	1.20553	1.37803	1.34262	1.17086	1.27426	0.0507093	1.14277	1.33228	1.68706	1.6106	1.44318	0.125847	1.26506	1.08475	1.76352	1.38767	1.37525	0.143597	1.6865	1.25658	2.2476	1.37162	1.64057	0.221805	1.49106	2.20992	1.17575	1.36515	1.56047	0.225972			57	1.11873	1.28612	1.16688	1.33734	1.22727	0.0508329	1.17924	1.419	1.51878	1.37234	0.100754	1.20621	1.48601	1.27946	1.1776
	59	1.56582	1.13471	1.24219	1.13582	1.26963	0.101895	1.29535	1.28808	1.49106	1.2924	1.34172	0.0498008	1.27529	1.21896	1.69465	1.02758	1.30412	0.140556	1.73229	1.2676	1.66587	1.37111	1.50922	0.112454	1.40204	1.86012	1.42729	1.34292	1.50809	0.118667			57.5	1.11262	1.25036	1.4518	1.4496	1.3161	0.0826453	1.19173	1.30319	1.40066	1.29853	0.0603591	1.30491	1.32486	1.23372	1.09198
	59.5	1.79517	1.36235	1.26414	1.18595	1.4019	0.135965	1.30383	1.58889	1.38593	1.33477	1.40336	0.0641208	1.05123	1.09614	1.56928	1.21447	1.23278	0.117332	2.08274	1.45467	1.77767	1.18619	1.62532	0.194594	1.50247	1.85337	1.18091	1.27622	1.45324	0.14945			58	1.27172	1.18948	1.34917	1.4784	1.32219	0.0614344	1.2232	1.28083	1.30742	1.27048	0.0248576	1.26968	1.4576	1.30442	1.15763
	60	1.76587	1.30341	1.4019	1.22591	1.42427	0.119424	1.19694	1.30591	1.57146	1.52098	1.39882	0.0885593	1.28836	1.16218	1.63525	1.23637	1.33054	0.104817	1.47292	1.33421	1.80694	1.41729	1.50784	0.103694	1.62425	2.32822	1.29482	1.1796	1.60672	0.258293			58.5	1.71092	1.29969	1.56056	1.36588	1.48426	0.0936652	1.14585	1.24403	1.36041	1.2501	0.0620145	1.20105	1.32072	1.22499	1.11872
						#DIV/0!	#DIV/0!					#DIV/0!	#DIV/0!					#DIV/0!	#DIV/0!					#DIV/0!	#DIV/0!					#DIV/0!	#DIV/0!			59	1.74412	1.16836	1.43979	1.35837	1.42766	0.119838	1.30428	1.20916	1.51291	1.34212	0.0897012	1.20667	1.36489	1.30543	1.15893
						#DIV/0!	#DIV/0!					#DIV/0!	#DIV/0!					#DIV/0!	#DIV/0!					#DIV/0!	#DIV/0!					#DIV/0!	#DIV/0!			59.5	1.6122	1.19428	1.31251	1.36733	1.37158	0.0879595	1.20288	1.20014	1.3207	1.24124	0.0397366	1.23601	1.49513	1.30631	1.16084
																																		60	1.43791	1.31207	1.42261	1.37199	1.38615	0.028426	1.30922	1.20178	1.23992	1.2503	0.0314468	1.23866	1.64651	1.28374	1.10511
[truncated: 74 more columns]

## Sheet: 3B
FTI																																	BPH 652
	Time (min)	FPP +0 FTI				Mean	SEM	FPP+0.5 μM FTI				Mean	SEM	FPP+1 μM FTI				Mean	SEM	FPP+2 μM FTI				Mean	SEM	0 FPP				Mean	SEM			Time (min)	FPP+0 BPH 652				Mean	SEM	FPP+ 2.5 μg/ml BPH 652				Mean	SEM	FPP+ 5 μg/ml BPH 652
		1.10545	1.1541	1.0422	1.14092	1.11067	0.0250271	1.03869	1.07453	1.16385	0.970216	1.06182	0.0403091	1.02972	1.07621	0.998845	0.971667	1.01911	0.0224253	1.00264	1.1392	1.0032	0.904109	1.01229	0.0482926	1.04002	1.13107	1.13241	1.11675	1.10506	0.0219691				1.06433	1.17281	1.08206	1.07248	1.09792	0.0252257	1.13178	1.00234	1.05885	1.06387	1.06421	0.0264927	1.10328	1.24112	1.31205
		1.01861	1.11276	1.07409	1.17641	1.09547	0.0331856	1.08232	1.1329	1.04301	1.15401	1.10306	0.0250369	1.00541	1.00514	0.951396	0.997055	0.989751	0.0129311	1.14538	0.972296	1.00789	0.969722	1.02382	0.041444	1.03223	1.12285	0.991909	1.02528	1.04307	0.0280119				1.06632	1.0415	0.999484	1.03826	1.03639	0.0138061	1.03281	1.03398	0.987787	1.0564	1.02774	0.0143822	1.14339	1.09621	1.0204
		1.09832	0.977832	1.07243	0.982041	1.03266	0.0309055	0.983623	1.03204	0.993524	1.06163	1.0177	0.0179834	0.930931	1.04316	1.02334	0.884944	0.970592	0.0375899	0.990345	0.975176	1.05076	0.963634	0.994978	0.0193808	0.952225	1.02358	1.07411	1.08216	1.03302	0.0298887				1.00975	0.936605	1.09035	1.04109	1.01945	0.032213	1.16338	1.06986	0.981649	0.938276	1.03829	0.0498794	0.987414	1.08963	0.958374
		0.974542	0.971623	1.06403	1.01311	1.00583	0.0215819	1.03203	0.91822	1.02804	1.02666	1.00124	0.0276957	0.930142	0.96771	0.999738	0.979142	0.969183	0.0146036	0.977271	1.01665	0.925726	0.922267	0.960479	0.0225562	1.01485	1.02354	1.01613	1.16236	1.05422	0.0360984				1.00072	1.1276	0.974653	1.05303	1.039	0.0337297	0.977604	1.13441	1.04417	1.03602	1.04805	0.0323776	0.970263	0.927589	1.04169
		0.949579	1.00802	1.04771	1.02537	1.00767	0.0209983	0.91655	1.03737	0.962408	1.01395	0.982569	0.0270075	0.900256	1.03219	0.987048	1.01288	0.983093	0.0291192	0.952204	0.993074	1.00318	1.01974	0.99205	0.0143746	0.927013	0.947868	0.977122	0.950907	0.950728	0.0102765				1.06547	0.982155	0.934626	1.03264	1.00372	0.0287055	1.07482	0.974126	1.05722	0.966518	1.01817	0.0279018	0.993019	0.992816	1.05968
		1.11982	1.02539	1.02746	1.01124	1.04598	0.0248765	0.982533	0.989881	0.988878	0.967582	0.982218	0.0051429	1.0017	1.03398	1.0682	0.999255	1.02578	0.0162025	0.954635	1.00289	0.933346	0.948425	0.959824	0.0150356	0.869193	0.999622	0.921484	0.996006	0.946576	0.0314575				1.032	1.00874	1.06989	1.05066	1.04032	0.0130624	0.974512	0.93102	1.05369	1.02112	0.995088	0.0268338	1.06255	0.994673	1.04422
		0.954613	1.01226	1.0291	1.00061	0.999145	0.0159545	1.00294	1.05671	0.947951	0.937304	0.986226	0.0275466	1.02484	0.981122	1.00455	1.02551	1.00901	0.0104902	1.11226	1.01233	0.955184	0.989298	1.01727	0.03377	1.03615	0.93879	1.0356	1.0589	1.01736	0.026747				0.984871	0.943723	1.00688	0.961166	0.97416	0.0137859	0.939065	1.07065	0.982982	1.02932	1.0055	0.0284784	1.03665	0.834649	0.985569
		1.00425	0.95234	1.09464	0.978966	1.00755	0.0309041	1.00851	1.00095	0.941228	0.982833	0.983381	0.0150486	1.07946	0.950921	0.985782	0.974533	0.997673	0.0282118	0.992746	1.01166	1.06794	1.07146	1.03595	0.0198759	0.945455	0.919704	0.965426	0.982384	0.953242	0.0134882				1.04823	0.915982	0.961684	0.94732	0.968303	0.0282982	1.00599	1.00016	1.13256	1.032	1.04268	0.0307488	1.07391	0.89417	0.97405
		0.9959	0.990076	1.02821	0.895725	0.977479	0.0285127	0.956414	1.01574	1.0203	0.931653	0.981026	0.0219672	1.02534	1.04748	0.952092	0.989887	1.0037	0.0208941	1.03533	0.968239	0.953204	1.04512	1.00047	0.0232401	1.05511	0.895829	0.995685	0.96641	0.978259	0.0330972				1.1703	0.947121	0.964691	0.96678	1.01222	0.0528757	1.00754	1.02391	0.961235	1.02607	1.00469	0.0150645	0.907408	0.829813	0.96038
		0.93575	0.932533	1.01587	0.948183	0.958085	0.0195563	1.0068	0.953101	1.04419	0.981054	0.996288	0.019371	0.951718	0.992769	1.01168	0.990456	0.986656	0.0125786	1.02231	1.05759	0.998663	1.05701	1.03389	0.0143506	1.04202	1.05054	0.957457	0.921693	0.992927	0.0317042				1.0822	0.97051	0.90188	1.01677	0.992841	0.0380029	0.956406	1.00595	0.976535	1.09732	1.00905	0.0311307	0.985008	0.895981	0.993444
		1.00213	0.933072	0.998139	1.06304	0.999095	0.0265497	1.00237	0.960743	0.939187	0.961179	0.96587	0.0132055	1.00327	0.929744	0.978276	0.917681	0.957243	0.020171	1.08238	0.983594	0.961821	0.990175	1.00449	0.0266612	0.997137	0.915084	0.971236	0.934152	0.954402	0.0184066				0.87992	0.978716	1.00741	1.05657	0.980655	0.0372274	0.974239	0.953441	1.03559	0.997438	0.990177	0.0176034	1.01608	1.03868	0.926617
		0.928162	0.958775	0.901658	1.00824	0.949208	0.0228762	1.00612	1.04889	0.952019	0.952608	0.989909	0.0233959	1.03202	1.00652	0.99842	1.10424	1.0353	0.0240694	0.988099	1.00506	1.04181	0.963483	0.999613	0.0164529	0.930335	0.988924	0.91407	1.06216	0.973871	0.0335315				1.03135	1.06909	1.0136	0.906744	1.0052	0.034797	1.0566	1.01261	1.12125	0.956299	1.03669	0.0348679	0.95248	1.38114	1.07011
		1.02362	0.943641	0.978064	1.04204	0.996839	0.0222527	1.0425	0.983733	0.979089	0.960024	0.991336	0.0178095	0.986556	0.96803	0.952194	1.04607	0.988212	0.0205232	0.940323	0.933476	0.945754	1.08244	0.975498	0.0357357	0.967788	1.02254	0.904116	0.925477	0.954981	0.0261192				0.936742	0.825126	0.958081	0.911264	0.907803	0.0291732	0.968968	1.14711	0.965789	0.946885	1.00719	0.0468941	0.950601	1.04128	0.941268
		0.968434	1.06031	0.997222	0.960959	0.996732	0.0225895	0.977293	0.956791	0.933246	0.974441	0.960443	0.0101361	1.15735	0.963187	1.02873	1.02223	1.04288	0.0409087	1.01896	0.995839	0.954267	1.02913	0.999549	0.0166236	0.976834	1.07252	0.989084	0.988022	1.00661	0.0221414				0.966267	1.06993	0.933191	0.915542	0.971233	0.0345389	0.920524	0.913404	1.08109	1.01489	0.982478	0.0401923	0.994491	0.978073	0.944173
		1.03547	0.976762	0.94161	1.07623	1.00752	0.0299905	0.983477	1.05963	1.07717	1.00328	1.03089	0.0223189	0.903818	0.94768	1.08451	0.991032	0.981761	0.0386015	1.03939	0.977985	1.02283	0.989324	1.00738	0.0142982	1.00822	0.949885	1.00039	0.967829	0.981579	0.0137142				0.984326	0.977536	1.00982	1.04981	1.00537	0.0163618	1.01022	1.01146	0.953957	1.01793	0.998392	0.0149078	0.952585	0.960239	0.948353
		0.997858	0.947929	0.939124	0.917542	0.950613	0.0169926	1.01846	0.998907	0.973082	1.02074	1.0028	0.0110506	1.0306	1.02199	0.952326	0.963429	0.992085	0.0199568	0.98807	0.917139	1.00292	0.961451	0.967394	0.0188198	1.14509	0.982464	1.07828	0.962661	1.04212	0.0426055				0.972155	1.05516	0.969922	1.03042	1.00691	0.0213242	0.898112	0.906128	0.938567	1.00574	0.937136	0.0244826	0.920919	0.806904	0.928365
		0.934249	1.02916	0.926741	0.952318	0.960617	0.0234694	0.91249	0.909078	0.975102	1.08393	0.97015	0.0408505	1.00185	1.02766	1.01378	1.04234	1.02141	0.00874636	0.925114	1.08779	1.00664	1.03716	1.01418	0.0340794	0.969179	1.00231	0.953069	1.002	0.981638	0.0122918				0.889063	0.962574	0.99127	1.03771	0.970155	0.0311493	1.02053	1.00049	0.903582	0.949774	0.968594	0.0262929	1.02746	0.98104	0.925352
		0.985449	0.983576	0.874127	0.828351	0.917876	0.039593	1.03106	0.92273	0.956219	0.95528	0.966323	0.0229411	0.975718	0.971704	0.928807	1.07873	0.988739	0.031819	0.928241	1.03699	1.07172	1.04595	1.02072	0.031694	1.00689	1.00536	0.993408	0.907116	0.978193	0.0238831				0.937319	0.987323	1.04899	0.899286	0.96823	0.0323983	0.961966	0.953441	0.936019	1.00356	0.963747	0.0143281	0.996717	1.07114	0.981971
		0.967801	1.02984	0.947563	0.978692	0.980975	0.0175195	0.954192	0.948069	1.10954	0.859083	0.967722	0.0520296	1.00126	0.945288	0.991361	1.07306	1.00274	0.0264206	1.00839	0.907241	0.98877	1.03297	0.984344	0.0272454	1.08427	0.998779	1.01302	0.987739	1.02095	0.0217311				1.02109	1.03096	1.01292	1.05162	1.02915	0.0083511	0.990314	0.934554	0.913357	0.939632	0.944464	0.0163081	0.996864	0.922066	1.04799
		0	0	0	0	0	0	0	0	0	0	0	0	0	0	0	0	0	0	0	0	0	0	0	0	0	0	0	0	0	0				0.857591	0.99683	1.06861	0.960822	0.970962	0.0439313	0.934611	0.923296	0.914124	0.957329	0.93234	0.00932395	0.928924	1.02277	0.93593
		0	0	0	0	0	0	0	0	0	0	0	0	0	0	0	0	0	0	0	0	0	0	0	0	0	0	0	0	0	0				0	0	0	0	0	0	0	0	0	0	0	0	0	0	0
		0	0	0	0	0	0	0	0	0	0	0	0	0	0	0	0	0	0	0	0	0	0	0	0	0	0	0	0	0	0				0	0	0	0	0	0	0	0	0	0	0	0	0	0	0
		0	0	0	0	0	0	0	0	0	0	0	0	0	0	0	0	0	0	0	0	0	0	0	0	0	0	0	0	0	0				0	0	0	0	0	0	0	0	0	0	0	0	0	0	0
		0	0	0	0	0	0	0	0	0	0	0	0	0	0	0	0	0	0	0	0	0	0	0	0	0	0	0	0	0	0				0	0	0	0	0	0	0	0	0	0	0	0	0	0	0
		0	0	0	0	0	0	0	0	0	0	0	0	0	0	0	0	0	0	0	0	0	0	0	0	0	0	0	0	0	0				0	0	0	0	0	0	0	0	0	0	0	0	0	0	0
		0	0	0	0	0	0	0	0	0	0	0	0	0	0	0	0	0	0	0	0	0	0	0	0	0	0	0	0	0	0				0	0	0	0	0	0	0	0	0	0	0	0	0	0	0
		0	0	0	0	0	0	0	0	0	0	0	0	0	0	0	0	0	0	0	0	0	0	0	0	0	0	0	0	0	0				0	0	0	0	0	0	0	0	0	0	0	0	0	0	0
	0	0	0	0	0	0	0	0	0	0	0	0	0	0	0	0	0	0	0	0	0	0	0	0	0	0	0	0	0	0	0			0	0	0	0	0	0	0	0	0	0	0	0	0	0	0	0
	0.5	1.54771	1.48828	1.42042	1.26405	1.43011	0.0611576	1.51939	1.4005	1.31584	1.28459	1.38008	0.0524954	1.41039	1.31464	1.35933	1.43652	1.38022	0.0271054	1.48981	1.38849	1.35789	1.27097	1.37679	0.0451511	1.02588	1.01517	1.09701	0.990866	1.03223	0.0228007			0.5	1.61803	1.3748	1.51524	1.28277	1.44771	0.0742123	1.46546	1.31346	1.58956	1.30658	1.41877	0.0677154	1.57227	1.42909	1.68607
	1	1.64002	1.66526	1.71405	1.56384	1.64579	0.0313416	1.69531	1.69477	1.58223	1.6245	1.6492	0.0278353	1.61028	1.50752	1.48544	1.54632	1.53739	0.0273613	1.57809	1.53672	1.54032	1.41344	1.51714	0.0358112	1.1376	1.17012	1.13133	1.13481	1.14347	0.00897643			1	1.68898	1.461	1.70034	1.46122	1.57788	0.0674608	1.74888	1.6516	2.00277	1.46515	1.7171	0.111947	1.62842	1.39159	1.69846
	1.5	1.83015	1.69953	1.70453	1.62121	1.71386	0.0432063	1.95659	1.78373	1.7633	1.72286	1.80662	0.0515653	1.9771	1.7322	1.66128	1.76132	1.78297	0.0680329	1.92754	1.77116	1.71782	1.4948	1.72783	0.0895205	1.22727	1.29688	1.22732	1.18522	1.23417	0.0231358			1.5	1.76624	1.60544	1.87579	1.62539	1.71822	0.0635554	1.95859	1.78333	1.80406	1.45848	1.75112	0.105088	1.69009	1.52338	1.9368
	2	2.07652	1.88244	1.81758	1.89228	1.91721	0.0556311	1.98641	1.98583	1.82235	2.05036	1.96124	0.0487087	1.89603	1.92232	1.78496	2.0903	1.9234	0.0630953	1.99955	1.97611	1.85139	1.77082	1.89947	0.0538152	1.31122	1.32706	1.24392	1.20711	1.27233	0.0282375			2	1.77221	1.67971	1.80509	1.51239	1.69235	0.0655945	1.89464	1.94842	2.20473	1.52778	1.89389	0.139534	1.71755	1.52003	1.86265
	2.5	2.09193	1.85096	1.97703	2.15172	2.01791	0.0664127	2.24056	2.12965	2.03784	2.10358	2.12791	0.042228	2.1427	2.12683	1.91704	2.06857	2.06379	0.0514454	2.26862	2.11598	1.87104	1.85144	2.02677	0.1006	1.26123	1.36658	1.27571	1.30631	1.30246	0.0233484			2.5	1.97267	1.55423	1.9104	1.68229	1.7799	0.0977435	1.86261	2.00022	2.3647	1.57711	1.95116	0.1636	1.67016	1.74063	2.14046
	3	2.43558	2.13431	1.98998	2.35651	2.2291	0.102075	2.17395	2.33176	2.22946	2.33761	2.26819	0.0400435	2.21883	2.06563	1.92801	2.17188	2.09609	0.0645414	2.28586	2.2892	2.28532	2.0089	2.21732	0.0694783	1.26402	1.36357	1.37928	1.3888	1.34892	0.0287742			3	2.04366	1.71416	2.02336	1.67721	1.8646	0.0979015	1.7859	2.09392	2.41901	1.53178	1.95765	0.191984	1.90369	1.83646	2.13687
	3.5	2.42344	2.41889	2.14874	2.34346	2.33363	0.0643025	2.44186	2.35169	2.28254	2.3568	2.35822	0.032619	2.33239	2.25234	1.97253	2.51543	2.26817	0.112885	2.31855	2.47103	2.24778	2.03852	2.26897	0.0898355	1.24389	1.37615	1.28695	1.27577	1.29569	0.0283271			3.5	2.00812	1.73864	2.18959	1.78465	1.93025	0.104577	2.13397	2.06633	2.58887	1.74561	2.13369	0.173765	1.89034	1.8854	2.25933
	4	2.44832	2.48713	2.09719	2.49841	2.38276	0.0957955	2.5005	2.42156	2.47685	2.57172	2.49265	0.0311144	2.53168	2.35431	2.02863	2.50529	2.35497	0.115586	2.5464	2.54837	2.25761	2.21156	2.39099	0.0907855	1.34651	1.40465	1.41646	1.27725	1.36122	0.0318918			4	2.02724	1.95099	2.18657	1.69881	1.9659	0.101661	2.07637	2.16423	2.65162	1.70275	2.14874	0.195206	1.88359	1.8721	2.18431
	4.5	2.68529	2.75197	2.31082	2.78176	2.63246	0.109093	2.63572	2.73923	2.48499	2.79201	2.66299	0.0676295	2.65111	2.49973	2.18485	2.45095	2.44666	0.0971147	2.55062	2.60242	2.34714	2.32256	2.45568	0.0707394	1.3659	1.35604	1.40109	1.2369	1.33998	0.0356943			4.5	2.10707	1.92676	2.18639	1.9814	2.0504	0.0589877	2.01939	2.17792	2.75038	1.59747	2.13629	0.238543	2.09547	2.04858	2.25229
	5	2.75882	2.98539	2.33688	2.63625	2.67933	0.13513	2.71728	2.55032	2.55473	2.93723	2.68989	0.091139	2.61978	2.68844	2.20432	2.68045	2.54825	0.115663	2.79048	2.86625	2.52248	2.42465	2.65097	0.10549	1.52998	1.42111	1.44864	1.39695	1.44917	0.028932			5	1.96458	2.05701	2.58087	1.90373	2.12655	0.154683	2.31363	2.35404	2.96992	1.89331	2.38272	0.22172	2.10045	2.06755	2.41429
	5.5	2.8563	3.11359	2.54686	3.03626	2.88826	0.125914	2.70803	2.87416	2.77451	3.08727	2.86099	0.0827914	2.83712	2.64812	2.3503	2.76973	2.65132	0.10769	2.80861	2.88477	2.65598	2.57495	2.73108	0.0705042	1.46194	1.3564	1.54288	1.45591	1.45428	0.0381795			5.5	2.30943	2.04579	2.52226	1.93539	2.20322	0.132157	2.34356	2.39139	2.88027	1.80221	2.35436	0.220405	2.16851	2.19219	2.34371
	6	3.02244	2.96619	2.64096	3.24127	2.96772	0.124029	2.86662	2.90335	2.88263	3.37921	3.00795	0.12398	2.86375	2.82652	2.52839	2.94311	2.79044	0.090671	2.97973	3.11932	2.55896	2.69472	2.83818	0.128329	1.53365	1.52935	1.50823	1.37872	1.48749	0.0366791			6	2.09279	2.03565	2.60187	1.90952	2.15996	0.152197	2.26556	2.38	3.03581	1.8932	2.39364	0.237944	2.23278	2.23825	2.53562
	6.5	3.13466	3.09382	3.01937	3.16132	3.10229	0.0309289	2.88225	2.90504	3.02803	3.3121	3.03186	0.098748	3.02952	2.87771	2.60141	3.06813	2.89419	0.105893	2.91819	3.15663	2.64041	2.65696	2.84305	0.122361	1.62516	1.3925	1.52689	1.50204	1.51165	0.0477903			6.5	2.1366	2.00032	2.54697	1.99293	2.16921	0.130181	2.3511	2.38194	2.9382	1.85361	2.38121	0.221644	2.00908	2.29485	2.65113
	7	3.28854	3.11917	3.22302	3.35202	3.24569	0.0497181	2.98809	3.00043	3.1669	3.45381	3.15231	0.108455	3.13438	3.09086	2.7208	3.13649	3.02063	0.100497	2.969	3.18579	2.68854	2.75758	2.90023	0.112338	1.52317	1.62227	1.51389	1.4924	1.53793	0.0288403			7	2.26152	2.10683	2.72434	1.96219	2.26372	0.165254	2.39042	2.37756	2.95754	1.98352	2.42726	0.200401	2.35701	2.16401	2.59011
	7.5	3.28212	3.48653	3.05578	3.41333	3.30944	0.0945349	3.04418	3.02223	3.42289	3.51616	3.25136	0.127465	3.30712	3.12924	2.91923	3.21815	3.14343	0.0830879	2.97679	3.35825	2.72789	2.92564	2.99714	0.131791	1.5658	1.4433	1.47498	1.43147	1.47889	0.0303928			7.5	2.13461	2.017	2.66119	2.26396	2.26919	0.140061	2.59868	2.43632	3.30945	1.87591	2.55509	0.295291	2.44274	2.26588	2.53271
	8	3.58465	3.45424	3.5718	3.5949	3.5514	0.0327292	3.22091	3.11437	3.62558	3.60795	3.3922	0.131513	3.21954	3.29019	3.10353	3.29806	3.22783	0.0450365	3.18719	3.47694	2.831	3.03527	3.1326	0.136011	1.64797	1.53686	1.52045	1.49813	1.55085	0.0333307			8	2.56426	2.35256	2.74773	2.29069	2.48881	0.104303	2.58017	2.5209	3.30522	2.03098	2.60932	0.262587	2.51093	2.15952	2.64434
	8.5	3.58288	3.64351	3.6276	3.74165	3.64891	0.033471	3.12217	3.27435	4.03862	3.64723	3.52059	0.204892	3.32441	3.23538	3.21379	3.54526	3.32971	0.0757343	3.23682	3.60938	2.93901	3.09411	3.21983	0.143382	1.58238	1.46353	1.56382	1.52459	1.53358	0.0262735			8.5	2.13682	2.43897	2.65828	2.40488	2.40974	0.106902	2.58811	2.75843	3.10247	2.00131	2.61258	0.230129	2.6079	2.19481	2.69943
	9	3.61692	3.60581	3.77915	3.78263	3.69613	0.0489972	3.35791	3.47482	4.46316	3.6004	3.72407	0.251288	3.52193	3.35319	3.25271	3.61843	3.43657	0.082218	3.41769	3.79363	3.01973	3.32411	3.38879	0.159457	1.64909	1.53575	1.57249	1.52849	1.57145	0.0276121			9	2.48276	2.31821	2.50874	2.30986	2.40489	0.0527528	2.70228	2.93361	3.2817	2.12964	2.76181	0.242036	2.54265	2.35168	2.71435
	9.5	3.7552	3.75029	3.91616	3.97109	3.84818	0.0562401	3.35153	3.38993	4.65172	3.73089	3.78102	0.302495	3.65487	3.49808	3.34639	3.60531	3.52616	0.0682744	3.50658	3.89149	3.29665	3.18869	3.47085	0.154965	1.5615	1.63111	1.67805	1.35981	1.55762	0.0701467			9.5	2.60711	2.23706	2.5995	2.31473	2.4396	0.095847	2.78346	2.7829	3.34134	2.23798	2.78642	0.22523	2.50291	2.21498	2.57964
	10	3.83024	4.01951	4.0442	4.04739	3.98533	0.052072	3.51724	3.60446	4.70895	3.84894	3.9199	0.272224	3.57226	3.63045	3.59995	3.69051	3.62329	0.025363	3.49907	3.91608	3.47747	3.24454	3.53429	0.139698	1.69907	1.59614	1.55282	1.43857	1.57165	0.0539281			10	2.39843	2.32669	2.69878	2.42397	2.46197	0.0815795	2.82543	3.03419	3.36825	2.09864	2.83163	0.268686	2.44525	2.31927	2.80184
	10.5	3.9168	4.02229	4.13731	4.23991	4.07908	0.0700108	3.69566	3.75474	4.99044	4.11651	4.13934	0.298559	3.92454	3.8248	3.65043	3.9822	3.84549	0.0726969	3.6806	4.28514	3.78872	3.42	3.79362	0.181195	1.82223	1.54307	1.78032	1.49276	1.65959	0.0828842			10.5	2.56108	2.54082	2.88087	2.50454	2.62183	0.0871348	3.04704	2.98134	3.57004	2.30702	2.97636	0.259084	2.67281	2.45071	2.88743
	11	3.85573	4.20237	4.30007	4.29582	4.1635	0.105038	3.81368	4.07542	5.00063	4.25081	4.28514	0.254845	3.85896	3.83731	3.79348	3.95566	3.86135	0.0342597	3.43505	4.44482	3.79338	3.54248	3.80393	0.226436	1.8695	1.6113	1.73329	1.42915	1.66081	0.0935062			11	2.42047	2.5364	2.93521	2.763	2.66377	0.115089	2.9773	2.83746	3.42177	2.40083	2.90934	0.210348	2.66864	2.35458	2.95232
	11.5	3.83745	4.14827	4.10131	4.11425	4.05032	0.0716456	3.7561	4.01176	4.97907	4.49564	4.31064	0.270474	4.10109	4.06186	3.89613	4.05904	4.02953	0.0454914	3.52119	4.47773	4.09771	3.55898	3.9139	0.229472	1.83678	1.63865	1.74752	1.36201	1.64624	0.10304			11.5	2.79451	2.48225	2.90499	2.72046	2.72555	0.0895244	2.97898	2.97486	3.39953	2.35309	2.92662	0.215571	2.94045	2.68759	2.95735
	12	3.71753	4.36422	4.47353	4.33871	4.2235	0.171172	3.92338	4.24398	5.08074	4.51805	4.44154	0.245281	4.20133	3.99266	4.04599	4.22949	4.11737	0.0579287	3.99261	4.63671	4.08206	3.69205	4.10086	0.197131	1.82657	1.71189	1.75598	1.42049	1.67873	0.0892626			12	2.68624	2.60704	2.91268	2.84262	2.76215	0.0700951	2.96618	2.89088	3.52749	2.31302	2.92439	0.24839	2.88282	2.54018	3.1294
	12.5	3.62681	4.38165	4.3392	4.32669	4.16859	0.180974	4.12065	4.38089	4.8991	4.67921	4.51996	0.170269	4.2197	4.0338	4.18892	4.33033	4.19319	0.0611912	3.99948	4.77401	4.03723	3.72211	4.13321	0.224857	1.91885	1.61219	1.77853	1.47669	1.69657	0.0964347			12.5	2.73424	2.44554	3.13605	2.93105	2.81172	0.147061	3.09079	3.03977	3.63819	2.21659	2.99634	0.293087	2.91067	2.359	3.21116
	13	3.94922	4.59174	4.51004	4.65383	4.42621	0.161699	3.8348	4.55888	5.03122	4.63738	4.51557	0.249342	4.58292	4.27659	4.17297	4.559	4.39787	0.102264	3.81601	5.23243	4.25857	3.83645	4.28587	0.331596	1.75234	1.58144	1.77005	1.58031	1.67104	0.0521788			13	2.79469	2.71719	2.90974	2.73835	2.78999	0.0431361	3.2477	2.99577	3.43492	2.28431	2.99067	0.252056	2.92378	2.5858	3.20817
	13.5	3.89555	4.67908	4.78494	4.74267	4.52556	0.211128	4.01658	4.38706	5.19049	5.07127	4.66635	0.279714	4.77153	4.25802	4.2452	4.67907	4.48845	0.138064	4.23723	5.1779	4.48122	4.04259	4.48473	0.247865	1.85043	1.65301	1.99025	1.53606	1.75744	0.101144			13.5	2.87558	2.82655	3.45887	2.99151	3.03813	0.144448	3.24547	2.98446	3.6173	2.34852	3.04894	0.267145	3.04373	2.62116	3.40507
	14	3.89231	4.97083	4.93583	4.86391	4.66572	0.258762	4.10064	4.54773	5.35776	5.06416	4.76757	0.278302	4.93534	4.51537	4.3452	4.86627	4.66555	0.140906	3.98023	5.18339	4.53566	3.86134	4.39015	0.302501	1.72142	1.57372	1.8304	1.4805	1.65151	0.077559			14	2.71673	2.89341	3.39128	2.89768	2.97478	0.145093	3.34485	3.02461	3.53408	2.40433	3.07697	0.247637	3.16888	2.56268	3.59577
	14.5	3.91697	5.15569	4.98739	5.10714	4.7918	0.293745	4.12219	4.84558	5.42204	5.24737	4.90929	0.28879	4.92854	4.43719	4.34512	4.7716	4.62061	0.137585	4.2071	5.33009	4.57448	4.11022	4.55547	0.276889	1.84959	1.74452	1.82736	1.57258	1.74851	0.0628501			14.5	2.7572	2.85437	3.11151	3.19454	2.9794	0.103578	3.23932	3.14569	3.51787	2.37481	3.06942	0.244655	3.17629	2.90164	3.64031
	15	4.01756	5.53596	5.22841	5.38413	5.04151	0.347044	4.33634	4.70602	5.32465	5.60775	4.99369	0.288886	4.90696	4.80868	4.67928	4.91075	4.82642	0.05444	4.3158	5.43428	4.69229	4.12168	4.64101	0.289738	1.67511	1.63733	1.84586	1.5558	1.67852	0.0610807			15	2.75738	2.92021	3.66198	3.14996	3.12238	0.197069	3.28478	2.9503	3.5738	2.60444	3.10333	0.209479	3.2852	2.69639	3.55103
	15.5	4.33692	5.68651	5.21813	5.44366	5.1713	0.29411	4.47206	4.86511	5.47578	5.35642	5.04234	0.231506	5.27371	4.62309	4.71601	5.2152	4.957	0.167467	4.53583	5.50795	5.08696	4.32867	4.86485	0.267497	1.73223	1.83612	1.93266	1.49062	1.74791	0.0950258			15.5	2.95166	2.93403	3.74477	3.19672	3.2068	0.18908	3.45105	3.17075	4.0037	2.6315	3.31425	0.285888	3.46396	2.95314	3.57785
	16	4.37466	5.93232	5.32286	5.63351	5.31584	0.337495	4.44537	5.02293	5.56125	5.84703	5.21915	0.309368	4.87189	4.99697	4.90881	5.14659	4.98107	0.0610957	4.62555	5.69958	5.06306	4.34804	4.93406	0.294569	1.57073	1.62063	1.80895	1.5756	1.64398	0.0561275			16	2.98567	2.95909	4.01183	3.34775	3.32609	0.245168	3.21604	2.97713	3.9004	2.58595	3.16988	0.27597	3.31444	2.87385	3.81042
	16.5	4.3432	5.9662	5.40332	6.07177	5.44612	0.39583	4.18365	4.9337	5.56919	6.04255	5.18227	0.40299	5.20864	5.06544	5.15641	5.29704	5.18188	0.0484648	4.84148	5.67256	5.03584	4.51562	5.01638	0.243637	1.70316	1.74691	1.9085	1.5422	1.72519	0.0753013			16.5	3.07312	2.99158	3.72264	3.31265	3.275	0.164033	3.37309	2.94868	3.84448	2.48175	3.162	0.291345	3.29199	2.7194	3.80578
	17	4.67035	6.10149	5.64605	6.66987	5.77194	0.422714	4.47267	5.1874	5.53611	6.25044	5.36166	0.369801	5.25553	5.10931	5.2585	5.51282	5.28404	0.0838333	4.71219	5.86757	5.24371	4.65217	5.11891	0.282744	1.6649	1.83071	1.96671	1.63556	1.77447	0.0771468			17	3.14896	2.84818	3.87174	3.3597	3.30714	0.215484	3.49403	2.99144	3.79405	2.38753	3.16676	0.308023	3.39908	2.82189	3.88188
	17.5	4.66684	6.433	5.89133	7.14473	6.03397	0.523004	4.56922	5.30936	5.50061	6.21972	5.39973	0.339175	5.32106	5.18322	5.23207	5.43109	5.29186	0.0544797	4.7175	5.84618	5.22255	4.83606	5.15557	0.2542	1.55534	1.78454	1.92432	1.58581	1.7125	0.0869898			17.5	3.17276	3.17196	4.01165	3.47494	3.45783	0.197906	3.43723	2.76227	3.90866	2.4421	3.13757	0.330265	3.46024	2.88316	3.85623
	18	5.00824	6.84091	5.78151	7.25495	6.2214	0.509679	4.70752	5.41409	5.58742	6.53039	5.55985	0.375324	5.32936	5.04869	5.32189	5.68363	5.34589	0.130143	4.84896	6.0351	5.28191	4.94066	5.27666	0.269426	1.58163	1.76907	1.92444	1.58561	1.71519	0.0823189			18	3.16435	2.92791	3.69013	3.4049	3.29682	0.163303	3.53002	2.88552	3.73578	2.56763	3.17974	0.272813	3.33452	2.73288	3.93908
	18.5	5.1058	7.05681	5.98128	7.3521	6.374	0.515225	4.73444	5.32502	5.58858	6.38673	5.50869	0.342848	5.24548	5.1808	5.39369	5.6269	5.36172	0.0989897	4.82245	6.18794	5.15789	5.07981	5.31202	0.300638	1.61566	1.87084	1.89285	1.6435	1.75571	0.0731822			18.5	3.25617	3.17872	4.02884	3.23778	3.42538	0.201833	3.32432	2.87748	3.71845	2.48465	3.10122	0.267855	3.32791	2.59981	3.89042
	19	5.01196	7.39238	6.06684	7.56752	6.50968	0.60121	4.69793	5.45836	5.58906	6.58305	5.5821	0.387192	5.56707	5.33055	5.42035	5.74276	5.51518	0.0901691	4.92007	6.26996	5.52214	5.29249	5.50117	0.284709	1.51492	1.80736	1.82613	1.58908	1.68437	0.078006			19	3.07017	3.33011	3.96166	3.42196	3.44598	0.187341	3.32577	2.89236	3.8126	2.46716	3.12447	0.288672	3.49306	2.52051	4.05075
	19.5	5.24541	7.43045	6.18323	7.68927	6.63709	0.56857	4.75302	5.69292	5.57625	6.75762	5.69495	0.411361	5.8321	5.55424	5.44149	5.55713	5.59624	0.083102	4.98471	6.63539	5.42393	5.32109	5.59128	0.360453	1.69649	1.89904	1.89087	1.58601	1.7681	0.0766491			19.5	3.322	3.34706	4.13361	3.43452	3.5593	0.19295	3.49831	2.83814	3.67575	2.58656	3.14969	0.260201	3.37758	2.48055	4.36049
	20	5.54127	7.04847	6.53323	7.79931	6.73057	0.474047	5.20824	5.72473	5.62	6.93396	5.87173	0.371207	6.03268	5.57975	5.74271	5.87812	5.80832	0.0965033	5.18818	6.42393	5.46896	5.06578	5.53671	0.307545	1.59548	1.81377	1.82769	1.64	1.71924	0.059367			20	3.41407	3.21812	3.98093	3.49226	3.52635	0.162127	3.57619	2.80394	3.68775	2.48627	3.13854	0.293056	3.66779	2.54559	4.11372
	20.5	5.84728	7.21932	6.50153	7.38559	6.73843	0.353592	5.12985	6.32541	5.6947	6.74834	5.97458	0.355163	5.92172	5.68035	5.57575	6.12628	5.82602	0.123548	5.43614	6.55295	5.67314	5.50714	5.79234	0.258352	1.6529	1.94482	1.88552	1.59857	1.77045	0.0851508			20.5	3.27443	3.2798	4.17703	3.7787	3.62749	0.218021	3.45831	2.9944	3.97932	2.85524	3.32182	0.25427	3.6638	2.69923	4.28245
	21	5.60086	7.00415	6.45939	7.51905	6.64586	0.410045	5.19372	6.57181	6.15476	6.92783	6.21203	0.374394	6.19594	5.85794	5.95565	6.20305	6.05315	0.0868297	5.11719	6.42233	5.79842	5.48758	5.70638	0.276297	1.52053	1.91446	1.87096	1.63313	1.73477	0.0944579			21	3.18522	3.05363	4.03405	3.66789	3.4852	0.225618	3.79847	2.95644	3.74367	2.7228	3.30534	0.273313	3.74495	2.78433	4.31016
	21.5	5.47094	7.13763	6.58075	7.45207	6.66035	0.435472	5.3653	6.8725	6.23558	7.35413	6.45688	0.429952	6.09833	6.01334	6.1788	6.37461	6.16627	0.0772258	5.29817	6.62552	6.00626	5.48181	5.85294	0.298036	1.7778	1.74393	1.81226	1.69626	1.75756	0.0247403			21.5	3.25146	3.20439	4.1166	3.72243	3.57372	0.215463	3.79696	2.85472	3.70365	2.80169	3.28926	0.267087	3.88453	2.75749	4.24878
	22	5.93774	7.36981	6.73688	7.44784	6.87307	0.35006	5.31801	6.81058	6.3682	7.81011	6.57672	0.516702	6.10263	6.09491	5.96667	6.40186	6.14152	0.0922096	5.33171	6.57231	5.95631	5.47177	5.83302	0.280411	1.6759	1.82865	1.89407	1.73864	1.78432	0.0481781			22	3.35097	3.36261	4.26353	3.87716	3.71357	0.22058	3.66906	2.7845	3.50448	2.72815	3.17155	0.242344	3.73825	2.55912	4.34303
	22.5	6.05537	7.16074	6.81826	7.26346	6.82446	0.273457	5.82644	6.80251	6.68212	8.11115	6.85555	0.471566	5.95969	6.21495	6.18725	6.53468	6.22414	0.118258	5.56537	6.54729	5.84225	5.5266	5.87038	0.236327	1.57674	1.83251	1.95491	1.81773	1.79547	0.079127			22.5	3.31709	3.3591	4.26673	3.73161	3.66863	0.220052	3.68596	2.89657	3.26958	2.67789	3.1325	0.221256	3.84057	2.49256	4.07162
	23	5.98109	7.31915	6.77202	7.00916	6.77035	0.28594	5.61054	6.68646	6.67983	8.04075	6.7544	0.497769	6.24848	6.49657	6.04367	6.64195	6.35767	0.132486	5.49278	6.66256	6.00262	5.6337	5.94791	0.261342	1.71774	1.8598	1.85793	1.66583	1.77533	0.0493823			23	3.3346	3.35971	4.50541	3.73183	3.73289	0.273052	3.47186	2.93638	3.34938	2.79802	3.13891	0.161342	3.97488	2.67321	4.29622
	23.5	6.25541	7.1318	7.01181	7.15905	6.88952	0.213776	5.7953	6.67176	6.53111	8.14005	6.78456	0.490998	6.24974	6.34025	6.17131	6.75623	6.37938	0.13027	5.55812	6.50458	5.97584	5.72115	5.93992	0.206914	1.76316	1.94538	1.80768	1.81661	1.83321	0.0391741			23.5	3.34811	3.4588	4.63282	3.68423	3.78099	0.292429	3.4402	2.93081	3.32267	2.88621	3.14497	0.138911	4.04651	2.57909	4.32052
	24	6.21573	7.00017	7.12269	6.84415	6.79569	0.201546	5.92674	6.96624	6.71991	8.15911	6.943	0.462062	6.21665	6.41981	6.02961	6.78302	6.36227	0.161301	5.62084	6.43362	5.97108	5.89715	5.98067	0.168748	1.67382	1.78738	1.82066	1.76287	1.76119	0.0314362			24	3.41101	3.47215	4.5385	3.75911	3.79519	0.259125	3.54361	2.98297	3.51406	2.7898	3.20761	0.189701	4.05002	2.62269	4.30151
	24.5	6.41207	7.37097	7.19364	6.87336	6.96251	0.210397	5.78016	7.15683	6.74285	8.42368	7.02588	0.547944	6.33946	6.62282	6.13928	6.63485	6.4341	0.119649	5.69199	6.3109	5.89166	6.02529	5.97996	0.129841	1.85716	1.75716	1.87456	1.70536	1.79856	0.0404242			24.5	3.65545	3.37632	4.67783	3.74893	3.86463	0.282382	3.66812	3.05707	3.25249	2.83466	3.20309	0.176956	4.22283	2.36325	4.32273
	25	6.74364	7.65851	7.45966	6.81217	7.1685	0.229556	5.83323	7.16141	6.76936	8.33189	7.02397	0.517384	6.24833	6.99157	6.3164	6.60133	6.53941	0.169002	5.49911	6.42693	5.90789	5.98018	5.95353	0.190043	1.77113	1.82929	1.66993	1.7573	1.75691	0.0329221			25	3.67429	3.57997	4.82779	3.65892	3.93524	0.298232	3.57234	3.31532	3.64314	3.07674	3.40189	0.129252	4.37433	2.51925	4.48329
	25.5	6.92131	7.77862	7.5997	6.35879	7.1646	0.325941	5.79488	7.19173	6.51685	8.39538	6.97471	0.552799	6.47823	7.06098	6.35187	6.77082	6.66548	0.158359	5.8985	6.31788	6.16275	6.04405	6.10579	0.08898	1.85173	1.80789	1.6864	1.78643	1.78311	0.0349849			25.5	3.86749	3.60181	5.03206	3.72159	4.05574	0.329943	3.61358	3.62354	3.74347	3.04791	3.50712	0.155891	4.23937	2.78677	4.25945
	26	7.2243	7.87041	7.34499	6.14215	7.14546	0.362654	6.13063	7.32327	6.81676	8.70446	7.24378	0.544774	6.77404	7.14388	6.34704	7.03736	6.82558	0.17744	5.6755	6.38403	6.17016	6.02834	6.06451	0.148853	1.79557	1.73112	1.66111	1.8393	1.75678	0.0388635			26	4.09109	3.59668	4.96125	3.26383	3.97821	0.369121	3.42965	3.53481	3.50548	3.09198	3.39048	0.101936	4.30002	2.50364	4.34677
	26.5	7.14851	7.75139	7.83447	5.77339	7.12694	0.476366	6.19111	7.43558	6.84967	8.60291	7.26982	0.51192	6.85477	7.21642	6.46188	6.90638	6.85986	0.154842	5.80872	6.31527	6.11501	6.12483	6.09096	0.104763	1.66149	1.72903	1.79926	1.89383	1.7709	0.0496998			26.5	3.9584	3.36279	4.93328	3.38524	3.90993	0.367906	3.41651	3.49725	3.36043	2.95501	3.3073	0.120741	4.19145	2.50259	4.57153
	27	7.0005	7.89225	7.79803	5.84003	7.1327	0.475049	6.17802	7.46523	6.49493	8.9995	7.28442	0.633877	7.16215	6.97972	6.45958	6.72015	6.8304	0.153301	5.66281	6.37668	6.38933	6.01157	6.1101	0.17292	1.73198	1.91111	1.65356	1.76977	1.76661	0.0539061			27	3.72867	3.46944	5.10087	3.40373	3.92568	0.39796	3.29247	3.66938	3.46377	3.19103	3.40416	0.104801	4.15715	2.51079	4.43022
	27.5	7.03654	8.31394	7.94716	5.92737	7.30625	0.53231	6.05965	7.83658	6.69586	8.58144	7.29338	0.565192	7.28141	7.23163	6.50336	6.83384	6.96256	0.182916	5.66642	6.6055	6.26543	6.23805	6.19385	0.19466	1.67951	1.78391	1.68583	1.85086	1.75003	0.0412414			27.5	4.05896	3.58818	5.09681	3.60994	4.08847	0.353188	3.4404	3.81696	3.70418	3.06202	3.50589	0.167678	4.17461	2.52216	4.55308
	28	7.14608	7.63813	7.94723	5.8769	7.15209	0.455944	6.10216	7.70108	6.58937	8.90133	7.32348	0.623346	7.41599	7.29077	6.56833	6.85771	7.0332	0.19574	5.72147	6.70666	6.57281	6.27839	6.31983	0.218591	1.93156	1.72783	1.70899	1.74803	1.7791	0.0514402			28	3.92747	3.29368	5.09081	3.54415	3.96403	0.397559	3.34819	3.77442	3.74573	3.23386	3.52555	0.137524	4.31084	2.34987	4.58933
	28.5	6.91981	7.91889	7.96542	5.66829	7.1181	0.540098	6.23591	7.65606	6.81613	9.40614	7.52856	0.690415	7.50979	6.98777	6.72018	6.85067	7.0171	0.173077	5.70513	6.77727	6.48024	5.9443	6.22673	0.244812	1.71921	1.72786	1.66168	1.80409	1.72821	0.0292472			28.5	3.86329	3.34424	5.15125	3.33544	3.92356	0.427431	3.35307	3.80176	3.71588	3.15961	3.50758	0.151352	4.59109	2.5475	4.49036
	29	6.88924	7.92559	8.24974	5.75802	7.20565	0.563042	6.15061	7.74262	6.64644	8.79145	7.33278	0.589085	7.28625	6.83272	6.72376	6.7907	6.90836	0.127946	5.65949	6.76464	6.4037	5.97656	6.2011	0.241935	1.74239	1.93338	1.61696	1.75359	1.76158	0.0651034			29	4.06875	3.36233	5.23075	3.36314	4.00624	0.440789	3.42498	3.90785	4.01073	3.16482	3.6271	0.200114	4.3866	2.36735	4.59176
	29.5	6.897	7.54109	8.20825	6.06591	7.17806	0.457252	6.51722	7.97506	6.88131	9.2739	7.66187	0.62023	7.49725	6.98629	6.80033	6.78531	7.0173	0.166385	5.5936	6.81453	6.30803	5.94353	6.16492	0.261071	1.77191	1.76938	1.75921	1.84505	1.78639	0.0197455			29.5	4.12223	3.35949	5.20301	3.01851	3.92581	0.484231	3.17556	4.11326	3.94874	3.20541	3.61074	0.245024	4.3923	2.39201	4.67365
	30	6.53143	6.93262	8.16176	5.95906	6.89622	0.46675	6.23496	7.5236	6.89498	9.20567	7.4648	0.637135	7.37399	7.03092	6.57275	6.75772	6.93384	0.1743	5.68049	6.70887	6.08399	5.95916	6.10813	0.217281	1.82072	1.95483	1.67964	1.81669	1.81797	0.0561803			30	4.32397	3.29853	5.33793	2.8568	3.95431	0.554199	3.21856	4.14858	4.15385	3.05958	3.64514	0.293979	4.64767	2.48249	4.84834
	30.5	6.55568	6.82628	8.64566	5.73819	6.94145	0.613343	6.08731	7.26034	6.6194	9.59078	7.38946	0.771959	7.13953	7.06973	6.91232	7.17773	7.07482	0.0586013	5.67927	7.05899	6.27558	5.91445	6.23207	0.301685	1.74424	1.84646	1.62102	1.91639	1.78203	0.0642622			30.5	4.31695	3.69243	5.23213	2.81111	4.01316	0.51039	3.36762	4.35832	4.14979	3.24066	3.7791	0.278709	4.25427	2.51668	5.12942
	31	6.70909	7.11612	8.46985	5.90273	7.04945	0.536406	6.05339	6.81455	6.5605	9.69743	7.28147	0.820715	7.18383	6.94646	6.85029	7.41959	7.10004	0.127508	5.85766	6.95707	6.37569	5.69861	6.22226	0.284403	1.65676	1.87984	1.62609	2.00653	1.7923	0.0910848			31	4.33816	3.4138	4.79982	2.70159	3.81334	0.469413	3.2512	4.25233	4.07223	3.22735	3.70078	0.269018	4.38078	2.35205	5.19986
	31.5	6.54729	7.2424	8.61978	6.00926	7.10468	0.564589	5.91024	6.40262	6.68694	9.44172	7.11038	0.7935	7.48691	6.78883	6.73495	7.2565	7.0668	0.182546	5.99018	6.9794	6.03285	5.67873	6.17029	0.281014	1.74927	1.96952	1.65555	1.89503	1.81734	0.0707122			31.5	4.03174	3.31364	5.05166	2.65662	3.76342	0.513067	3.32468	4.19177	4.11461	3.46581	3.77422	0.22125	4.53274	2.35863	5.25478
	32	6.5841	7.26136	8.6824	5.96517	7.12326	0.583226	5.77022	6.07775	6.81774	9.55618	7.05547	0.862065	7.13322	6.86947	6.85663	7.48485	7.08604	0.147424	5.82301	7.11417	6.20944	5.96889	6.27888	0.289604	1.81345	1.94502	1.69554	1.93807	1.84802	0.0591353			32	4.1496	3.53833	4.88115	2.6804	3.81237	0.466589	3.23464	4.42407	4.30221	3.33801	3.82473	0.312555	4.52828	2.34947	5.35268
	32.5	6.6238	7.05881	8.46904	6.01922	7.04272	0.521033	6.035	6.2139	6.66535	9.45035	7.09115	0.797504	7.11946	6.95964	6.56893	7.46191	7.02749	0.185306	5.83163	7.34564	5.99227	5.89855	6.26702	0.361046	1.63459	1.89736	1.67156	1.92909	1.78315	0.0757545			32.5	4.30749	3.49843	4.63809	2.7027	3.78668	0.433422	3.25387	4.53089	4.33453	3.36808	3.87184	0.32712	4.21253	2.45149	5.2511
	33	6.68863	7.1812	8.2801	5.82573	6.99391	0.51212	5.87354	5.88873	6.56765	9.49268	6.95565	0.861025	6.61543	6.91897	6.69849	7.21736	6.86257	0.134491	5.60283	7.21867	5.94104	5.75521	6.12944	0.369603	1.64492	1.90258	1.68191	1.90876	1.78454	0.0703495			33	3.95744	3.88777	5.10623	2.64279	3.89856	0.503239	2.86964	4.33304	3.9997	3.38942	3.64795	0.324767	4.76817	2.38724	5.37579
	33.5	6.65607	7.67343	8.6541	5.49475	7.11959	0.678013	6.11382	5.74262	6.83486	9.67274	7.09101	0.889943	6.84526	7.05864	6.57131	7.27346	6.93717	0.150039	5.96556	7.4247	6.06951	5.57476	6.25863	0.403014	1.62927	1.91295	1.78363	1.92073	1.81165	0.0684395			33.5	4.21814	4.08269	5.45109	2.62331	4.09381	0.578802	2.93728	4.37417	4.20893	3.42064	3.73525	0.337679	4.59796	2.28393	5.56204
	34	6.66227	7.81836	8.7541	5.93313	7.29197	0.623023	5.96351	5.4845	6.79062	9.77188	7.00263	0.961692	6.97236	7.57272	6.52712	7.46372	7.13398	0.240768	5.58107	7.43697	5.85329	5.8935	6.19121	0.421011	1.7185	1.93569	1.75211	1.91435	1.83016	0.0553649			34	4.25521	4.17761	5.36082	2.93468	4.18208	0.495882	3.01732	4.60258	4.19787	3.51767	3.83386	0.352391	4.50708	2.42327	5.45653
	34.5	6.94667	7.88067	8.55519	5.90836	7.32272	0.575335	5.96899	5.75094	6.77587	9.74652	7.06058	0.922047	6.80392	7.78271	6.44349	7.40716	7.10932	0.299827	5.7318	7.43156	5.88023	5.69765	6.18531	0.4173	1.72956	1.86254	1.70547	1.92196	1.80488	0.052112			34.5	4.60954	4.33025	5.02756	2.92395	4.22282	0.456047	3.07517	4.25833	4.93124	3.47223	3.93424	0.41337	4.56514	2.53269	5.51496
	35	6.86011	7.87463	8.96687	5.73497	7.35915	0.691466	6.0613	5.55419	6.69306	9.71019	7.00469	0.931431	6.6621	7.92041	6.56396	7.39667	7.13579	0.320814	5.78092	7.67009	6.0165	5.69027	6.28944	0.465322	1.6266	1.90243	1.80006	2.00556	1.83366	0.0807671			35	4.50298	4.34344	5.0264	3.05161	4.23111	0.41935	2.88742	4.33675	4.90454	3.34218	3.86772	0.459363	4.38224	2.4304	5.77108
	35.5	6.60976	8.21916	8.64361	5.52048	7.24825	0.723566	6.03068	5.68372	6.90789	9.79365	7.10398	0.932823	6.85501	7.85618	6.72572	7.45403	7.22273	0.264102	5.9368	7.62417	5.94996	5.73948	6.3126	0.439831	1.69753	1.75705	1.88267	1.96231	1.82489	0.0598907			35.5	4.53638	4.68806	4.70827	3.06237	4.24877	0.397322	2.97479	4.71052	5.0519	3.34375	4.02024	0.507561	4.77254	2.57856	5.72764
	36	7.17277	7.94095	8.90294	5.52949	7.38654	0.713044	6.20553	5.6788	6.90499	9.78224	7.14289	0.914923	6.86493	7.68278	6.59863	7.69152	7.20946	0.281104	5.70423	7.73463	6.29251	5.78759	6.37974	0.469955	1.64919	1.82855	1.8763	1.97881	1.83321	0.0688837			36	4.48262	4.49645	4.79092	2.77853	4.13713	0.458412	2.90848	4.49577	4.98332	3.29693	3.92113	0.489349	4.56327	2.50609	5.84979
	36.5	7.13376	7.71252	8.90059	5.40872	7.2889	0.726645	6.1754	5.6171	7.17719	9.79733	7.19176	0.926541	7.12099	7.48897	6.93746	7.84476	7.34804	0.201396	5.87145	7.48888	6.05475	5.63521	6.26257	0.41769	1.60136	1.87623	1.83959	1.84592	1.79077	0.063644			36.5	4.2416	4.4621	5.45247	3.07792	4.30852	0.487431	2.95908	4.49492	4.94018	3.23287	3.90676	0.480113	4.60413	2.51387	5.97989
	37	7.23431	7.74943	9.18808	5.39154	7.39084	0.784237	6.20503	5.73569	7.02082	9.66163	7.15579	0.876454	6.92356	7.5184	6.9186	7.91772	7.31957	0.244083	5.90712	7.30464	6.29301	5.82691	6.33292	0.339507	1.71692	1.74959	1.70491	1.88929	1.76518	0.0424329			37	4.01924	4.55625	5.51854	3.29602	4.34751	0.467999	2.89296	4.74517	4.95066	3.1671	3.93897	0.529417	4.6832	2.31846	6.0647
	37.5	7.1398	7.59569	9.11747	5.74932	7.40057	0.694048	6.35318	5.8431	7.29434	9.75455	7.31129	0.868108	7.08197	7.34615	6.81397	8.00459	7.31167	0.255245	5.90085	7.02393	6.15234	5.55752	6.15866	0.313124	1.61055	1.60701	1.82482	1.83524	1.7194	0.0639105			37.5	4.18276	4.28124	5.31327	3.23936	4.25415	0.424005	2.85621	4.84566	4.75733	3.22113	3.92008	0.514623	4.31595	2.45633	5.70423
	38	6.84237	7.40868	9.0325	5.77153	7.26377	0.680303	6.30054	5.61325	7.41658	9.62463	7.23875	0.877807	6.96109	7.17159	6.95168	8.00108	7.27136	0.248479	5.74786	7.25287	6.30846	5.6857	6.24872	0.362829	1.64063	1.74032	1.70457	1.77334	1.71471	0.0284085			38	4.23719	4.54531	5.52491	3.19241	4.37495	0.480348	2.83378	4.53994	4.95389	3.23649	3.89102	0.508016	4.55154	2.43151	5.72433
	38.5	6.46288	7.19703	9.17327	5.78097	7.15354	0.732698	6.23497	5.88938	7.3544	9.39226	7.21775	0.789387	7.33231	7.10762	7.06475	7.70409	7.30219	0.14625	5.82218	6.9795	6.50819	5.79507	6.27624	0.286658	1.74954	1.74248	1.80305	1.65769	1.73819	0.0300464			38.5	4.51715	4.50273	5.39622	3.28841	4.42613	0.432977	2.69827	4.76655	5.09213	3.39579	3.98819	0.565639	4.64212	2.44279	6.03101
	39	6.21233	6.9805	9.02113	5.79777	7.00293	0.715955	5.78276	5.74886	7.40715	9.15779	7.02414	0.809656	7.05049	7.09522	7.11123	7.81917	7.26903	0.183831	5.80524	7.15445	6.69557	5.81565	6.36773	0.335112	1.65709	1.79306	1.85358	1.60601	1.72744	0.0576706			39	4.47943	4.33013	5.48385	3.30183	4.39881	0.446458	2.56793	4.72847	4.84025	3.47316	3.90246	0.542141	4.6186	2.5261	5.80427
	39.5	6.23191	7.25814	9.15442	5.90277	7.13681	0.731846	5.90139	6.0621	7.54769	9.25521	7.1916	0.781328	7.40839	6.98218	7.1906	7.69788	7.31976	0.153154	5.82441	7.08416	6.80631	5.58032	6.3238	0.366643	1.77001	1.72054	1.70099	1.68974	1.72032	0.0177442			39.5	4.61109	4.47827	5.36374	3.16003	4.40328	0.457982	2.81659	4.66732	4.83797	3.1919	3.87844	0.511687	4.30478	2.36811	6.04852
	40	5.95913	7.30699	9.18661	6.06541	7.12953	0.750847	5.89953	6.26948	7.84933	9.05076	7.26728	0.729494	7.4207	7.03622	7.1464	7.92026	7.38089	0.197123	5.93609	7.12267	6.82206	5.88786	6.44217	0.312353	1.74893	1.57295	1.79295	1.75408	1.71723	0.0490846			40	4.38854	4.46548	5.6621	3.36347	4.4699	0.47012	2.90196	4.68047	5.0226	3.37813	3.99579	0.508355	4.54217	2.4926	5.79433
	40.5	5.85168	7.53884	9.33119	5.822	7.13593	0.834527	5.7597	6.58485	7.6101	9.01316	7.24195	0.701282	7.15531	6.71103	7.15548	8.4617	7.37088	0.37839	5.91591	7.0756	6.66626	5.86287	6.38016	0.295609	1.6521	1.75838	1.90001	1.76987	1.77009	0.0507764			40.5	4.44783	4.23386	5.51579	3.19212	4.3474	0.476338	2.92443	4.76755	4.86819	3.50232	4.01562	0.478404	4.55246	2.39305	5.91456
	41	6.02414	7.16049	8.89993	6.21764	7.07555	0.656827	5.97561	6.65541	7.81934	9.27495	7.43133	0.722879	7.54111	6.7757	7.05858	8.3232	7.42465	0.338637	5.91362	7.06971	6.33354	6.17373	6.37265	0.247942	1.70734	1.68328	1.86877	1.71967	1.74477	0.0420196			41	4.39591	4.17688	4.52252	2.97066	4.01649	0.355845	2.74978	4.51689	4.68882	3.10531	3.7652	0.490294	4.51019	2.59119	6.17251
	41.5	5.86476	6.94616	9.47219	6.54955	7.20816	0.787028	5.82767	6.8048	7.76432	8.99132	7.34703	0.675788	7.70742	7.02937	7.22544	8.78345	7.68642	0.392442	5.63406	7.03634	6.13896	6.26074	6.26752	0.289961	1.7098	1.85107	1.75734	1.77642	1.77366	0.0293617			41.5	4.09932	4.21413	3.8881	2.76355	3.74127	0.332829	2.76437	4.34757	4.61609	3.29798	3.7565	0.43616	4.41078	2.3192	6.28216
	42	5.82876	7.13757	9.30949	6.90633	7.29554	0.729377	5.75056	7.14349	8.07401	9.03725	7.50133	0.700015	7.5694	6.94494	7.10185	8.6763	7.57312	0.390909	5.58194	7.18363	6.20779	6.08494	6.26458	0.33493	1.72187	1.62886	1.81068	1.78204	1.73586	0.0401827			42	3.92478	4.05793	3.93192	3.29597	3.80265	0.171637	2.72383	4.38222	4.59977	3.16122	3.71676	0.457991	4.33676	2.53542	6.03835
	42.5	6.00946	6.86238	9.25399	7.07925	7.30127	0.69064	5.37411	6.9646	7.74735	8.99785	7.27098	0.758341	7.32562	6.64613	7.19346	8.80388	7.49227	0.461277	5.51453	7.27193	5.85595	6.12105	6.19086	0.381137	1.72107	1.78079	1.7169	1.83842	1.7643	0.0286939			42.5	4.04172	3.92392	3.59682	3.13415	3.67415	0.203116	2.81776	4.49226	4.70124	3.15776	3.79225	0.471567	4.58226	2.43235	5.69114
	43	6.15812	7.14873	9.41602	7.20842	7.48282	0.687932	5.63857	6.743	8.17907	8.85885	7.35487	0.72234	7.2129	6.39048	7.42426	8.70309	7.43268	0.478581	5.52101	7.27236	6.04973	6.1288	6.24298	0.368698	1.88885	1.49803	1.55035	1.89585	1.70827	0.106823			43	3.85967	3.89944	4.03478	2.92458	3.67962	0.254455	2.70287	4.56058	4.53293	3.05522	3.7129	0.486801	4.37527	2.33265	6.02759
	43.5	6.02792	6.73684	9.60313	7.68453	7.5131	0.774918	5.49668	6.76934	7.94649	8.88399	7.27412	0.733591	7.52062	6.09304	7.36341	9.08365	7.51518	0.612755	5.41539	7.07477	5.80063	6.37768	6.16712	0.36143	1.85248	1.68544	1.65859	2.09214	1.82216	0.0996901			43.5	3.98022	3.70016	4.00356	3.07997	3.69098	0.215017	2.71088	4.73064	4.59024	3.30105	3.8332	0.493397	4.35489	2.44581	6.16364
	44	6.21615	6.88409	9.62923	7.12201	7.46287	0.747141	5.42459	6.80065	8.14607	8.15776	7.13227	0.652277	7.19539	6.39138	7.29068	8.86194	7.43485	0.516684	5.32971	6.88896	5.87305	6.41011	6.12546	0.33676	1.87127	1.63422	1.65332	2.20359	1.8406	0.132405			44	4.04728	3.85016	3.95688	3.15339	3.75193	0.203537	2.75715	4.96355	4.63227	3.26644	3.90485	0.530312	4.39425	2.33901	6.2223
	44.5	6.08531	6.83586	9.53861	7.48808	7.48697	0.741498	5.47611	6.82563	8.11542	8.00105	7.10455	0.616115	7.49487	6.28993	7.38274	9.05634	7.55597	0.569187	5.7049	6.7756	5.84133	6.15389	6.11893	0.23821	1.90038	1.64784	1.71815	2.18873	1.86378	0.120682			44.5	3.75602	3.99813	4.25553	3.0753	3.77125	0.253406	2.73968	5.07194	4.84405	3.27392	3.9824	0.575604	4.44597	2.23265	6.13188
	45	5.76061	7.15762	9.48685	7.8231	7.55705	0.773609	5.15542	7.09642	7.93676	7.94513	7.03343	0.656894	7.56801	6.45186	7.14246	9.27752	7.60996	0.601544	5.24205	7.07884	6.00779	6.21489	6.13589	0.377575	1.90458	1.66443	1.69076	2.02411	1.82097	0.0864658			45	3.61363	3.95115	4.39717	3.09304	3.76375	0.275188	2.67008	5.25669	4.76459	3.15518	3.96163	0.621852	4.58583	2.4294	6.19483
	45.5	5.85974	6.8855	9.52498	7.73084	7.50027	0.775772	5.11762	7.44218	8.20643	7.91188	7.16953	0.701838	7.28736	6.25625	6.96689	9.40427	7.47869	0.677052	5.37089	6.98203	5.76935	6.27556	6.09946	0.34758	1.93707	1.72044	1.66252	2.06735	1.84684	0.0943033			45.5	3.79033	4.49797	4.8401	3.31245	4.11021	0.344219	2.56154	5.49509	5.0098	3.21639	4.07071	0.702271	4.53587	2.45038	6.36395
	46	5.58148	7.00584	9.39286	7.71573	7.42398	0.792213	5.41058	7.87907	8.44794	7.94018	7.41944	0.681651	7.75641	6.10084	7.24339	9.54734	7.662	0.717396	5.37653	6.91757	5.82611	6.26407	6.09607	0.328343	1.83417	1.75906	1.7629	1.87629	1.8081	0.028543			46	3.63935	4.4608	4.90887	3.06859	4.0194	0.411752	2.84282	5.44599	4.80617	3.48851	4.14588	0.595565	4.51851	2.20202	6.69789
	46.5	5.64617	7.07857	9.44088	7.70128	7.46672	0.786204	5.48947	8.03031	8.52842	7.08683	7.28376	0.668627	7.59264	6.19938	6.97013	9.4589	7.55526	0.695581	5.68755	6.81154	6.07341	6.43969	6.25305	0.241316	1.90159	1.78043	1.64951	1.89027	1.80545	0.0587235			46.5	3.83113	4.37361	5.1834	3.17694	4.14127	0.424866	2.69417	5.30797	5.01891	3.33403	4.08877	0.6368	4.63599	2.05426	6.51732
	47	5.19452	6.52546	9.72902	7.85986	7.32722	0.967969	5.35535	7.54788	8.37266	7.15314	7.10726	0.636834	7.86023	5.84635	7.14725	9.34075	7.54864	0.728448	5.47327	6.92189	6.00558	6.54365	6.2361	0.316221	1.98504	1.71275	1.72587	1.98423	1.85197	0.0766398			47	3.81072	4.32438	5.28978	3.43996	4.21621	0.401169	2.54494	5.04269	5.09791	3.2704	3.98898	0.641718	4.59235	2.2983	6.72542
	47.5	5.27741	6.83883	9.74654	7.41946	7.32056	0.92654	5.26609	7.8703	8.48942	7.24601	7.21795	0.698375	7.86122	5.9152	7.1618	9.44348	7.59542	0.735819	5.56871	6.79214	6.17724	6.22216	6.19006	0.249962	2.13171	1.62869	1.68486	1.83138	1.81916	0.112602			47.5	3.67716	4.10975	5.4189	3.19777	4.1009	0.47718	2.71611	5.23393	4.888	3.45701	4.07377	0.593897	4.89008	2.17408	6.98508
	48	5.25326	6.86719	9.72851	7.87253	7.43037	0.936924	5.38366	7.27093	8.30184	7.01217	6.99215	0.604196	7.5477	5.78859	7.40654	9.59777	7.58515	0.780576	5.23595	6.78557	6.21631	6.56362	6.20036	0.342145	1.86335	1.73093	1.65026	1.86452	1.77727	0.0526791			48	3.63368	3.99369	5.19387	3.06327	3.97113	0.450341	2.808	4.83981	5.23232	3.45912	4.08482	0.570711	4.72911	2.33398	7.36244
	48.5	5.45389	6.71254	9.72976	7.75574	7.41298	0.904322	5.3685	7.74204	8.62484	7.31655	7.26298	0.687757	7.47777	6.2524	7.51667	9.03868	7.57138	0.570411	5.35302	6.49328	5.69273	6.40184	5.98522	0.276423	1.95286	1.6763	1.63039	1.86031	1.77997	0.0760855			48.5	3.90388	4.0054	5.10403	3.10365	4.02924	0.411113	2.98512	4.84072	5.0547	3.31954	4.05002	0.52458	4.67018	2.28408	6.90794
	49	5.25239	7.04709	9.76187	7.54358	7.40123	0.928072	5.13883	8.32524	8.68974	7.09837	7.31304	0.800683	7.50299	6.17832	7.4857	9.16319	7.58255	0.611418	5.3908	6.44876	5.8274	6.8658	6.13319	0.32672	1.96351	1.73442	1.6134	1.84271	1.78851	0.0748055			49	3.97189	3.97227	4.83531	3.14641	3.98147	0.344787	2.91293	4.77517	4.65765	3.53097	3.96918	0.450121	4.78104	2.26827	6.79754
	49.5	5.21384	7.05844	9.83233	7.71313	7.45443	0.952995	5.26401	8.01784	8.62616	6.69332	7.15033	0.747089	7.25774	6.01963	7.43342	9.48284	7.54841	0.717455	5.3555	6.03617	6.00543	6.7265	6.0309	0.279986	1.97786	1.76822	1.58207	1.91982	1.81199	0.0884668			49.5	4.17239	3.98778	4.35539	3.14217	3.91443	0.268135	2.68914	5.00342	5.01796	3.20313	3.97841	0.605157	4.98119	2.14115	7.10462
	50	5.30111	6.97187	9.78078	7.6108	7.41614	0.926469	5.15578	8.56769	8.69954	6.88068	7.32592	0.833495	7.3325	5.84347	7.17573	9.14381	7.37388	0.677973	5.48174	6.56469	6.02384	7.03775	6.277	0.336407	1.9541	1.6679	1.68827	1.84755	1.78946	0.0680066			50	4.06366	3.98287	4.62505	3.19463	3.96655	0.294276	2.81544	4.93798	4.97383	3.41607	4.03583	0.545219	4.87821	2.15349	7.31451
	50.5	5.19665	7.22197	9.74896	7.76086	7.48211	0.93574	4.99428	8.83464	9.26888	6.93625	7.50851	0.979216	6.76765	5.96203	7.18884	9.17336	7.27297	0.682671	5.51814	6.20009	6.05765	6.79767	6.14339	0.262931	1.98011	1.69269	1.87906	1.81809	1.84249	0.0600779			50.5	3.83567	3.99143	4.80544	3.19396	3.95662	0.33141	2.78844	5.38083	5.17324	3.35498	4.17437	0.648427	4.89942	2.36151	6.74823
	51	5.19402	7.24555	9.79537	7.48919	7.43104	0.94128	5.06809	9.57683	9.3874	7.16915	7.80037	1.06216	6.78529	5.74586	7.19561	8.96774	7.17362	0.671359	5.30116	6.6544	6.0547	6.86494	6.2188	0.350741	1.98948	1.71869	1.74843	1.76869	1.80632	0.0619092			51	3.92231	3.66734	4.94641	3.1103	3.91159	0.38435	2.7351	5.134	5.0394	3.25483	4.04083	0.613383	5.07677	2.27458	6.90568
	51.5	5.19483	7.08185	9.92508	7.17905	7.3452	0.973688	5.31072	9.90881	9.42633	6.62	7.81646	1.10604	6.89614	5.61951	7.08345	8.81936	7.10461	0.657636	5.35663	6.85453	6.49589	6.97628	6.42083	0.369094	1.86578	1.7165	1.69069	1.8852	1.78954	0.0500567			51.5	3.60306	3.59529	5.20295	3.08553	3.87171	0.45997	2.8582	5.27756	5.21131	3.44125	4.19708	0.616441	4.85034	2.20547	6.91671
	52	5.14455	7.54568	9.91481	7.15458	7.43991	0.978366	5.10478	10.6054	9.53512	6.43343	7.91968	1.28955	7.39048	5.77525	7.2446	9.11133	7.38042	0.682591	5.40158	6.91074	6.04024	6.90445	6.31426	0.366535	1.94992	1.77643	1.75974	1.88947	1.84389	0.0456011			52	3.74964	3.44774	5.15179	3.05258	3.85044	0.456657	2.97371	5.10573	5.33481	3.39518	4.20236	0.595794	4.83363	2.33721	7.34613
	52.5	5.28734	7.59256	9.80469	7.24063	7.4813	0.925647	5.45739	11.0142	9.99055	6.52436	8.24662	1.33687	6.88072	5.52531	7.25846	8.82625	7.12268	0.678891	5.60803	7.00682	6.07989	6.78501	6.36994	0.321782	1.89046	1.6568	1.66831	1.85593	1.76788	0.061258			52.5	3.73934	3.71368	5.01616	3.13334	3.90063	0.397292	2.79007	5.25504	4.8712	3.38908	4.07635	0.587931	4.8457	2.38556	7.0293
	53	5.17354	7.49698	9.91745	6.89412	7.37052	0.981349	5.31055	11.3843	10.4409	6.54962	8.42135	1.47304	6.72863	5.47049	7.36539	9.14411	7.17715	0.764756	5.23922	6.70584	6.18472	6.84219	6.24299	0.363343	1.75846	1.72038	1.5537	1.81699	1.71238	0.0565024			53	3.65559	3.61315	4.92583	3.20302	3.8494	0.373038	2.93339	5.18113	5.30976	3.49416	4.22961	0.598136	5.04548	2.21854	7.2623
	53.5	5.09403	7.53243	10.0904	6.77385	7.37268	1.03933	5.46786	10.9375	10.9582	6.58246	8.48649	1.43915	6.71809	5.31665	7.35939	8.9872	7.09533	0.761298	5.3498	6.65151	6.11721	7.18879	6.32683	0.392314	1.99545	1.72814	1.65995	1.76082	1.78609	0.0728823			53.5	3.40103	3.57844	5.00408	3.08823	3.76794	0.424322	3.13891	4.91038	5.24504	3.47168	4.19151	0.520641	4.87468	2.50397	7.06657
	54	5.08563	7.56599	10.1683	6.73892	7.3897	1.06002	5.40294	11.001	11.2224	6.55031	8.54416	1.50144	6.45131	5.3818	7.30934	9.35856	7.12525	0.842385	5.06198	6.36414	6.04504	6.85241	6.08089	0.378036	2.07973	1.65776	1.62723	1.75921	1.78098	0.1035			54	3.34067	3.87459	4.8497	3.24283	3.82695	0.368098	3.1188	4.71458	5.12941	3.44039	4.10079	0.486073	5.02127	2.31082	7.43152
	54.5	4.97024	7.90229	10.3533	6.84215	7.517	1.12304	5.3428	10.2783	11.6799	6.79925	8.52508	1.4757	6.91549	5.24168	7.39907	9.50454	7.2652	0.877947	4.94493	6.52712	6.02635	6.67229	6.04267	0.391197	2.12402	1.78421	1.80063	1.84671	1.88889	0.0794853			54.5	3.36945	3.71184	5.05217	3.08521	3.80467	0.435117	3.39094	4.85234	5.31991	3.68574	4.31223	0.460831	5.09251	2.19178	7.03811
	55	5.03246	8.06105	10.0241	7.18323	7.57522	1.03491	5.13065	10.0042	11.8622	6.98	8.49427	1.50638	6.445	5.42807	7.19769	9.60892	7.16992	0.89018	5.13933	6.27332	6.2677	6.73178	6.10303	0.339137	2.01812	1.68721	1.80161	2.0133	1.88006	0.0817298			55	3.64956	3.83484	4.81543	2.88234	3.79554	0.397595	3.7912	5.21295	5.31207	3.49092	4.45179	0.472502	5.19367	2.17095	7.47415
	55.5	5.08258	7.57742	10.0588	7.43502	7.53846	1.01636	5.04269	9.85226	12.1091	6.81109	8.4538	1.57193	6.11135	5.30999	7.3012	9.74922	7.11794	0.967778	5.01069	6.31106	6.03482	6.80361	6.04005	0.378161	2.00051	1.61117	1.83288	2.10221	1.88669	0.107319			55.5	3.56581	3.899	5.0477	3.07719	3.89742	0.418917	3.86177	5.40754	5.78302	3.61798	4.66758	0.543349	5.18956	2.32723	7.41328
	56	4.88971	7.63638	10.1884	7.59642	7.57772	1.08184	5.07347	9.93035	12.1511	6.79716	8.48801	1.58157	6.11905	5.51667	7.4753	9.72198	7.20825	0.932647	4.98248	6.30606	5.90161	6.90102	6.02279	0.402955	1.98054	1.6513	1.83421	2.02805	1.87352	0.0847849			56	3.83597	3.80155	4.71585	2.84456	3.79948	0.382202	3.72453	5.36137	5.43717	3.58841	4.52787	0.504106	5.19098	2.4272	7.17716
	56.5	4.65255	7.5432	10.0157	7.19347	7.35123	1.09712	5.19694	10.3421	12.3221	6.88964	8.6877	1.61669	6.28185	5.71141	7.53702	9.78678	7.32927	0.903562	5.09477	6.49321	5.96192	6.76304	6.07824	0.367638	1.89339	1.76529	1.64661	2.03667	1.83549	0.0838801			56.5	3.8124	4.05052	4.61329	2.99747	3.86842	0.335371	3.67511	5.31849	5.61226	3.63761	4.56087	0.525704	5.37423	2.14542	7.07687
	57	4.7009	7.33429	10.2217	7.42983	7.42167	1.12732	5.04688	9.89395	12.14	7.10854	8.54735	1.55575	6.11984	5.63085	7.70287	10.0719	7.38138	0.99993	4.97269	6.60337	5.88432	6.79952	6.06498	0.413838	1.91003	1.65722	1.54965	2.05903	1.79398	0.116233			57	3.70572	3.89955	4.57656	2.86013	3.76049	0.353429	3.88548	5.30444	5.71398	3.60502	4.62723	0.519195	5.20704	2.12859	7.15109
	57.5	4.82106	7.15222	10.3772	6.98381	7.33357	1.14497	4.9763	9.40449	12.3436	7.00812	8.43313	1.58682	6.08382	5.43218	7.66289	9.91361	7.27313	0.996979	4.93071	6.67371	5.95644	6.66793	6.0572	0.411522	1.84282	1.64273	1.6189	1.90305	1.75188	0.0711337			57.5	3.75658	3.6856	4.31559	2.74273	3.62513	0.326126	3.94994	5.6581	5.62501	3.20717	4.61005	0.614571	4.95346	2.34872	7.20356
	58	5.00007	7.05948	10.2857	6.67905	7.25608	1.10454	4.86022	9.49643	12.584	7.17135	8.52799	1.6503	6.17369	5.40178	7.63851	9.90089	7.27872	0.989495	5.39283	6.88567	6.12166	6.71582	6.279	0.337752	1.8062	1.60816	1.69837	1.82168	1.7336	0.0500042			58	3.63166	3.41161	4.41962	2.58771	3.51265	0.37666	3.88924	5.60175	5.19825	3.1328	4.45551	0.572695	5.29623	2.30132	7.649
	58.5	5.00837	7.50018	10.3059	6.49666	7.32778	1.11689	5.03639	9.47794	12.8915	7.66158	8.76686	1.64966	5.99456	5.47956	7.42221	10.2463	7.28565	1.06899	5.40218	7.05581	6.37403	6.32803	6.29001	0.339509	1.87047	1.80069	1.68265	1.8737	1.80688	0.0447039			58.5	3.50751	3.43236	4.09042	2.71738	3.43692	0.281337	3.7821	5.51291	5.04566	3.18864	4.38233	0.540324	4.94623	2.43706	7.40085
	59	4.98783	7.40097	10.3569	6.17343	7.22979	1.15291	5.06703	9.20461	12.65	7.10772	8.50735	1.61871	6.02001	5.38126	7.64115	10.8401	7.47063	1.21971	5.454	6.48402	6.46939	6.5002	6.2269	0.257711	1.86279	1.66208	1.74722	1.87227	1.78609	0.0501661			59	3.84758	3.61028	4.22466	2.64742	3.58249	0.336376	3.91368	5.56075	5.30456	3.30654	4.52138	0.543048	5.11401	2.37488	7.36314
	59.5	5.30436	6.97268	10.3034	6.26734	7.21194	1.08572	5.17267	8.44262	12.9695	7.36366	8.48712	1.64169	5.99076	5.42979	7.42141	10.9693	7.45282	1.24489	5.32696	6.47365	6.40853	6.52631	6.18386	0.286648	1.98452	1.75958	1.70533	1.80837	1.81445	0.060469			59.5	3.90799	3.45516	4.26986	2.60236	3.55884	0.359751	4.5332	5.54314	5.28056	3.51278	4.71742	0.454975	5.1219	2.39383	6.93813
	60	5.38966	7.01973	10.5024	6.26168			5.17738	8.96376	13.2685	7.20098			5.79321	5.43868	7.5915	11.0794			5.29919	6.72865	6.36424	6.26913			1.81577	1.78978	1.9471	1.87232					60	3.80701	3.82943	4.51272	2.80157			4.36116	5.77907	5.14299	3.45138			5.2359	2.21687	6.99688
[truncated: 93 more columns]

## Sheet: 3E
	NAC
		Time (min)	0 NAC				Mean	SEM	0 NAC FPP				Mean	SEM	1mM NAC				Mean	SEM	1mM NAC FPP				Mean	SEM	5mM NAC				Mean	SEM	5mM NAC FPP				Mean	SEM
			0.955313	1.04225	0.891319	1.02014	0.977253	0.03407	1.07584	0.974027	0.997562	0.956782	1.00105	0.0262938	0.980617	0.940216	0.953353	0.929182	0.950842	0.0110865	0.948562	0.991246	0.927046	0.921444	0.947074	0.0158415	0.769337	0.815848	0.895102	0.951513	0.85795	0.0405783	0.929711	0.993243	0.911087	1.02654	0.965145	0.0269823
			0.990161	0.917265	0.91996	0.994925	0.955578	0.021371	0.974089	1.12843	1.00824	1.04468	1.03886	0.0331532	0.950458	0.963411	1.06026	1.01246	0.996647	0.0250576	0.899926	0.943137	0.967674	0.918722	0.932365	0.014723	0.844213	0.944365	0.891778	1.02875	0.927277	0.0395276	0.99896	0.864349	0.902197	0.880918	0.911606	0.0301306
			0.999606	0.957756	0.952089	0.966332	0.968946	0.0106313	0.906373	0.947177	0.894685	1.05997	0.952051	0.0376913	0.962146	0.930611	0.930059	0.972315	0.948783	0.0108518	0.979444	0.989028	0.937724	0.909346	0.953885	0.0185589	1.10607	1.14227	1.03852	0.900384	1.04681	0.0533333	1.06538	0.934425	0.941138	0.879426	0.955092	0.0392748
			1.09067	1.01755	1.01126	0.947046	1.01663	0.029373	1.03205	0.998152	0.990151	1.03415	1.01363	0.0113693	0.925013	0.897982	0.957497	1.01761	0.949526	0.0257501	1.02626	0.968535	0.955383	0.973808	0.980996	0.015577	0.931111	0.885188	0.915355	0.91606	0.911929	0.00962581	0.906929	1.01519	0.970094	0.961877	0.963523	0.0222081
			0.925265	1.11607	1.02119	0.983177	1.01142	0.0400691	0.971357	1.02102	0.937735	1.00288	0.983249	0.0183146	0.931503	1.08384	0.95599	1.03086	1.00055	0.0348913	0.94442	1.0032	0.910726	0.92276	0.945276	0.0205269	0.768487	0.988755	0.950554	1.00402	0.927954	0.0543318	1.04398	1.02287	0.983918	0.95856	1.00233	0.0191735
			0.936397	0.96217	0.974548	0.996748	0.967466	0.012586	1.01669	0.957692	1.00119	0.995392	0.992739	0.0125172	0.90373	0.996849	0.933311	1.00342	0.959328	0.0243584	1.09062	0.93615	0.949579	0.927975	0.97608	0.0384374	0.888129	0.921704	1.08004	0.87644	0.941579	0.047141	0.901903	0.962406	0.966501	1.10214	0.983238	0.0422968
			1.02569	1.0273	1.14875	1.05491	1.06416	0.0289825	1.0287	0.949689	0.911023	1.08076	0.992541	0.0382652	0.980341	0.988412	0.93567	1.00868	0.978275	0.0154015	0.92371	1.06422	1.05	1.02209	1.015	0.031664	0.873932	0.948106	0.971027	0.979665	0.943182	0.0240246	0.960312	1.02265	1.0507	1.03457	1.01706	0.0197693
			0.996702	1.07729	0.996969	1.00763	1.01965	0.0193814	1.01262	0.925848	0.965331	0.926644	0.95761	0.0205211	1.04792	0.962881	1.10213	0.993765	1.02667	0.0306828	1.03757	1.04971	1.12084	1.08731	1.07386	0.0189047	1.04971	1.02852	1.12326	1.06248	1.06599	0.020332	1.03484	1.06548	1.05772	1.12699	1.07126	0.0196825
			0.997975	0.985804	0.943977	1.04158	0.992335	0.0200799	0.9662	1.01669	1.03784	1.07767	1.0246	0.0232104	1.05436	1.06505	0.998014	0.941629	1.01476	0.0284685	0.968645	0.959091	0.991138	0.943253	0.965532	0.0100133	0.985932	0.963181	1.01404	0.96146	0.981153	0.0122984	0.994451	1.05408	1.0813	1.03889	1.04218	0.0181677
			0.957764	0.995077	0.965786	1.07001	0.997161	0.0255743	1.00967	1.04941	1.09675	0.967121	1.03074	0.0276846	0.969004	1.03832	1.05417	1.00553	1.01675	0.018866	1.02938	0.950906	1.0168	1.01085	1.00198	0.0174581	0.829043	0.958813	1.06428	1.00723	0.964841	0.0501347	0.908331	0.94126	0.98714	0.933548	0.94257	0.0164367
			1.068	0.951425	1.017	0.99942	1.00896	0.024068	1.05101	0.999637	1.03541	1.05823	1.03607	0.0130442	1.0277	1.05432	1.03102	0.947781	1.01521	0.0232414	1.03263	1.01761	1.01646	1.06306	1.03244	0.0108492	1.0378	1.00585	0.992171	1.07227	1.02702	0.0178566	1.09329	0.890324	0.971383	1.02143	0.994108	0.0426928
			0.945008	1.02988	0.998309	0.978157	0.987839	0.0178083	0.99355	0.990654	0.992176	0.951958	0.982085	0.0100594	1.05896	1.01565	1.0415	1.01253	1.03216	0.0110419	0.977835	1.071	0.973384	0.933346	0.988891	0.0291403	1.28786	1.0115	1.07361	0.97654	1.08737	0.0697761	0.971539	1.02129	1.05824	0.920288	0.992839	0.0300057
			1.07217	0.96272	0.997069	0.996856	1.0072	0.0231096	0.935882	1.08036	1.05607	0.95798	1.00757	0.0356469	1.05414	1.01278	1.00312	1.0388	1.02721	0.0117199	1.02076	1.00358	1.06232	1.02055	1.0268	0.0125054	1.21859	1.05509	0.879923	1.04854	1.05053	0.069146	1.0827	1.07617	1.06998	1.00747	1.05908	0.017399
			0.983142	1.00307	1.03584	0.923049	0.986275	0.023711	0.975557	0.973844	1.054	1.07119	1.01865	0.025617	1.07419	1.0082	1.02354	0.966037	1.01799	0.0223307	1.06838	1.06108	1.02228	1.05517	1.05173	0.0101801	1.13652	0.995765	1.07507	1.03809	1.06136	0.0298345	0.96626	1.06874	1.02455	0.987371	1.01173	0.0225015
			1.03165	0.984631	1.02077	0.990723	1.00694	0.0114113	0.979522	0.936577	0.985492	0.982944	0.971134	0.0115836	1.04098	1.03311	1.06343	0.993798	1.03283	0.0145096	1.08475	1.01161	1.01492	1.10432	1.0539	0.0238083	1.14804	1.0542	1.03555	1.01652	1.06358	0.0291847	1.01933	1.07012	0.973219	1.0991	1.04044	0.0278179
			1.08909	1.01518	1.02887	0.988198	1.03033	0.0213304	1.05063	0.943761	0.996538	0.906518	0.974362	0.0314217	1.02022	0.994938	1.01878	1.02097	1.01373	0.00627939	1.01119	0.986656	1.03345	1.02764	1.01473	0.0104785	1.05662	1.15695	0.977173	1.01518	1.05148	0.0387187	1.04655	1.06037	1.03694	1.0609	1.05119	0.00579741
			0.940806	0.967458	1.04489	1.05942	1.00314	0.0289664	1.02092	0.944565	1.01436	0.956766	0.984152	0.019539	1.06603	1.01265	0.966113	1.06567	1.02762	0.0240321	0.998367	0.967328	1.01768	1.06947	1.01321	0.02143	1.14016	1.16228	1.04142	1.14757	1.12286	0.0275309	1.13907	1.03368	0.976256	1.00689	1.03897	0.0353682
			0.996702	1.07729	0.996969	1.00763	1.01965	0.0193814	1.01262	0.925848	0.965331	0.926644	0.95761	0.0205211	1.04792	0.962881	1.10213	0.993765	1.02667	0.0306828	1.03757	1.04971	1.12084	1.08731	1.07386	0.0189047	1.04971	1.02852	1.12326	1.06248	1.06599	0.020332	1.03484	1.06548	1.05772	1.12699	1.07126	0.0196825
			0	0	0	0	0	0	0	0	0	0	0	0	0	0	0	0	0	0	0	0	0	0	0	0	0	0	0	0	0	0	0	0	0	0	0	0
			0	0	0	0	0	0	0	0	0	0	0	0	0	0	0	0	0	0	0	0	0	0	0	0	0	0	0	0	0	0	0	0	0	0	0	0
			0	0	0	0	0	0	0	0	0	0	0	0	0	0	0	0	0	0	0	0	0	0	0	0	0	0	0	0	0	0	0	0	0	0	0	0
		0	0	0	0	0	0	0	0	0	0	0	0	0	0	0	0	0	0	0	0	0	0	0	0	0	0	0	0	0	0	0	0	0	0	0	0	0
		0.5	1.04322	0.95571	1.01874	1.01267	1.00759	0.0185098	1.50245	1.49776	1.33353	1.28106	1.4037	0.0566889	1.14694	1.05019	1.09223	1.0996	1.09724	0.0198202	1.36853	1.39772	1.43843	1.39266	1.39933	0.0145033	1.00633	1.0794	1.12427	1.03298	1.06075	0.0260051	1.1913	1.47725	1.2804	1.25083	1.29994	0.0619366
		1	1.08517	1.1064	1.20994	1.0047	1.10155	0.0422507	1.5799	1.59245	1.4727	1.40983	1.51372	0.0438315	1.15728	1.11676	1.13165	1.22621	1.15798	0.0242358	1.39303	1.55939	1.45942	1.48545	1.47432	0.0343887	0.95593	1.08431	1.24095	1.08411	1.09132	0.0583238	1.37894	1.72884	1.45278	1.34375	1.47608	0.0872628
		1.5	1.03219	1.21375	1.11452	1.13694	1.12435	0.0373502	1.69519	1.73992	1.51319	1.46225	1.60264	0.0677756	1.19157	1.10541	1.08986	1.38742	1.19356	0.0683788	1.56418	1.5183	1.48963	1.45204	1.50604	0.0236573	1.06601	1.21393	1.26168	1.12161	1.16581	0.0441778	1.5408	1.74172	1.63394	1.42365	1.58503	0.0676659
		2	1.04345	1.19333	1.17145	1.12156	1.13245	0.0332485	1.69585	1.90274	1.64508	1.55834	1.7005	0.0731454	1.20527	1.18597	1.15346	1.29116	1.20896	0.0294118	1.65437	1.752	1.6678	1.67902	1.6883	0.0218251	1.04295	1.20355	1.20578	1.18715	1.15986	0.0391894	1.4875	1.7788	1.68454	1.37523	1.58152	0.0917108
		2.5	1.11983	1.27231	1.17509	1.11386	1.17028	0.036699	1.82422	1.86597	1.62219	1.66964	1.74551	0.0589286	1.26216	1.15044	1.27487	1.1298	1.20432	0.0373923	1.71598	1.72833	1.82815	1.64526	1.72943	0.0376529	1.01771	1.11016	1.24783	1.20893	1.14616	0.0516984	1.57746	1.919	1.6683	1.46527	1.65751	0.0965478
		3	1.16599	1.25576	1.10951	1.02682	1.13952	0.0481435	1.93857	1.99472	1.82478	1.74377	1.87546	0.0563602	1.14018	1.17146	1.10257	1.22017	1.1586	0.0248912	1.89087	1.83298	1.71738	1.82181	1.81576	0.0361175	1.03422	1.28365	1.25973	1.13078	1.1771	0.0582663	1.73266	2.00816	1.7486	1.49423	1.74591	0.105
		3.5	1.11032	1.19048	1.14417	1.0752	1.13004	0.0245791	1.97025	2.14493	1.982	1.75869	1.96397	0.0791888	1.16267	1.14501	1.22655	1.16192	1.17404	0.0179738	2.23366	1.83874	1.8834	1.70119	1.91425	0.113311	1.13388	1.17981	1.21423	1.13486	1.16569	0.0194041	1.70527	1.99186	1.99727	1.5434	1.80945	0.111872
		4	1.16211	1.32079	1.16585	1.14637	1.19878	0.0408884	1.9825	2.2715	2.04058	1.93209	2.05667	0.0749629	1.19571	1.12421	1.07455	1.19248	1.14674	0.0291675	2.18906	1.95384	2.10136	1.8737	2.02949	0.0710747	1.06293	1.20632	1.27123	1.10887	1.16234	0.047023	1.83784	2.07625	1.97536	1.73432	1.90594	0.0752315
		4.5	1.16357	1.32648	1.02985	1.12651	1.1616	0.0617644	2.09298	2.36426	2.10787	1.98312	2.13706	0.0806801	1.2145	1.13774	1.1533	1.3248	1.20759	0.0424392	2.30696	2.12266	2.24407	1.99879	2.16812	0.0681823	1.01165	1.32364	1.31507	1.15782	1.20205	0.0740305	2.01627	2.15546	2.147	1.74242	2.01529	0.0963754
		5	1.11071	1.18025	1.04532	1.07014	1.10161	0.0294771	2.08817	2.4303	2.21685	2.16308	2.2246	0.0734681	1.16559	1.2038	1.10451	1.27358	1.18687	0.0354034	2.26797	2.2568	2.23483	1.84849	2.15202	0.101412	1.06431	1.19371	1.36534	1.24486	1.21706	0.0623421	1.94774	2.26823	2.16663	1.81031	2.04823	0.103729
		5.5	1.11869	1.25301	1.13627	1.20217	1.17754	0.0309157	2.09251	2.37548	2.29256	2.09198	2.21313	0.0718174	1.15446	1.17037	1.14269	1.20795	1.16887	0.0142086	2.29549	2.22503	2.4042	2.09774	2.25561	0.0642437	1.09924	1.21692	1.2406	1.18985	1.18665	0.0309267	2.05076	2.19535	2.2425	1.80188	2.07262	0.0990366
		6	1.08584	1.32674	1.15807	1.09077	1.16536	0.0562614	2.36675	2.39398	2.34172	2.20952	2.32799	0.0409063	1.18037	1.14671	1.14285	1.3127	1.19566	0.0399134	2.46607	2.35064	2.34848	2.26396	2.35729	0.0414979	1.0071	1.25968	1.27476	1.1571	1.17466	0.0616656	2.27167	2.42673	2.2579	1.99998	2.23907	0.0884102
		6.5	1.11626	1.14224	1.19263	1.14977	1.15023	0.0158536	2.27557	2.3275	2.24729	2.10465	2.23875	0.0476873	1.20085	1.24114	1.09822	1.25241	1.19815	0.0351007	2.43745	2.26525	2.32445	1.9581	2.24631	0.102497	1.05362	1.32861	1.23535	1.25698	1.21864	0.0585046	2.19235	2.55579	2.13526	1.87831	2.19043	0.139629
		7	1.20488	1.18148	1.16233	1.15942	1.17703	0.0104942	2.45639	2.36922	2.23873	2.24333	2.32692	0.0526913	1.21287	1.10663	1.12989	1.25638	1.17644	0.0350688	2.50476	2.25382	2.84259	2.1221	2.43082	0.15855	1.01219	1.22952	1.25378	1.25619	1.18792	0.058885	2.47622	2.59126	2.26699	1.82517	2.28991	0.168826
		7.5	1.12737	1.12381	1.15583	1.06641	1.11835	0.0187387	2.36939	2.429	2.21211	2.43289	2.36085	0.0516648	1.17398	1.19659	1.15867	1.25568	1.19623	0.0212902	2.66319	2.30723	2.54717	2.30425	2.45546	0.0896281	1.02839	1.0895	1.20371	1.20703	1.13216	0.0440772	2.37499	2.54928	2.40699	1.84562	2.29422	0.154256
		8	1.12349	1.18818	1.1254	1.18036	1.15436	0.017347	2.45105	2.39822	2.29483	2.35444	2.37463	0.033131	1.23439	1.13454	1.14228	1.22588	1.18427	0.0265812	2.63266	2.489	2.52066	2.50974	2.53801	0.032225	1.05923	1.26749	1.15945	1.1667	1.16322	0.0425369	2.45454	2.52016	2.52058	2.03443	2.38243	0.117033
		8.5	1.11939	1.29907	1.16491	1.0245	1.15197	0.057093	2.56091	2.55209	2.3713	2.42163	2.47648	0.0473598	1.15803	1.14305	1.09875	1.2492	1.16226	0.0315957	2.74745	2.38121	2.63454	2.31385	2.51926	0.102718	1.0397	1.19111	1.17692	1.0803	1.12201	0.0368596	2.46899	2.61189	2.3882	2.12315	2.39806	0.102642
		9	1.0697	1.19037	1.22437	1.11804	1.15062	0.0349159	2.40987	2.58639	2.39175	2.6049	2.49823	0.0564902	1.24898	1.12492	1.10618	1.26959	1.18742	0.0418803	2.49365	2.36273	2.4917	2.5598	2.47697	0.0412384	1.12831	1.28048	1.12352	1.28206	1.20359	0.0448601	2.43579	2.56135	2.57108	2.06832	2.40914	0.117708
		9.5	1.13981	1.12181	1.19402	1.11413	1.14244	0.0180153	2.62105	2.66462	2.18939	2.49913	2.49355	0.107263	1.14171	1.14955	1.13755	1.18579	1.15365	0.0109972	2.65423	2.51649	2.57687	2.48539	2.55825	0.0372058	1.05376	1.26513	1.09903	1.20945	1.15684	0.0487011	2.49929	2.64246	2.68652	2.28146	2.52743	0.0912105
		10	0.986229	1.15023	1.12708	1.13407	1.0994	0.0380351	2.51769	2.5291	2.39293	2.63956	2.51982	0.0504391	1.21849	1.14398	1.16441	1.15223	1.16978	0.0167713	2.78622	2.64642	2.52377	2.51937	2.61895	0.0630544	1.03598	1.18101	1.18491	1.24935	1.16281	0.0450871	2.42195	2.82206	2.39353	2.19932	2.45922	0.130674
		10.5	1.08733	1.21621	1.05152	1.04319	1.09956	0.0400439	2.72789	2.64098	2.50203	2.51384	2.59619	0.0540027	1.11332	1.14144	1.05516	1.21444	1.13109	0.0330833	2.77835	2.63864	2.67129	2.60641	2.67367	0.03732	1.02018	1.20626	1.19367	1.19452	1.15366	0.0445867	2.40458	2.75569	2.63644	2.18089	2.4944	0.127412
		11	1.16953	1.07606	1.06897	1.11022	1.1062	0.0229516	2.4998	2.7105	2.48579	2.598	2.57352	0.0520372	1.08961	1.1619	1.07253	1.24866	1.14317	0.0401436	2.81788	2.68292	2.72713	2.59851	2.70661	0.0456882	0.89728	1.17111	1.22454	1.17989	1.1182	0.0745646	2.5023	2.67276	2.71023	2.23344	2.52968	0.108619
		11.5	1.17833	1.13602	1.01863	1.04058	1.09339	0.0380901	2.64673	2.67093	2.59056	2.67465	2.64572	0.0193995	1.25351	1.14765	1.15261	1.26579	1.20489	0.0317311	2.8264	2.69348	2.88185	2.6121	2.75346	0.0614982	1.0008	1.18902	1.21005	1.25697	1.16421	0.0562923	2.56171	2.87364	2.64051	2.43813	2.6285	0.0917134
		12	1.02455	1.25009	1.02987	1.00008	1.07615	0.0583437	2.50947	2.87317	2.59839	2.9009	2.72048	0.0980201	1.24951	1.05735	1.11152	1.21742	1.15895	0.044899	2.94274	2.69283	2.91623	2.63827	2.79752	0.0771917	1.12782	1.26231	1.14486	1.1929	1.18197	0.0301165	2.42817	2.86052	2.76507	2.50633	2.64002	0.102879
		12.5	1.08994	1.24269	1.08677	1.1349	1.13858	0.036403	2.53751	2.7533	2.55963	2.60032	2.61269	0.0486426	1.1934	1.18552	1.14778	1.28008	1.20169	0.0279614	3.01222	2.84674	2.70648	2.61674	2.79554	0.0863489	0.967646	1.17728	1.3088	1.09063	1.13609	0.0718606	2.65537	2.86029	2.67936	2.24189	2.60923	0.130707
		13	1.09219	1.07658	1.14318	1.19484	1.1267	0.0267982	2.59085	2.82325	2.66877	2.6746	2.68937	0.0485388	1.16511	1.19048	1.0915	1.28402	1.18278	0.0397433	2.9485	2.76883	2.82747	2.64759	2.7981	0.0625798	1.07765	1.12377	1.2716	1.22214	1.17379	0.044393	2.77573	2.8225	2.71412	2.54941	2.71544	0.0596288
		13.5	1.12418	1.17739	1.19117	1.13596	1.15717	0.0160813	2.82342	2.84065	2.54994	2.97118	2.7963	0.0884956	1.15046	1.12961	1.13045	1.22294	1.15836	0.0220566	3.12828	2.89296	2.77642	2.57912	2.84419	0.114724	1.03859	1.13859	1.12603	1.23691	1.13503	0.0405921	2.76396	2.95013	2.61668	2.30692	2.65942	0.135871
		14	0.94796	1.08187	1.15979	1.12958	1.0798	0.0467823	2.68708	2.84939	2.69326	2.98699	2.80418	0.0715784	1.11911	1.2309	1.19412	1.21646	1.19015	0.0248573	3.11981	2.86326	2.92079	2.7349	2.90969	0.0800944	1.047	1.19506	1.28194	1.11444	1.15961	0.0507793	2.89332	2.91796	2.79506	2.38794	2.74857	0.123107
		14.5	1.08544	1.2438	1.09789	1.14548	1.14316	0.0359575	2.5929	2.74417	2.59314	2.64205	2.64306	0.0356274	1.13809	1.14469	1.20808	1.21728	1.17703	0.0207092	3.03297	2.86	3.09627	2.65007	2.90983	0.0999504	1.02982	1.26489	1.17921	1.19056	1.16612	0.0492469	2.96246	3.02872	2.81342	2.53972	2.83608	0.108561
		15	1.05744	1.08332	1.11915	1.0592	1.07978	0.0143904	2.69759	2.97271	2.63834	2.76247	2.76778	0.0728624	1.13453	1.09379	1.20985	1.19814	1.15908	0.0273395	2.89707	2.70911	2.94333	2.65253	2.80051	0.0706964	0.943861	1.20076	1.10231	1.21381	1.11518	0.0622946	2.80257	3.19531	2.94864	2.63879	2.89633	0.118054
		15.5	1.03958	1.13242	1.158	1.2021	1.13303	0.0343116	2.8317	3.05597	2.65852	2.87969	2.85647	0.0817188	1.14554	1.15764	0.980814	1.10153	1.09638	0.040365	2.93184	3.03147	3.07474	2.84142	2.96986	0.0522325	1.15828	1.23901	1.30574	1.19763	1.22517	0.031512	2.7541	3.1382	2.91928	2.73015	2.88544	0.0941619
		16	1.09384	1.1096	1.19432	1.00063	1.0996	0.0396863	2.71241	2.92026	2.88808	2.79398	2.82868	0.0471144	1.09207	1.10748	1.09076	1.15029	1.11015	0.0139073	2.97092	2.97901	3.09017	2.90708	2.98679	0.038028	1.12377	1.217	1.10428	1.18661	1.15791	0.0263895	3.00476	3.11658	2.86366	2.5226	2.8769	0.128938
		16.5	1.08208	1.09905	1.21378	1.2054	1.15008	0.0345774	2.7699	3.04416	2.79237	3.06821	2.91866	0.0796845	1.18911	1.18448	1.10274	1.26127	1.1844	0.0324017	3.02871	3.14246	3.04013	2.80366	3.00374	0.0714282	1.10881	1.24967	1.22526	1.20886	1.19815	0.0309386	2.8635	3.20741	2.94759	2.6414	2.91498	0.11693
		17	1.04217	1.1219	1.19647	1.20162	1.14054	0.0375098	2.80293	2.93367	2.80962	3.07048	2.90417	0.0630611	1.10465	1.17042	1.05228	1.1635	1.12271	0.0277289	3.09159	2.89651	3.17786	2.85637	3.00558	0.0770501	1.07851	1.30317	1.26123	1.22733	1.21756	0.0488753	2.97436	3.3217	2.91322	2.52275	2.93301	0.16368
		17.5	1.12742	1.11583	1.10906	1.13867	1.12274	0.00652302	2.72987	2.79268	2.95219	3.06903	2.88594	0.0769005	1.09235	1.17926	1.16013	1.19575	1.15687	0.0227049	3.12104	3.08251	3.09706	2.93479	3.05885	0.0421094	0.992089	1.33527	1.34253	1.043	1.17822	0.09336	3.0646	3.21275	2.84611	2.57367	2.92428	0.139026
		18	1.05107	1.21793	1.14853	1.08178	1.12483	0.0371075	2.6676	3.07705	2.99871	3.01109	2.93861	0.0919573	1.16052	1.14133	1.1279	1.1115	1.13531	0.0103833	3.13643	3.17916	3.37855	2.92643	3.15514	0.0927122	1.08189	1.30959	1.18647	1.26435	1.21057	0.0498629	2.94779	3.31377	2.9746	2.57116	2.95183	0.15178
		18.5	1.09758	1.16856	1.07377	1.15857	1.12462	0.0230941	2.823	3.0571	2.86248	3.10856	2.96279	0.0705622	1.14478	1.09423	1.04726	1.32196	1.15206	0.0600319	3.26321	3.11574	3.21881	2.92968	3.13186	0.0741327	1.04145	1.26945	1.15585	1.24554	1.17807	0.0516892	3.03743	3.20439	3.0475	2.89048	3.04495	0.0641239
		19	1.08668	1.18651	1.18727	1.2359	1.17409	0.0313438	2.74172	3.01239	2.81407	3.04034	2.90213	0.0734544	1.14705	1.10929	1.13329	1.27588	1.16638	0.0373242	3.09157	3.01471	3.36686	3.04588	3.12975	0.0805961	0.997472	1.22832	1.21985	1.14986	1.14888	0.0534425	2.92901	3.13615	2.93897	2.57448	2.89465	0.116896
		19.5	1.1628	1.224	1.27334	1.09816	1.18958	0.0379422	2.73162	2.92173	2.84984	3.0058	2.87725	0.0580701	1.11906	1.08206	1.10875	1.24853	1.1396	0.0371365	3.14978	3.06305	3.25757	3.11408	3.14612	0.0411923	0.963817	1.19001	1.18513	1.15737	1.12408	0.0539031	3.11363	3.42883	3.0361	2.70209	3.07016	0.149213
		20	0.999248	1.19727	1.13363	1.11135	1.11037	0.0412724	2.86315	3.08447	3.02886	3.25672	3.0583	0.081141	1.09791	1.10839	1.11879	1.27222	1.14933	0.0411853	3.29558	3.1252	3.32197	2.92211	3.16622	0.0923136	1.03649	1.17265	1.2417	1.15233	1.15079	0.0426316	3.07402	3.16232	3.06756	2.65082	2.98868	0.114676
		20.5	1.05587	1.15365	1.08615	1.16191	1.11439	0.0258549	2.80681	3.08967	2.97848	3.09899	2.99349	0.0679796	1.12304	1.10429	1.15944	1.2521	1.15972	0.032852	3.39581	3.11947	3.31532	3.07369	3.22607	0.0771138	1.0641	1.3523	1.19492	1.16778	1.19478	0.0595959	3.00391	3.35411	2.99179	2.66968	3.00487	0.139789
		21	1.07045	1.04473	1.10607	1.17363	1.09872	0.0279577	2.70528	3.16278	2.88914	3.25697	3.00354	0.126369	1.08233	1.09415	1.15119	1.31421	1.16047	0.0534053	3.50438	3.20192	3.36063	3.04048	3.27685	0.100113	1.04335	1.21719	1.17028	1.17091	1.15043	0.037346	3.05479	3.19153	3.1261	2.77072	3.03578	0.0926616
		21.5	1.0932	1.05197	1.23889	1.10576	1.12245	0.0404748	2.67981	3.23647	3.09595	3.22822	3.06011	0.130791	1.18568	1.11964	1.20155	1.24739	1.18856	0.026438	3.41804	3.37796	3.4845	3.07542	3.33898	0.0905587	1.13051	1.09468	1.21674	1.2386	1.17014	0.0343062	3.27924	3.38315	3.07852	2.79992	3.13521	0.128405
		22	1.02541	1.07715	1.25451	1.09467	1.11294	0.0494285	2.83781	3.31284	3.1646	3.12095	3.10905	0.0992996	1.18528	1.09383	1.14646	1.22927	1.16371	0.0287873	3.30979	3.2462	3.36615	3.21903	3.28529	0.032986	0.937345	1.28948	1.15685	1.18112	1.1412	0.0738144	3.19534	3.31546	3.08953	2.8161	3.10411	0.106518
		22.5	1.12509	1.2066	1.20161	1.08902	1.15558	0.0289854	2.73267	3.04722	3.09518	3.14618	3.00531	0.0930997	1.13814	1.1346	1.21377	1.23381	1.18008	0.0255742	3.44915	3.22983	3.43231	3.10774	3.30476	0.0824356	1.07702	1.08291	1.29488	1.09704	1.13796	0.0524747	3.09528	3.43455	3.1322	2.86843	3.13262	0.116315
		23	1.11371	1.19241	1.22664	1.12586	1.16465	0.0269446	2.70883	3.29181	3.2401	3.29216	3.13322	0.141991	1.11413	1.0865	1.15478	1.16	1.12885	0.0174478	3.41841	3.46732	3.50298	3.28405	3.41819	0.0479556	1.07314	1.251	1.37505	1.24054	1.23493	0.0619811	3.36263	3.66899	3.22378	2.93558	3.29775	0.152387
		23.5	0.983325	1.14938	1.20636	1.05342	1.09812	0.0495971	2.70281	3.13673	3.04956	3.20165	3.02269	0.111086	1.15485	1.06939	1.236	1.32417	1.1961	0.0545805	3.5387	3.48908	3.57005	3.17774	3.44389	0.0902711	0.98038	1.20569	1.18518	1.14127	1.12813	0.0510496	3.22229	3.61575	3.25338	3.04325	3.28367	0.119987
		24	1.06607	1.1088	1.15257	1.08506	1.10312	0.0186545	2.83306	3.18104	3.33549	3.27239	3.1555	0.112058	1.1771	1.07475	1.01724	1.32329	1.1481	0.067105	3.34936	3.28177	3.41207	3.38017	3.35584	0.0278126	0.991147	1.2458	1.17782	1.09578	1.12764	0.0548676	3.32908	3.70721	3.24527	2.8176	3.27479	0.182535
		24.5	1.03756	1.10993	1.22453	1.15738	1.13235	0.0393826	3.10704	3.37113	3.18506	3.2412	3.22611	0.0556194	1.0818	1.08527	1.2186	1.21605	1.15043	0.0386332	3.66669	3.47766	3.54612	3.40792	3.5246	0.0551289	0.954352	1.16502	1.19569	1.16974	1.1212	0.0560234	3.30302	3.78573	3.49932	2.94327	3.38284	0.17689
		25	1.16036	1.07156	1.14641	1.02094	1.09981	0.0327312	2.9432	3.21382	3.50839	3.2588	3.23105	0.115774	1.13948	1.1838	1.12468	1.3021	1.18751	0.0402083	3.52483	3.50099	3.43622	3.52352	3.49639	0.02079	1.01092	1.20992	1.2693	1.17594	1.16652	0.0553385	3.05171	3.80032	3.19136	2.74889	3.19807	0.220971
		25.5	1.02364	1.0298	1.08231	1.11545	1.0628	0.021937	2.9852	3.29504	3.24018	3.4097	3.23253	0.0896864	1.23101	1.18472	1.09483	1.12939	1.15999	0.0300531	3.74631	3.65965	3.44646	3.44962	3.57551	0.0756937	1.0604	1.26615	1.19965	1.07681	1.15075	0.0494455	3.26481	3.62687	3.40083	2.96385	3.31409	0.138579
		26	1.0069	1.08182	1.01947	1.05985	1.04201	0.0174237	3.01661	3.25844	3.33905	3.28693	3.22526	0.0715224	1.17341	1.1879	1.20187	1.33367	1.22421	0.0369455	3.88905	3.68248	3.53689	3.37654	3.62124	0.108958	1.08625	1.18994	1.13884	1.15597	1.14275	0.0216214	3.45353	3.65955	3.18373	3.05665	3.33836	0.135308
		26.5	1.15726	1.10501	1.10473	1.13963	1.12666	0.0130825	3.01015	3.07359	3.42369	3.57066	3.26952	0.135437	1.10059	1.09979	1.12845	1.28955	1.1546	0.0454744	3.71	3.6426	3.68263	3.39238	3.6069	0.0728331	0.964675	1.24125	1.38872	1.20774	1.2006	0.0879177	3.27865	3.74602	3.53626	2.99059	3.38788	0.163313
		27	1.10773	1.16679	1.05834	1.08651	1.10484	0.0229946	2.95701	3.27613	3.379	3.44779	3.26498	0.108546	1.11432	1.13468	1.10983	1.27171	1.15763	0.0384074	3.68152	3.83984	3.69163	3.25437	3.61684	0.126125	1.07517	1.21314	1.22996	1.21678	1.18376	0.0363761	3.42011	3.8026	3.26676	2.97814	3.3669	0.171715
		27.5	1.08783	1.06845	1.1348	1.02667	1.07944	0.0224364	2.96321	3.23333	3.44508	3.47332	3.27874	0.118021	1.12901	1.00585	1.11561	1.15154	1.1005	0.0324095	3.91935	3.70135	3.6844	3.4092	3.67858	0.104519	1.05918	1.37746	1.26421	1.00982	1.17767	0.086418	3.32715	3.77096	3.35907	3.01805	3.36881	0.154539
		28	1.10951	0.967555	1.22091	1.1163	1.10357	0.0520149	3.00798	3.13301	3.52778	3.5563	3.30626	0.138618	1.1655	1.08199	1.0398	1.26444	1.13793	0.0496022	3.70109	3.7025	3.50717	3.21788	3.53216	0.114364	1.18468	1.20577	1.23384	1.16797	1.19806	0.0142135	3.51907	3.67864	3.43495	3.29411	3.48169	0.0803941
		28.5	1.11478	1.1781	1.18812	1.09242	1.14336	0.023491	3.07614	3.33041	3.70358	3.46303	3.39329	0.130921	1.1759	1.04475	1.12762	1.16312	1.12785	0.029522	3.83008	3.64829	3.67222	3.36389	3.62862	0.0970197	0.939282	1.09984	1.27391	1.19055	1.1259	0.0716435	3.22216	3.68171	3.53332	3.31056	3.43694	0.104603
		29	1.10326	1.09763	1.21495	1.03104	1.11172	0.0381186	3.06255	3.23064	3.60477	3.67394	3.39298	0.147006	1.14388	1.0633	1.09193	1.27992	1.14476	0.0480404	3.7758	3.75183	3.74671	3.352	3.65659	0.101727	1.08174	1.29136	1.10932	1.09719	1.1449	0.0491438	3.43789	3.90076	3.36963	3.27482	3.49578	0.139075
		29.5	1.11718	1.1129	1.22063	1.07199	1.13067	0.031666	3.19856	3.36796	3.55372	3.68666	3.45172	0.106734	1.08634	1.18087	1.0863	1.22138	1.14372	0.0341584	3.61178	3.96644	3.70673	3.35717	3.66053	0.12587	0.962982	1.19554	1.18031	1.15632	1.12379	0.0542068	3.42651	3.80153	3.66689	3.24504	3.53499	0.123923
		30	1.04021	1.17152	1.20316	1.10237	1.12932	0.036402	3.03097	3.11164	3.57859	3.83123	3.38811	0.190749	1.16791	1.15652	1.09823	1.18246	1.15128	0.0184628	3.81576	3.95274	3.68948	3.29358	3.68789	0.142002	1.00214	1.12653	1.20786	1.16219	1.12468	0.0441074	3.29039	3.84638	3.27112	3.21629	3.40604	0.147616
		30.5	1.01302	1.11858	1.11948	1.07058	1.08042	0.0252015	3.13189	3.2837	3.58202	3.65304	3.41266	0.123127	1.21541	1.14236	1.05942	1.24164	1.16471	0.040901	3.75965	3.92513	3.79065	3.38976	3.7163	0.114617	1.00831	1.31944	1.27398	1.18717	1.19722	0.0686899	3.63826	4.07383	3.73146	3.38998	3.70838	0.141535
		31	1.03441	1.19237	1.23691	1.12082	1.14613	0.0442552	3.17857	3.37503	3.65508	3.59165	3.45008	0.108557	1.13028	1.10475	1.12834	1.33817	1.17539	0.0545706	3.80073	3.95531	3.92527	3.41732	3.77466	0.123722	1.00422	1.2732	1.22333	1.12292	1.15592	0.0594432	3.59236	3.96559	3.58263	3.37745	3.62951	0.122496
		31.5	1.15854	1.05436	1.08525	1.00822	1.07659	0.0315697	3.23472	3.39448	3.57092	3.66568	3.46645	0.0955196	1.16813	1.05858	1.07218	1.3009	1.14995	0.0559113	3.93423	3.90644	3.67089	3.64307	3.78866	0.0764461	1.01464	1.2094	1.15753	1.16793	1.13738	0.0424187	3.59116	3.96783	3.70404	3.31261	3.64391	0.135734
		32	1.08439	1.11525	1.18531	1.03992	1.10622	0.0305642	3.42033	3.23006	3.68344	3.70263	3.50912	0.113133	1.14134	1.08414	1.12384	1.28691	1.15906	0.0442653	3.60995	4.23285	3.83069	3.70825	3.84543	0.136802	1.04261	1.26689	1.26514	1.12735	1.1755	0.0550509	3.4796	4.02444	3.48367	3.40554	3.59831	0.143173
		32.5	1.05291	1.05125	1.21557	1.10655	1.10657	0.0385353	3.4827	3.47533	3.61572	3.87209	3.61146	0.0926727	1.05659	1.17279	1.10712	1.21755	1.13851	0.0354951	3.96419	4.12756	4.00349	4.02484	4.03002	0.0348557	1.02744	1.18524	1.17751	1.12727	1.12937	0.036323	3.59081	4.35659	3.97404	3.22712	3.78714	0.243476
		33	1.06621	1.17845	1.17867	1.13004	1.13834	0.0266269	3.44284	3.39681	3.72936	3.7331	3.57553	0.0903868	1.17348	1.15194	1.2058	1.29997	1.2078	0.0326572	3.93333	4.09882	3.97828	3.8419	3.96308	0.0534056	1.03642	1.23442	1.12966	1.13912	1.1349	0.040464	3.80087	4.21548	3.64216	3.39016	3.76217	0.173153
		33.5	1.02846	1.10845	1.18665	1.05084	1.0936	0.035296	3.21726	3.29152	4.0635	3.63589	3.55204	0.19334	1.21591	1.11452	1.14011	1.21229	1.17071	0.0256027	3.98063	4.11453	4.02298	3.58153	3.92492	0.117823	1.02554	1.25444	1.31078	1.0799	1.16767	0.0682595	3.70186	4.0562	3.74897	3.21472	3.68044	0.173984
		34	1.03465	1.09704	1.06852	1.05548	1.06392	0.0130588	3.37257	3.42074	3.92703	3.83749	3.63946	0.14171	1.24666	1.01781	1.09545	1.08927	1.11229	0.0481277	4.02442	4.10049	3.94365	3.87439	3.98574	0.0490191	0.975265	1.38109	1.30466	1.05261	1.17841	0.0975148	3.62499	4.40759	3.51904	3.35857	3.72754	0.233201
		34.5	1.00476	1.19042	1.10019	1.0216	1.07924	0.0424954	3.29713	3.20605	3.77485	3.82733	3.52634	0.16007	1.11206	1.05254	1.01576	1.21235	1.09818	0.0429174	4.11241	4.38938	3.98163	3.85551	4.08473	0.114292	1.04016	1.13036	1.24034	1.19307	1.15098	0.0432663	3.63904	4.14841	3.91486	3.44459	3.78673	0.154407
		35	1.10194	1.13577	1.12095	1.03368	1.09808	0.0225563	3.38208	3.36035	3.69288	3.9535	3.5972	0.140972	1.13153	1.11904	1.12367	1.23785	1.15302	0.0283923	4.10086	4.36943	4.0333	3.76601	4.0674	0.123942	0.94609	1.2295	1.24909	1.14583	1.14263	0.0692327	3.67448	4.37819	3.86984	3.7668	3.92233	0.157105
		35.5	1.07708	1.08896	1.09586	0.967012	1.05723	0.0303211	3.40385	3.26708	3.78531	3.80631	3.56564	0.135858	1.11341	1.12947	1.05478	1.1843	1.12049	0.0266454	4.05814	4.28113	4.02071	3.93083	4.07271	0.0744346	0.934404	1.17559	1.1565	1.28349	1.1375	0.0732424	3.58041	4.12006	3.70913	3.70025	3.77746	0.11791
		36	1.04918	1.04462	1.04817	1.21407	1.08901	0.0416978	3.31034	3.46015	3.84756	4.01405	3.65802	0.163991	1.0928	1.06255	1.11596	1.23179	1.12577	0.0369907	3.87529	4.58509	4.03472	3.95893	4.11351	0.160529	1.023	1.29758	1.19611	1.20311	1.17995	0.0572056	3.74742	4.2277	4.05829	3.7303	3.94093	0.121731
		36.5	1.02629	1.16815	1.10612	1.05144	1.088	0.0314874	3.4487	3.45255	4.06127	3.77181	3.68358	0.146906	1.13773	0.959107	1.14176	1.24573	1.12108	0.0594955	4.05476	4.50624	4.19473	3.81239	4.14203	0.14483	1.05936	1.21119	1.31021	1.24151	1.20557	0.0529538	3.83622	4.3275	3.89861	3.58918	3.91288	0.153508
		37	1.15663	1.08432	1.17477	1.08715	1.12572	0.023385	3.42423	3.55336	3.93539	3.90061	3.7034	0.126872	1.08376	1.12758	1.0833	1.21452	1.12729	0.0308754	4.06328	4.72087	4.23985	3.96392	4.24698	0.167951	1.06339	1.17863	1.13517	1.11112	1.12208	0.0240389	3.66911	4.42759	3.98315	3.73029	3.95254	0.172321
		37.5	1.07143	0.996412	1.12325	1.04234	1.05836	0.0265764	3.4712	3.55308	4.10813	3.94349	3.76897	0.152961	1.0352	1.16309	1.1525	1.23701	1.14695	0.0417226	4.15618	4.71933	4.30619	3.79181	4.24338	0.191919	0.990205	1.25595	1.15901	1.17397	1.14478	0.055757	3.84568	4.58729	3.88349	3.88803	4.05112	0.178973
		38	1.15509	1.10791	1.13169	1.06405	1.11469	0.0194335	3.28047	3.4823	4.05454	3.88155	3.67471	0.177834	1.21459	1.09691	1.19918	1.2908	1.20037	0.0398813	4.14076	4.81801	4.11722	3.86878	4.23619	0.203462	0.877087	1.30337	1.22875	1.15275	1.14049	0.0930289	3.79582	4.54091	4.07177	3.93011	4.08465	0.162184
		38.5	1.09861	1.02485	1.07027	1.04314	1.05922	0.0161078	3.59494	3.41721	4.26841	3.88907	3.79241	0.186118	1.10937	1.10586	1.04322	1.21415	1.11815	0.0354256	4.33998	4.43983	4.44439	4.2637	4.37197	0.0433925	1.02666	1.17718	1.32252	1.06909	1.14886	0.0659897	4.0524	4.49154	4.02893	3.63537	4.05206	0.174954
		39	1.10625	1.09248	1.14753	1.0565	1.10069	0.0188087	3.52313	3.67554	3.96612	4.02283	3.7969	0.1188	1.17999	1.07347	1.10452	1.28041	1.1596	0.0460648	4.20753	4.5861	4.39678	4.11346	4.32597	0.104829	1.06083	1.27586	1.26317	1.32915	1.23226	0.0589016	4.03119	4.55778	4.05042	3.89868	4.13452	0.145064
		39.5	1.15145	1.04195	1.14898	1.10441	1.1117	0.0256389	3.49806	3.71856	3.97791	4.00452	3.79976	0.119472	1.1638	1.05212	1.23303	1.2889	1.18446	0.0509966	4.28634	4.82835	4.36257	3.8325	4.32744	0.203878	1.0493	1.15725	1.12579	1.16182	1.12354	0.0260107	3.87734	4.36116	4.23295	3.78371	4.06379	0.138519
		40	1.09625	1.21485	1.12045	1.05771	1.12232	0.0334411	3.53225	3.61555	4.11121	3.97386	3.80822	0.139201	1.18518	1.10187	1.06161	1.32814	1.1692	0.0588959	4.31639	4.57205	4.35412	4.09253	4.33377	0.0981883	0.996331	1.29633	1.26119	1.16666	1.18013	0.0671046	3.86806	4.54073	4.21867	3.7554	4.09571	0.178139
		40.5	1.03532	1.03581	1.21304	1.08619	1.09259	0.0418858	3.51595	3.59266	3.88847	4.03113	3.75705	0.121636	1.17325	0.964988	1.10861	1.24908	1.12398	0.0602715	4.21338	4.80543	4.47763	3.96993	4.36659	0.179286	0.986514	1.2805	1.3044	1.16362	1.18376	0.0725851	4.00887	4.53806	4.11667	3.93658	4.15005	0.134527
		41	0.9443	1.09015	1.28208	1.00174	1.07957	0.0738695	3.46749	3.53975	3.86009	3.97296	3.71007	0.122295	1.13381	1.09236	1.10417	1.26571	1.14901	0.0398639	4.51527	4.78953	4.51695	4.17379	4.49888	0.126082	1.05547	1.23416	1.30725	1.07151	1.1671	0.0617379	4.11661	4.75367	4.22013	3.84038	4.2327	0.191258
		41.5	1.08354	1.12212	1.17664	1.0438	1.10653	0.0283177	3.92812	3.52384	4.12307	4.09431	3.91734	0.138022	1.12926	1.04371	1.09025	1.14721	1.10261	0.0229515	4.13566	4.77468	4.41516	4.39188	4.42934	0.131374	1.0858	1.17586	1.24042	1.186	1.17202	0.0320439	4.12005	4.7569	4.17058	4.03614	4.27092	0.164348
		42	1.15432	0.988965	1.08983	1.11002	1.08578	0.0349703	3.72356	3.54529	4.03684	4.01089	3.82914	0.118284	1.1634	1.07366	1.09635	1.2936	1.15675	0.0494347	4.39412	4.82116	4.65138	4.27353	4.53505	0.123708	1.1282	1.34294	1.19756	1.10326	1.19299	0.053817	3.84337	4.53295	4.30616	3.8321	4.12865	0.174235
		42.5	1.10788	1.09689	1.08583	1.00464	1.07381	0.0234919	3.79205	3.63494	4.18471	4.00778	3.90487	0.120587	1.25443	1.04296	1.09995	1.17583	1.14329	0.0459666	4.23538	4.996	4.39565	4.16735	4.44859	0.18864	1.14005	1.12895	1.13005	1.14022	1.13482	0.00307733	3.79647	4.4053	4.29124	3.91411	4.10178	0.14619
		43	1.04072	1.07394	1.13775	1.0242	1.06915	0.0250972	3.6445	3.61239	4.06088	4.29502	3.9032	0.165801	1.09128	0.993321	1.12951	1.18272	1.09921	0.0399657	4.13483	4.93045	4.63316	4.26769	4.49153	0.180289	0.979645	1.27173	1.24938	1.13432	1.15877	0.066867	3.99501	4.69942	4.26156	4.01045	4.24161	0.164376
		43.5	1.01263	1.17169	1.17117	1.04829	1.10095	0.0413423	3.65746	3.37556	4.3254	4.24019	3.89965	0.22923	1.08549	1.08851	1.21238	1.18827	1.14366	0.0330864	4.33462	5.21278	4.4407	4.23163	4.55493	0.223397	1.03498	1.29036	1.26909	1.10485	1.17482	0.0623757	3.93205	4.68805	4.46147	3.99917	4.27018	0.182342
		44	1.06375	1.12223	1.23244	1.06957	1.122	0.0390928	3.63012	3.72321	4.33716	4.29726	3.99694	0.186062	1.14368	1.05781	1.03757	1.28265	1.13043	0.0557103	4.41456	5.08634	4.68624	4.31343	4.62514	0.17271	1.02172	1.26979	1.20049	1.1022	1.14855	0.0544907	3.68383	4.73668	4.41477	4.04514	4.22011	0.227842
		44.5	0.986874	1.06848	1.21424	1.05573	1.08133	0.0477912	3.72498	3.67034	4.23574	4.25957	3.97266	0.159237	1.22636	1.11565	1.04196	1.17798	1.14049	0.0398995	4.47532	5.1871	4.70771	4.13563	4.62644	0.220733	1.14467	1.23356	1.28001	1.09273	1.18774	0.0423231	4.30538	4.7331	4.44261	4.1268	4.40197	0.127913
		45	1.17015	1.13895	1.1574	1.00516	1.11792	0.0381273	3.82048	3.71378	4.3101	4.22669	4.01776	0.147319	1.18318	1.09749	1.01148	1.21248	1.12616	0.0453473	4.46064	5.35747	4.7367	4.25646	4.70282	0.239375	1.07468	1.23921	1.28637	1.24204	1.21058	0.0465672	4.03701	4.61982	4.30562	3.81918	4.19541	0.172943
		45.5	1.05893	1.10023	1.14578	0.990214	1.07379	0.033024	3.78544	3.5103	4.21006	4.54872	4.01363	0.229185	1.19166	1.05842	0.98658	1.31376	1.13761	0.0724752	4.60934	5.24209	4.74871	4.12692	4.68177	0.22941	0.981897	1.25144	1.13196	1.15785	1.13079	0.0558715	4.13038	4.8396	4.50685	4.06273	4.38489	0.180322
		46	1.06371	1.13428	1.12144	1.04252	1.09049	0.0221631	3.75069	3.71066	4.27737	4.48716	4.05647	0.193084	1.1486	1.16189	1.12744	1.23578	1.16842	0.0235447	4.32712	5.40752	4.83113	4.49182	4.7644	0.238672	1.02366	1.21825	1.19016	1.09326	1.13133	0.0447762	4.28677	4.92145	4.51957	4.10916	4.45924	0.175495
		46.5	1.10332	1.18068	1.13172	1.04643	1.11554	0.0280331	3.7014	3.49852	4.31608	4.48431	4.00008	0.23719	1.111	1.07484	1.18564	1.16751	1.13475	0.0255218	4.54806	5.38844	4.62731	4.53027	4.77352	0.206057	0.981606	1.15504	1.16339	1.09459	1.09866	0.0419196	4.13123	4.87201	4.50844	4.26431	4.444	0.16265
		47	0.997896	1.09165	1.09796	1.0153	1.0507	0.0257422	3.84647	3.61795	4.239	4.55026	4.06342	0.206831	1.28845	1.04804	1.07453	1.03727	1.11207	0.0593095	4.54835	5.33194	4.77727	4.41676	4.76858	0.202017	1.10461	1.33043	1.24795	1.14597	1.20724	0.0509247	4.06752	4.76185	4.61548	4.1309	4.39394	0.173248
		47.5	1.07942	1.14804	1.17131	1.01483	1.1034	0.0353838	3.83208	3.50597	4.34779	4.63605	4.08047	0.25362	1.09891	1.03079	1.05607	1.31139	1.12429	0.0639327	4.51809	5.32002	4.83752	4.36356	4.7598	0.21121	1.07831	1.36198	1.15575	1.17694	1.19324	0.0601078	4.09862	4.9857	4.61134	3.93845	4.40853	0.240013
		48	1.0769	1.12565	1.15214	1.05844	1.10328	0.0215919	3.81662	3.51729	4.38026	4.51397	4.05704	0.234946	1.10232	1.10567	1.10657	1.36059	1.16879	0.0639415	4.47009	5.22712	4.82147	4.6188	4.78437	0.164211	0.976973	1.395	1.20647	1.1679	1.18659	0.085693	4.18536	5.1008	4.90807	4.27526	4.61737	0.227647
		48.5	1.07913	1.16187	1.02416	1.03366	1.0747	0.0314329	3.65207	3.64156	4.42607	4.38447	4.02604	0.219122	1.13298	1.12642	1.04913	1.22544	1.13349	0.0360812	4.75461	5.30736	4.917	4.49683	4.86895	0.169817	1.10584	1.21156	1.21658	1.15679	1.17269	0.026074	4.20009	4.97935	4.70677	4.16518	4.51285	0.198728
		49	1.06976	1.15695	1.04168	1.03533	1.07593	0.0280238	3.99284	3.65148	4.58077	4.55885	4.19599	0.226842	1.22952	1.11221	1.10848	1.16461	1.1537	0.0283355	4.51136	5.27501	4.86345	4.50609	4.78898	0.182316	0.996354	1.41575	1.16396	1.27885	1.21373	0.0888721	4.23198	5.09879	4.79678	4.13346	4.56525	0.230178
		49.5	1.06778	1.20373	1.15638	0.951951	1.09496	0.0553718	3.96672	3.60683	4.31321	4.62096	4.12693	0.218886	1.24545	1.05866	1.04429	1.40772	1.18903	0.0860992	4.74573	5.54125	4.81528	4.3256	4.85696	0.252438	1.01881	1.2465	1.1902	1.12514	1.14516	0.0488733	4.22687	5.09336	4.70082	4.17246	4.54838	0.216973
		50	1.02176	1.06497	1.12741	1.08167	1.07395	0.0218365	3.86375	3.58148	4.41363	4.52717	4.09651	0.224624	1.15244	0.984541	1.17975	1.13092	1.11191	0.0436167	4.49551	5.57573	4.81252	4.78087	4.91616	0.231125	1.05843	1.28648	1.34072	1.15548	1.21028	0.063824	4.33291	5.10194	4.86145	4.0481	4.5861	0.240737
		50.5	0.992659	1.11963	1.17855	1.07927	1.09253	0.0390339	3.92373	3.72489	4.73219	4.60832	4.24728	0.248841	1.14772	1.13071	1.04112	1.24189	1.14036	0.0411338	4.7964	5.81457	4.99415	4.6594	5.06613	0.258766	1.10685	1.20485	1.17799	1.11554	1.15131	0.023867	4.10246	5.10692	4.90442	4.34886	4.61567	0.234393
		51	0.976441	1.20548	1.12911	1.02282	1.08346	0.0517228	3.83483	3.47828	4.62934	4.71805	4.16512	0.303049	1.20613	1.0634	0.992985	1.2188	1.12033	0.0551637	4.59233	5.87751	4.99341	5.10763	5.14272	0.268696	1.04712	1.21591	1.19361	1.08683	1.13587	0.0408459	4.4308	5.15058	4.84122	4.36974	4.69808	0.183596
		51.5	1.04956	1.17562	1.12982	1.07188	1.10672	0.0285227	4.06823	3.65545	4.69234	4.51183	4.23197	0.232638	1.13555	1.07656	1.10757	1.22498	1.13616	0.0319632	4.78534	5.72904	5.04127	4.73126	5.07173	0.229297	0.908345	1.26965	1.15182	1.211	1.13521	0.079353	4.55786	5.26229	5.05138	4.10639	4.74448	0.258892
		52	1.09032	1.08396	1.2328	1.14407	1.13779	0.0344201	3.92991	3.62829	4.7531	4.60347	4.22869	0.268517	1.22465	1.07415	1.10053	1.16844	1.14194	0.0339761	4.73113	5.85397	4.88789	4.71053	5.04588	0.272258	1.05137	1.31291	1.30336	1.14384	1.20287	0.0636682	4.31045	5.30186	4.8444	4.23743	4.67354	0.249335
		52.5	1.03168	1.06402	1.14728	1.12728	1.09256	0.0269585	3.81289	3.49495	4.56105	4.68565	4.13863	0.288401	1.18097	0.980955	1.10891	1.26035	1.1328	0.0593136	4.76189	5.92433	4.99051	4.83954	5.12907	0.269303	1.00702	1.31831	1.20338	1.11733	1.16151	0.0659273	4.49715	5.49366	4.78135	4.38425	4.7891	0.249266
		53	1.08567	1.19537	1.14531	1.0636	1.12249	0.0298005	3.85872	3.63059	4.83869	4.64945	4.24436	0.294783	1.09555	0.977272	1.08359	1.20561	1.09051	0.0466765	4.73119	5.61462	5.123	4.76439	5.0583	0.20556	1.06096	1.16304	1.20008	1.20686	1.15773	0.0336642	4.1041	5.32471	4.70683	4.32857	4.61605	0.266953
		53.5	1.01976	1.1523	1.217	1.12185	1.12773	0.0410936	3.9882	3.62793	4.88929	4.63638	4.28545	0.289893	1.1612	0.993672	1.11386	1.31373	1.14562	0.0662071	5.02571	5.82501	5.06714	4.83631	5.18854	0.218024	1.06112	1.20798	1.21457	1.02056	1.12606	0.0499102	4.57298	5.4054	4.83909	4.16109	4.74464	0.260691
		54	1.0874	1.13723	1.11598	1.08728	1.10697	0.0121381	3.78384	3.655	4.77653	4.8285	4.26097	0.313945	1.19022	1.11145	1.0739	1.22471	1.15007	0.0347343	5.12613	5.94198	5.01726	4.91689	5.25057	0.234397	1.09512	1.2896	1.27193	1.1766	1.20831	0.0451605	4.35546	5.27719	4.96794	4.39525	4.74896	0.224895
		54.5	0.991521	1.10935	1.15613	1.01966	1.06917	0.0383597	4.09382	3.97445	4.95613	4.7311	4.43887	0.239392	1.23426	1.09588	1.07965	1.2299	1.15992	0.0418005	4.83325	5.99244	5.06204	4.88789	5.19391	0.270611	0.995328	1.26656	1.24789	1.09588	1.15141	0.0645588	4.23425	5.50741	4.78911	4.3634	4.72354	0.286918
		55	1.04623	1.13863	1.15552	0.939631	1.07	0.0496524	4.07197	3.71806	5.01499	4.81168	4.40417	0.305543	1.11391	1.08553	1.15595	1.11615	1.11788	0.0144746	5.02306	6.066	5.09431	4.7131	5.22412	0.292571	1.08589	1.22329	1.25864	1.13103	1.17471	0.0400016	4.07932	5.51166	4.98699	4.49367	4.76791	0.309641
		55.5	1.08037	1.07684	1.15155	1.02562	1.0836	0.0258764	4.13855	3.64722	5.06789	4.64346	4.37428	0.307916	1.12879	0.973637	1.10744	1.22974	1.1099	0.0526724	4.91098	6.10055	5.15345	5.02985	5.29871	0.271826	1.12287	1.2409	1.25958	1.09503	1.17959	0.0413572	4.4645	5.44804	5.0526	4.3289	4.82351	0.260775
		56	1.00909	1.08253	1.18174	1.08369	1.08926	0.0354215	3.92918	3.68098	5.07609	5.02574	4.428	0.363339	1.21335	1.06047	1.11671	1.20706	1.1494	0.0369587	4.86705	6.47766	5.12244	4.7095	5.29416	0.403569	1.00827	1.30117	1.08989	1.08191	1.12031	0.0630222	4.4044	5.54559	5.16037	4.52973	4.91002	0.268776
		56.5	1.12459	1.0287	1.1278	0.95996	1.06027	0.0405759	4.17977	3.78282	5.03195	4.72802	4.43064	0.278779	0.986598	1.07504	1.1244	1.17633	1.09059	0.0403638	4.71225	6.24664	5.25535	4.94818	5.2906	0.337514	1.01145	1.24319	1.16964	1.16823	1.14813	0.0488071	4.38905	5.64557	4.9115	4.36154	4.82691	0.300784
		57	1.05373	1.03452	1.0483	1.03964	1.04405	0.00430061	3.96405	3.77291	5.12581	4.84624	4.42725	0.329931	1.10656	1.01994	1.10798	1.28089	1.12884	0.0547038	5.0105	6.08001	5.19163	4.79708	5.26981	0.281848	1.01816	1.27844	1.3009	1.19827	1.19895	0.0641601	4.56347	5.51134	5.20864	4.53578	4.95481	0.24202
		57.5	1.11528	1.10864	1.15458	0.933035	1.07788	0.0493352	4.14543	3.96265	5.36522	4.99611	4.61735	0.335919	1.05016	1.09742	1.0806	1.19849	1.10667	0.0321304	5.17358	6.49564	5.29037	5.0957	5.51382	0.329708	1.08385	1.26712	1.18041	1.08722	1.15465	0.0436581	4.71123	5.76166	5.53287	4.33623	5.0855	0.336504
		58	0.967298	1.10823	1.10256	0.910335	1.02211	0.0494861	4.23481	3.83589	5.20108	5.27282	4.63615	0.356603	1.08377	1.04718	1.14719	1.29942	1.14439	0.0556538	5.09704	6.27275	5.093	5.00261	5.36635	0.302918	1.02721	1.1752	1.21246	1.16812	1.14575	0.0406921	4.37342	5.67156	5.26587	4.41872	4.93239	0.320661
		58.5	1.14376	1.14458	1.03822	1.18844	1.12875	0.0319319	4.13192	4.04154	5.52078	4.97931	4.66839	0.354022	1.03914	1.07294	1.11645	1.3951	1.15591	0.0812859	5.18336	6.50915	5.21038	5.10793	5.50271	0.336182	1.04806	1.29339	1.20347	1.06421	1.15228	0.0585595	4.46545	5.87781	5.17457	4.17156	4.92235	0.381769
		59	1.04929	1.05351	1.13147	0.973353	1.0519	0.0322881	4.37352	4.03557	5.18138	4.95453	4.63625	0.262728	1.11519	1.09504	1.13157	1.14119	1.12075	0.0101107	5.2252	6.51649	5.26817	5.0934	5.52582	0.33231	0.989187	1.3862	1.22047	1.17571	1.19289	0.0816098	4.6682	5.90517	5.32095	4.7696	5.16598	0.285091
		59.5	1.08064	1.13151	1.14259	0.931776	1.07163	0.0485288	4.32109	4.11862	5.26122	4.83752	4.63461	0.257933	1.09156	1.15083	1.17821	1.16186	1.14562	0.0188761	4.88773	6.63765	5.12091	5.09262	5.43473	0.404326	1.04225	1.26611	1.23862	1.13148	1.16961	0.051437	4.63285	5.81563	5.24018	4.7284	5.10427	0.272032
		60	1.06571	1.02577	1.1318	0.994508	1.05445	0.0296152	4.46308	3.7101	5.23062	5.01383	4.60441	0.339058	1.14782	0.972633	1.04202	1.14023	1.07568	0.0419553	5.03473	6.51564	5.8075	5.26721	5.65627	0.329022	1.07456	1.25325	1.19842	1.14846	1.16867	0.0379741	4.50771	5.4402	5.08568	4.68486	4.92961	0.208758
							#DIV/0!	#DIV/0!					#DIV/0!	#DIV/0!					#DIV/0!	#DIV/0!					#DIV/0!	#DIV/0!					#DIV/0!	#DIV/0!					#DIV/0!	#DIV/0!
							#DIV/0!	#DIV/0!					#DIV/0!	#DIV/0!					#DIV/0!	#DIV/0!					#DIV/0!	#DIV/0!					#DIV/0!	#DIV/0!					#DIV/0!	#DIV/0!
							#DIV/0!	#DIV/0!					#DIV/0!	#DIV/0!					#DIV/0!	#DIV/0!					#DIV/0!	#DIV/0!					#DIV/0!	#DIV/0!					#DIV/0!	#DIV/0!
							#DIV/0!	#DIV/0!					#DIV/0!	#DIV/0!					#DIV/0!	#DIV/0!					#DIV/0!	#DIV/0!					#DIV/0!	#DIV/0!					#DIV/0!	#DIV/0!
							#DIV/0!	#DIV/0!					#DIV/0!	#DIV/0!					#DIV/0!	#DIV/0!					#DIV/0!	#DIV/0!					#DIV/0!	#DIV/0!					#DIV/0!	#DIV/0!

## Sheet: 3F
	CsA
		Time (min)	0 CsA				Mean	SEM	0.5 μM CsA				Mean	SEM	1 μM CsA				Mean	SEM	FPP+0CsA				Mean	SEM	FPP+0.5 μM CsA				Mean	SEM	FPP+1 μM CsA				Mean	SEM
			0.920128	0.949458	0.890585	0.960253	0.930106	0.0156653	0.86438	0.982228	0.969972	1.05098	0.966891	0.0385408	0.891029	0.92572	0.841871	0.955567	0.903547	0.024424	0.94799	1.13112	0.981586	1.06129	1.0305	0.0411017	0.842975	0.875635	0.933043	1.05967	0.927832	0.0477273	0.981167	0.9404	0.836365	0.944196	0.925532	0.0311121
			0.903273	1.03234	0.966272	0.950364	0.963062	0.0266863	0.824102	0.977115	0.920542	0.909817	0.907894	0.0315915	0.847181	0.829101	0.840982	0.992282	0.877386	0.0384816	0.891477	1.02296	0.960712	0.977182	0.963082	0.0272589	0.869712	0.924349	0.896295	0.963537	0.913473	0.0200723	0.9813	0.929167	0.896809	0.887083	0.92359	0.0212359
			0.906491	1.00634	0.886464	1.03896	0.959563	0.0372511	0.948126	0.946452	0.933495	0.950219	0.944573	0.00377229	0.986135	0.975256	1.00706	0.99246	0.990228	0.00664069	1.04309	0.852201	0.942688	0.834538	0.91813	0.0479176	1.03362	0.88818	0.978443	0.87711	0.944338	0.0374248	1.03608	0.878213	0.818006	0.973485	0.926447	0.0485789
			0.971685	1.01262	1.08172	0.915187	0.995302	0.035052	0.874917	0.989312	0.992099	0.911606	0.941983	0.0291152	1.01893	0.93983	0.973132	0.98555	0.979361	0.0163445	0.811043	1.13333	1.00683	1.00294	0.988535	0.0664652	0.95349	0.943748	0.88693	0.885796	0.917491	0.018083	1.17609	0.901389	0.893299	0.884955	0.963933	0.0707977
			0.968667	0.931951	0.878452	0.97545	0.93863	0.0222183	1.04426	0.982526	0.985485	0.913403	0.981418	0.026759	0.903307	1.06807	0.979515	1.07909	1.0075	0.0412644	0.996243	0.920901	1.01812	1.07248	1.00194	0.0314085	1.01198	1.03037	1.06914	0.948055	1.01489	0.0252623	0.982986	1.10631	0.945858	1.04096	1.01903	0.0350619
			0.902706	0.940012	1.07174	0.966492	0.970237	0.0362745	0.926257	0.958894	1.05545	1.00436	0.986239	0.0280831	1.04868	0.991118	0.974432	1.01623	1.00762	0.01616	1.05409	0.946462	0.97165	0.998122	0.992582	0.0230569	0.923863	1.07145	0.880556	0.854498	0.932592	0.0484463	1.09353	0.896169	0.98497	0.91899	0.973415	0.0442445
			0.915478	1.0531	1.04132	0.890045	0.974987	0.04209	0.907453	1.05212	0.912546	0.899803	0.94298	0.0364732	1.0128	0.926802	1.07501	1.06247	1.01927	0.0336224	1.04149	0.992426	1.01275	1.0172	1.01597	0.0100724	0.944465	0.860451	1.0472	1.10543	0.989387	0.0543534	0.878489	0.981721	0.947458	1.00135	0.952253	0.0269917
			0.906906	0.967117	0.970478	1.03859	0.970774	0.0269136	0.881491	0.970898	0.977001	0.921848	0.93781	0.0224673	0.911699	0.934948	0.954226	0.939396	0.935067	0.00881237	0.969828	0.999767	1.02536	0.9281	0.980765	0.0209033	0.936359	1.00034	1.08482	0.932472	0.988496	0.0356781	0.902109	1.0692	1.00032	0.900038	0.967917	0.041076
			0.899204	0.945074	0.964668	1.07692	0.971466	0.0377322	0.951151	0.98489	0.990125	1.00866	0.983706	0.0119896	0.94257	0.9606	1.09363	0.971664	0.992115	0.034364	0.965816	0.928611	1.01352	1.11828	1.00656	0.0410944	1.09762	1.01658	1.07171	1.13104	1.07924	0.0241587	1.0614	0.942759	1.13969	1.03352	1.04434	0.040638
			1.0265	1.04469	0.977773	0.86699	0.97899	0.0399163	1.09496	0.970522	1.01916	0.921763	1.0016	0.0369274	0.995911	1.0567	1.06137	0.983737	1.02443	0.0201552	1.06848	1.01101	1.05051	0.900044	1.00751	0.0377792	1.04981	0.992529	0.933653	0.951059	0.981763	0.0258258	1.04678	0.929588	0.998949	0.99232	0.991909	0.0240563
			1.03755	1.024	1.04395	0.988284	1.02344	0.0124359	1.04154	0.97307	1.04647	0.949015	1.00252	0.0244688	0.925463	0.964012	0.960396	0.941722	0.947898	0.00893184	1.07282	1.01184	0.862706	1.04312	0.997624	0.0466642	1.06782	1.14843	0.985193	1.04981	1.06281	0.033601	1.03334	1.08217	1.02268	1.07735	1.05389	0.0151282
			1.01326	0.859656	1.01155	1.03917	0.980909	0.0409082	1.06101	0.995773	0.945213	1.10655	1.02714	0.0355312	1.06594	1.07571	0.986037	1.02971	1.03935	0.0203384	0.923452	0.99028	1.07902	0.946035	0.984697	0.0343679	0.959477	1.05693	0.975945	0.917842	0.977549	0.0291489	0.916984	0.979379	1.10776	0.994697	0.999705	0.0397458
			0.938302	1.05929	1.00321	1.04767	1.01212	0.0274134	1.1201	1.017	0.988426	1.08349	1.05226	0.0301339	1.11191	0.993869	1.03838	0.986778	1.03273	0.0287557	1.02067	1.02421	0.892873	1.07978	1.00438	0.039558	0.989546	0.986965	0.97084	1.05924	1.00165	0.019639	0.957294	1.09303	0.942557	1.15923	1.03803	0.0527157
			1.01957	1.0812	1.03004	1.0043	1.03378	0.0166676	1.10211	0.976738	1.04353	1.12344	1.06145	0.0329047	0.985569	1.04276	1.0172	0.989477	1.00875	0.0133445	0.939224	0.873842	1.10446	1.06455	0.995519	0.0537029	1.09464	1.1001	0.946644	1.00799	1.03734	0.036866	0.989811	1.08829	0.994606	0.983901	1.01415	0.0248089
			1.13873	1.00282	1.07581	1.09824	1.0789	0.0285055	1.00416	1.11873	0.971979	1.06978	1.04116	0.0329033	0.993859	1.10089	1.07641	0.959941	1.03277	0.0333701	1.051	0.954214	1.07564	1.10833	1.0473	0.0331744	1.14182	0.937349	1.11323	1.00771	1.05003	0.0473542	0.974325	1.0315	1.04506	1.047	1.02447	0.0170681
			1.15763	1.0395	0.940335	1.07282	1.05257	0.0449225	1.10176	1.10745	1.01519	1.10064	1.08126	0.0220723	1.12465	1.09344	0.932478	1.02921	1.04494	0.0424271	1.00565	1.09942	0.969161	0.858101	0.983083	0.0498816	0.989753	1.12095	1.10117	1.10079	1.07817	0.0298442	1.00607	1.09589	1.34883	1.09367	1.13611	0.0739245
			1.21571	1.14558	1.00923	1.02305	1.09839	0.04968	1.10506	1.01969	1.05846	0.981524	1.04118	0.0264573	1.11763	1.08429	1.02065	1.06497	1.07188	0.0202468	1.12587	1.03515	1.05696	1.0243	1.06057	0.0228021	1.10041	1.02097	1.03149	1.06335	1.05405	0.0178858	1.00577	0.966166	1.06209	1.06999	1.026	0.0245411
			1.15821	0.905235	1.15642	1.04721	1.06677	0.0597727	1.14717	0.976607	1.17485	1.0931	1.09793	0.0438596	1.11675	1.03689	1.16724	1.01975	1.08516	0.0345724	1.07176	1.07226	0.975464	0.965603	1.02127	0.0293627	0.992639	1.02468	1.0937	1.08459	1.0489	0.0242091	0.976472	1.08866	1.0147	0.997265	1.01927	0.0244127
			0	0	0	0	0	0	0	0	0	0	0	0	0	0	0	0	0	0	0	0	0	0	0	0	0	0	0	0	0	0	0	0	0	0	0	0
			0	0	0	0	0	0	0	0	0	0	0	0	0	0	0	0	0	0	0	0	0	0	0	0	0	0	0	0	0	0	0	0	0	0	0	0
			0	0	0	0	0	0	0	0	0	0	0	0	0	0	0	0	0	0	0	0	0	0	0	0	0	0	0	0	0	0	0	0	0	0	0	0
		0	0	0	0	0	0	0	0	0	0	0	0	0	0	0	0	0	0	0	0	0	0	0	0	0	0	0	0	0	0	0	0	0	0	0	0	0
		0.5	0.736933	0.946071	1.04868	1.12851	0.96505	0.0847116	1.09231	0.894381	1.00431	1.20308	1.04852	0.0655238	1.13181	1.09637	1.09855	1.44916	1.19397	0.0854472	1.48161	1.62398	1.37732	1.21863	1.42539	0.0854681	1.43522	1.39241	1.20786	1.35947	1.34874	0.0494545	1.56425	1.53527	1.28882	1.22611	1.40361	0.0855485
		1	0.739399	0.915327	1.03886	1.04242	0.934002	0.0712796	1.12659	1.14476	1.03416	1.14736	1.11322	0.0267553	0.986544	1.22228	1.13936	1.47987	1.20701	0.103225	1.57794	1.68875	1.59524	1.20606	1.517	0.106463	1.72696	1.50845	1.20646	1.49427	1.48403	0.106757	1.62848	1.68903	1.55612	1.29075	1.54109	0.0877594
		1.5	0.662098	1.01849	1.14896	1.07871	0.977063	0.10832	1.04385	1.12938	0.921736	1.29915	1.09853	0.0792914	1.0801	1.26139	1.02843	1.36005	1.18249	0.0774435	1.66966	1.76131	1.4142	1.38308	1.55706	0.0935748	1.83447	1.54003	1.38845	1.49352	1.56412	0.0955314	1.82863	1.79482	1.67943	1.44457	1.68686	0.0868508
		2	0.79208	0.946954	0.995469	1.09343	0.956984	0.0628448	1.0978	1.28307	1.05316	1.14956	1.1459	0.0497857	1.24572	1.27375	0.995145	1.3733	1.22198	0.0804132	1.99097	1.83139	1.83927	1.24351	1.72628	0.165062	1.86636	1.59204	1.37152	1.91185	1.68544	0.126248	1.96653	1.76016	1.82865	1.47819	1.75839	0.102784
		2.5	0.851456	0.957519	1.04226	1.05244	0.975918	0.0466241	1.08476	1.2139	1.00495	1.18901	1.12315	0.0483214	1.09884	1.28224	1.04853	1.34136	1.19274	0.0705394	1.96625	2.08654	1.80541	1.40716	1.81634	0.14805	1.84276	1.50031	1.27258	1.68227	1.57448	0.122556	2.03164	1.88055	2.17834	1.34588	1.8591	0.181552
		3	0.942361	0.999017	1.05621	1.14016	1.03444	0.0422135	1.16282	1.23484	1.13729	1.25441	1.19734	0.028079	1.0664	1.19244	1.0599	1.305	1.15593	0.0583043	2.05704	1.99197	1.91301	1.4112	1.84331	0.147014	1.83333	1.66935	1.40096	1.79746	1.67528	0.0979778	1.87689	1.82701	1.82309	1.42739	1.7386	0.104456
		3.5	1.05121	1.0683	1.02112	1.13441	1.06876	0.023956	1.19561	1.11916	0.946472	1.19599	1.11431	0.0587895	1.13835	1.19655	1.00291	1.32033	1.16453	0.0658953	1.80716	1.89575	1.83324	1.41279	1.73723	0.109734	1.63845	1.60031	1.43394	1.78981	1.61563	0.0730894	1.63794	1.83498	1.8942	1.48252	1.71241	0.0941929
		4	0.993967	1.09132	1.02883	1.21372	1.08196	0.0483179	1.13295	1.19373	1.10023	1.12455	1.13787	0.0198727	0.99135	1.43839	1.14195	1.40841	1.24502	0.107649	2.03111	1.8059	1.89599	1.26663	1.74991	0.167607	1.65735	1.5444	1.51774	1.98288	1.67559	0.106805	1.72255	1.6827	1.72163	1.42864	1.63888	0.0706922
		4.5	1.00335	0.97992	1.04774	1.25954	1.07264	0.0638689	1.1709	1.16339	0.980755	1.18845	1.12587	0.048657	1.0893	1.52513	1.19509	1.28786	1.27435	0.0929158	1.99209	1.70842	1.92837	1.31956	1.73711	0.151868	1.74336	1.58703	1.39937	1.92591	1.66392	0.112118	1.70494	1.86742	1.86154	1.60269	1.75915	0.0643048
		5	1.0374	1.0318	1.10156	1.12079	1.07289	0.0224785	1.0556	1.27025	1.09007	1.22288	1.1597	0.0515584	1.14537	1.45263	1.19146	1.49995	1.32235	0.0898932	1.96669	1.65663	1.77125	1.42534	1.70498	0.11307	1.46891	1.59589	1.23841	1.83112	1.53358	0.123734	1.6456	1.77903	1.69769	1.6674	1.69743	0.029221
		5.5	0.977966	1.00239	1.01629	1.12185	1.02963	0.0317468	1.14266	1.29771	1.06504	1.23708	1.18562	0.051314	1.21178	1.61133	1.2129	1.50589	1.38548	0.102251	2.16808	1.94541	1.67619	1.42951	1.8048	0.160502	1.76906	1.58109	1.25879	1.68905	1.5745	0.112062	1.81152	1.76222	1.67781	1.60972	1.71532	0.0447342
		6	1.09183	1.01072	1.14781	1.22959	1.11998	0.046115	1.07814	1.33769	1.0236	1.19413	1.15839	0.0695429	1.203	1.49641	1.14829	1.41706	1.31619	0.0834939	2.08229	1.86279	1.87387	1.43322	1.81304	0.136299	1.61383	1.42441	1.26057	1.72623	1.50626	0.102884	1.87874	1.8223	1.67021	1.66138	1.75816	0.0545855
		6.5	1.02758	1.05386	1.14915	1.43023	1.16521	0.0921207	1.20698	1.18332	1.08851	1.22016	1.17474	0.0297362	1.24602	1.72913	1.29154	1.37766	1.41109	0.109471	2.15725	1.71039	1.63949	1.35553	1.71567	0.165963	1.80192	1.5179	1.47962	1.64505	1.61112	0.0727651	1.83325	1.80449	1.85246	1.71714	1.80184	0.0299026
		7	1.19474	1.04463	1.23663	1.34827	1.20606	0.0628131	1.17829	1.26761	1.15381	1.43436	1.25852	0.063509	1.24111	1.64526	1.37525	1.39621	1.41446	0.0842576	1.93167	1.8187	1.53861	1.56113	1.71253	0.096809	1.65938	1.68968	1.34049	1.69384	1.59585	0.0854651	1.894	1.82889	1.91616	1.7531	1.84804	0.0366667
		7.5	1.15135	1.25197	1.46057	1.33856	1.30061	0.0656205	1.32017	1.20296	1.06207	1.30185	1.22176	0.0591272	1.30479	1.69439	1.40752	1.66471	1.51785	0.0958742	2.07735	1.77786	1.6456	1.36112	1.71548	0.148688	1.839	1.53682	1.40529	1.73569	1.6292	0.0974782	1.62661	1.91848	2.09195	1.94703	1.89602	0.0975005
		8	1.34289	1.09256	1.36382	1.42088	1.30504	0.0727194	1.20711	1.26387	1.18061	1.34558	1.24929	0.0364926	1.34879	1.78105	1.40826	1.54601	1.52103	0.0960114	2.39152	1.8785	1.82271	1.49703	1.89744	0.184929	1.81133	1.58166	1.40531	1.71648	1.62869	0.0881184	1.81479	1.87535	1.9782	2.21228	1.97016	0.0874721
		8.5	1.34586	1.10763	1.51989	1.27381	1.3118	0.0854337	1.19341	1.2073	1.30115	1.48781	1.29742	0.0678236	1.2808	1.97572	1.33363	1.68389	1.56851	0.162551	2.32427	2.01478	1.81503	1.38707	1.88529	0.196348	1.77932	1.93827	1.44498	1.65299	1.70389	0.104183	1.86956	2.08136	2.00987	1.95524	1.97901	0.0446957
		9	1.32795	1.11494	1.50496	1.29298	1.3102	0.0799321	1.29337	1.09893	1.24612	1.35478	1.2483	0.0545329	1.42735	1.81528	1.35979	1.64746	1.56247	0.104273	2.26024	2.12473	1.67537	1.55693	1.90432	0.170382	1.86294	1.59106	1.49742	1.83811	1.69738	0.0906006	1.90866	1.93358	1.94874	1.98882	1.94495	0.016797
		9.5	1.49524	1.19661	1.57239	1.16991	1.35854	0.102561	1.10862	1.23096	1.16385	1.28222	1.19641	0.0379945	1.51205	1.95169	1.37895	1.70197	1.63617	0.124315	2.37745	2.00509	1.87234	1.50986	1.94119	0.179163	1.67744	1.58201	1.55232	1.79303	1.6512	0.0542887	1.86103	1.83678	2.29377	2.11008	2.02541	0.1087
		10	1.34833	1.20978	1.52995	1.35679	1.36122	0.065568	1.36068	1.2215	1.30592	1.52987	1.35449	0.0650912	1.50989	1.68212	1.43224	1.7698	1.59851	0.0773666	2.3934	2.03649	1.72626	1.70759	1.96594	0.161218	2.08654	1.71475	1.67719	1.94189	1.85509	0.0968021	2.08299	1.95167	2.10236	2.01135	2.03709	0.0345523
		10.5	1.38382	1.22873	1.41999	1.3394	1.34298	0.0414968	1.26565	1.20487	1.3345	1.22656	1.2579	0.0284641	1.45604	1.89485	1.52887	1.72851	1.65207	0.0993287	2.62751	2.41439	1.75086	1.55391	2.08667	0.257635	1.86795	1.87803	1.61271	1.97966	1.83459	0.0781427	2.06185	1.98751	2.04088	2.08226	2.04312	0.0203725
		11	1.3264	1.18167	1.39825	1.21975	1.28152	0.0495188	1.29619	1.1276	1.12957	1.25678	1.20253	0.0434489	1.46278	1.75423	1.42587	1.88461	1.63187	0.111759	2.51501	1.89531	1.82111	1.60242	1.95846	0.195655	1.93361	1.90692	1.49727	2.2103	1.88702	0.146909	2.14999	1.88888	2.0273	1.95487	2.00526	0.0559137
		11.5	1.29809	1.038	1.45012	1.13494	1.23029	0.0908255	1.11696	1.06452	1.15324	1.27154	1.15156	0.0439428	1.72006	1.67852	1.45871	1.69717	1.63862	0.0605656	2.57906	2.3265	1.83331	1.76801	2.12672	0.195638	2.00984	2.09577	1.67785	2.25315	2.00915	0.12138	2.2358	2.08003	2.125	2.0763	2.12928	0.0371894
		12	1.24308	1.27266	1.32546	1.13519	1.2441	0.0401012	1.17453	1.10272	1.22398	1.29908	1.20008	0.0413368	1.56583	1.60672	1.49287	1.71916	1.59615	0.0472836	2.42983	2.01037	1.98864	1.66991	2.02469	0.15586	2.14841	1.83903	1.65281	2.06895	1.9273	0.112579	2.25363	2.22127	2.16417	2.10637	2.18636	0.0324478
		12.5	1.06511	1.06455	1.36914	1.12149	1.15507	0.0725959	1.14824	1.33567	1.07485	1.29713	1.21397	0.0615114	1.47881	1.62097	1.44754	1.60763	1.53874	0.0441746	2.7601	2.06642	1.9758	1.71343	2.12894	0.223303	2.45895	1.80546	1.63535	1.95578	1.96388	0.177527	2.09338	2.21889	2.30035	2.06397	2.16915	0.055146
		13	0.928758	1.00539	1.41406	1.23626	1.14612	0.110669	1.22716	1.09855	1.32838	1.26359	1.22942	0.0483839	1.32066	1.57418	1.48516	1.45258	1.45814	0.052541	2.8417	2.16851	2.21949	1.75324	2.24573	0.224421	2.2692	1.94668	1.66388	1.9369	1.95416	0.123783	2.23892	2.1181	2.3028	2.11647	2.19407	0.0462136
		13.5	0.865406	1.0583	1.18932	1.10784	1.05522	0.0687941	1.14019	1.1358	1.09987	1.35637	1.18306	0.0584713	1.50517	1.60202	1.51056	1.43083	1.51214	0.0350485	2.84781	2.22995	2.15696	1.90455	2.28482	0.200192	2.19178	1.87284	1.7834	1.90495	1.93824	0.0883371	2.18866	2.23803	2.17532	2.08958	2.1729	0.0308747
		14	0.766628	1.04339	1.19776	1.21836	1.05653	0.104224	1.12839	1.01686	1.02228	1.30326	1.1177	0.0669709	1.45287	1.56767	1.4989	1.37196	1.47285	0.0410777	2.8409	2.38917	2.10102	1.95935	2.32261	0.194533	2.22711	2.09768	1.79463	2.18599	2.07635	0.0977112	2.20368	2.16856	2.24648	2.1466	2.19133	0.0218201
		14.5	0.778492	1.08573	1.08585	1.14692	1.02425	0.0831765	1.14865	1.12471	1.05438	1.26539	1.14828	0.0438628	1.39901	1.61795	1.44836	1.50392	1.49231	0.047044	3.10453	2.37433	2.15238	1.94017	2.39285	0.253241	2.43788	2.10665	1.69181	1.92983	2.04154	0.157087	2.32364	2.33743	2.40834	2.15463	2.30601	0.0537615
		15	0.717396	1.14917	0.894527	1.13726	0.974589	0.103883	1.1256	1.05174	0.954411	1.3058	1.10939	0.0742648	1.37414	1.59109	1.2989	1.40023	1.41609	0.0621627	2.80359	2.3988	2.07563	1.97626	2.31357	0.186588	2.29212	2.25464	1.68141	2.14564	2.09345	0.140816	2.29502	2.19475	2.33926	2.30126	2.28257	0.0308616
		15.5	0.742476	1.04006	1.01225	1.1214	0.979047	0.0821865	1.08091	1.13234	0.955378	1.20797	1.09415	0.0531091	1.38431	1.3293	1.39646	1.41038	1.38011	0.017754	2.89326	2.29079	2.28317	2.15484	2.40552	0.165544	2.60009	2.32953	1.65182	2.01783	2.14982	0.204218	2.58149	2.33836	2.49536	2.28267	2.42447	0.0690428
		16	0.675548	1.0402	1.15927	1.09	0.991255	0.10803	1.08602	1.1396	1.11712	1.37414	1.17922	0.0658966	1.33835	1.30359	1.68935	1.35779	1.42227	0.08973	2.99391	2.44665	2.22898	2.14245	2.453	0.191321	2.45878	2.07933	1.77724	2.19594	2.12782	0.141253	2.37714	2.27051	2.36583	2.35992	2.34335	0.0245417
		16.5	0.656979	1.10142	1.03862	1.03415	0.957794	0.101441	1.16208	1.19752	1.09407	1.33852	1.19805	0.0515077	1.28232	1.23676	1.42715	1.26329	1.30238	0.042625	3.21282	2.54425	2.19877	1.94312	2.47474	0.275132	2.52654	2.24318	1.85335	2.12166	2.18618	0.139654	2.54346	2.46033	2.53662	2.51978	2.51505	0.0189068
		17	0.621295	1.02561	1.02705	1.0502	0.931038	0.103401	1.1901	0.997367	1.02474	1.26402	1.11906	0.064398	1.40376	1.42832	1.4667	1.28717	1.39649	0.0386726	2.9534	2.34325	2.20626	2.05404	2.38924	0.197111	2.3807	2.1156	1.96826	2.03004	2.12365	0.0908515	2.67557	2.4234	2.42636	2.30823	2.45839	0.0774408
		17.5	0.600152	1.00314	1.05907	1.11709	0.944862	0.117234	1.17845	1.00216	0.944757	1.29244	1.10445	0.0799896	1.30721	1.36665	1.43719	1.37901	1.37251	0.0266538	2.83726	2.42959	2.45389	2.22079	2.48538	0.12843	2.55278	2.43194	1.97833	2.19481	2.28947	0.127605	2.76089	2.26851	2.42622	2.38459	2.46005	0.105686
		18	0.63838	1.10573	0.966758	0.987734	0.924651	0.100206	1.01652	1.29774	0.972223	1.3533	1.15995	0.0966896	1.31031	1.33837	1.46072	1.37475	1.37104	0.0326743	3.18469	2.49221	2.26748	2.02352	2.49198	0.249951	2.80845	2.2258	1.68386	2.25406	2.24304	0.229635	2.73757	2.72781	2.60217	2.33645	2.601	0.0934174
		18.5	0.643039	1.08872	1.15793	1.14022	1.00748	0.122364	1.06323	1.11514	1.1101	1.09322	1.09542	0.0117108	1.39442	1.18179	1.34646	1.27948	1.30054	0.0460684	3.14039	2.49757	2.18454	2.14097	2.49087	0.230612	2.61225	2.55856	1.93155	2.32169	2.35601	0.154926	2.65304	2.36463	2.41797	2.33349	2.44228	0.0723855
		19	0.597138	1.04843	1.06007	1.10624	0.95297	0.119265	1.07407	1.14188	1.00506	1.33465	1.13892	0.070971	1.28607	1.29506	1.43307	1.33485	1.33726	0.0336482	3.13062	2.51339	2.4213	2.07265	2.53449	0.220212	2.90793	2.41367	1.91264	2.33479	2.39226	0.204066	2.56839	2.39078	2.46856	2.38151	2.45231	0.0433379
		19.5	0.626892	0.976631	1.21162	1.12799	0.985782	0.129135	1.17849	1.18603	1.16232	1.22436	1.1878	0.0131505	1.2599	1.30008	1.31893	1.37206	1.31274	0.02329	2.93338	2.57724	2.30267	2.25312	2.5166	0.156144	2.86591	2.47184	1.99597	2.32959	2.41583	0.180145	2.68832	2.67314	2.40921	2.43854	2.5523	0.0744536
		20	0.678601	0.993255	0.97913	1.19292	0.960977	0.106029	1.21983	1.08989	1.12706	1.26674	1.17588	0.0407884	1.28837	1.58823	1.49224	1.34806	1.42922	0.0681182	3.28377	2.64936	2.39679	2.32869	2.66465	0.217592	2.54521	2.51882	2.03814	2.25131	2.33837	0.12009	2.86538	2.83983	2.79931	2.51097	2.75387	0.082102
		20.5	0.481153	1.06875	1.13626	0.987864	0.918507	0.148906	1.10621	1.069	1.02153	1.30414	1.12522	0.0621065	1.36529	1.43829	1.65226	1.40765	1.46587	0.0639064	3.24819	2.37965	2.59222	2.21862	2.60967	0.226172	2.82222	2.44652	2.14222	2.33814	2.43728	0.142932	2.84992	2.73646	2.70459	2.51719	2.70204	0.069057
		21	0.630951	0.938756	0.853539	1.06269	0.871485	0.0909506	1.07321	1.12736	1.01266	1.04382	1.06426	0.0243957	1.37119	1.27236	1.40416	1.32275	1.34262	0.0287723	3.05052	2.85041	2.33912	2.27497	2.62875	0.190628	2.74856	2.29388	2.19398	2.41701	2.41336	0.120683	2.68089	2.71538	2.70842	2.57866	2.67084	0.0316153
		21.5	0.60381	0.969705	1.01253	1.13951	0.931389	0.114991	1.1076	1.11845	0.99279	1.17653	1.09884	0.0384537	1.25216	1.26015	1.45421	1.36198	1.33212	0.04776	3.40214	2.71762	2.61711	2.21966	2.73913	0.245761	2.83721	2.71055	2.06789	2.55632	2.54299	0.168458	2.75716	2.64831	2.98081	2.75035	2.78416	0.0701187
		22	0.650004	1.10496	1.12195	1.10808	0.996247	0.115473	1.19406	1.17185	1.01116	1.28126	1.16458	0.0563285	1.26879	1.28898	1.49925	1.18792	1.31123	0.0663663	3.43101	2.74524	2.67898	2.27103	2.78157	0.240531	2.89413	2.55974	2.04012	2.59663	2.52265	0.177408	3.11379	2.75966	2.70516	2.72667	2.82632	0.0964777
		22.5	0.605998	0.902753	1.21612	1.06626	0.947784	0.130668	1.06119	1.14272	0.985834	1.32983	1.12989	0.073943	1.52185	1.29277	1.29416	1.28018	1.34724	0.0582877	3.5555	2.95843	2.52097	2.28727	2.83054	0.278823	2.93885	2.81763	2.11706	2.1147	2.49706	0.221462	3.10396	2.94835	2.85235	2.6933	2.89949	0.0860876
		23	0.599873	0.943567	1.0218	0.986545	0.887946	0.0973471	1.13695	1.10961	1.01827	1.19236	1.1143	0.0363421	1.33006	1.43812	1.34308	1.39671	1.37699	0.0249624	3.3811	2.72931	2.41292	2.34276	2.71652	0.236943	2.86096	2.6769	2.23602	2.41601	2.54747	0.138236	3.07016	2.79111	2.76687	2.72294	2.83777	0.0787371
		23.5	0.643884	0.846085	1.04613	1.06166	0.899439	0.098314	1.05756	1.18883	1.07577	1.28424	1.1516	0.0528936	1.22303	1.2562	1.36261	1.21674	1.26464	0.0337837	3.52834	3.004	2.58044	2.34667	2.86486	0.259645	3.00423	2.73176	2.18435	2.59377	2.62853	0.170858	3.19984	3.04893	2.94815	2.64443	2.96034	0.117316
		24	0.578456	1.01776	1.07364	1.10711	0.944241	0.123313	1.10463	1.13957	0.91448	1.27157	1.10756	0.0737189	1.35382	1.20921	1.42816	1.04874	1.25998	0.0838093	3.24538	2.93082	2.52075	2.26478	2.74043	0.217126	3.0594	2.65099	2.15393	2.49257	2.58922	0.187906	3.18566	3.05442	2.80046	2.66251	2.92576	0.11871
		24.5	0.624797	1.04071	1.05866	1.07759	0.950437	0.108808	1.10595	1.1333	0.907784	1.35636	1.12585	0.0918046	1.23634	1.28749	1.45871	1.30536	1.32198	0.0478677	3.51661	2.93583	2.59377	2.23691	2.82078	0.272313	3.03049	2.65009	2.15376	2.46814	2.57562	0.183024	3.22418	2.94968	2.93665	2.81756	2.98202	0.0860202
		25	0.548096	1.04332	1.02363	1.05615	0.917802	0.123417	1.11958	1.14963	1.06336	1.31197	1.16113	0.0533624	1.20336	1.14867	1.34435	1.21705	1.22836	0.0413892	3.56818	2.82393	2.59411	2.43931	2.85638	0.250072	2.88357	2.8198	2.20353	2.39393	2.57521	0.164803	3.16938	2.92455	2.89112	3.10079	3.02146	0.0674239
		25.5	0.669292	0.849464	1.12155	0.961394	0.900426	0.0951467	1.09265	1.16546	1.05283	1.22324	1.13355	0.0379154	1.18877	1.20285	1.46621	1.28289	1.28518	0.0638033	3.44104	3.44527	2.64892	2.14583	2.92026	0.318879	3.1655	2.84807	2.23616	2.76803	2.75444	0.192902	3.27367	3.08638	2.98941	2.93222	3.07042	0.0748467
		26	0.716512	0.995425	1.06904	1.04968	0.957664	0.0818799	1.06995	1.08449	1.01219	1.34952	1.12904	0.0751353	1.22079	1.27397	1.49813	1.31706	1.32749	0.0601932	3.77405	3.18011	2.42856	2.32523	2.92699	0.340604	3.00039	2.82962	2.17051	2.525	2.63138	0.182389	3.40206	3.07155	2.92067	2.81472	3.05225	0.127956
		26.5	0.56689	0.898323	1.10434	1.09771	0.916816	0.126055	1.16135	1.19808	1.02094	1.19511	1.14387	0.0418149	1.20057	1.19671	1.40438	1.36524	1.29172	0.054339	3.64176	3.13458	2.56826	2.24783	2.89811	0.3083	3.22531	2.74355	2.16979	2.6528	2.69786	0.216252	3.3159	2.94514	3.13713	2.85518	3.06334	0.102687
		27	0.617417	0.907016	1.13864	1.15136	0.953609	0.125346	1.11086	1.07863	1.10674	1.21267	1.12722	0.0293681	1.18614	1.27001	1.44377	1.33296	1.30822	0.0542762	3.61063	3.28116	2.68886	2.54779	3.03211	0.249849	3.18792	3.01595	2.25793	2.56206	2.75597	0.212096	3.50352	3.0577	3.12938	3.12587	3.20412	0.101155
		27.5	0.596366	0.965161	0.976673	1.00886	0.886766	0.0972405	1.24017	1.19993	1.01852	1.36339	1.2055	0.0713711	1.14087	1.32069	1.40042	1.20833	1.26758	0.0577577	3.59452	3.25151	2.5399	2.29971	2.92141	0.301953	3.17807	3.07944	2.37687	2.89027	2.88116	0.178387	3.64817	3.14118	3.20411	2.73628	3.18243	0.186668
		28	0.666982	0.959543	0.96838	1.08056	0.918866	0.0883633	1.08915	1.12665	0.947187	1.26035	1.10583	0.0643917	1.23384	1.2877	1.50904	1.30019	1.33269	0.0605199	3.99045	3.14215	2.65078	2.36555	3.03723	0.355918	3.22316	3.25948	2.38186	2.82989	2.9236	0.205105	3.56689	3.33582	3.03497	2.91539	3.21327	0.147361
		28.5	0.668012	1.02592	1.0587	0.959217	0.927963	0.0890878	1.22141	1.21636	0.963179	1.19207	1.14825	0.0620226	1.2076	1.36712	1.56435	1.45578	1.39871	0.0753951	3.65175	2.92317	2.8175	2.49956	2.97299	0.2435	3.57871	3.17181	2.31707	2.83521	2.9757	0.267021	3.65577	2.95618	3.19071	3.08042	3.22077	0.152706
		29	0.589866	0.903164	1.05346	1.15229	0.924695	0.122799	1.11271	0.984618	1.10387	1.19815	1.09984	0.0438971	1.14788	1.29874	1.38853	1.09476	1.23248	0.0676173	3.93597	3.25461	2.61135	2.48016	3.07052	0.334447	3.15891	3.01678	2.35025	2.92949	2.86386	0.177609	3.71168	3.28319	3.32768	2.92819	3.31268	0.160242
		29.5	0.609334	0.948354	1.10213	1.15407	0.953471	0.122745	1.12925	1.10011	1.0885	1.20158	1.12986	0.0253971	1.32795	1.33073	1.59596	1.2227	1.36934	0.0796162	3.62271	3.51387	2.6661	2.5911	3.09844	0.272603	3.23757	3.22209	2.43379	2.96717	2.96516	0.187655	3.86788	3.02836	3.23213	3.29123	3.3549	0.180024
		30	0.672994	0.965168	1.08194	0.972755	0.923214	0.0875683	0.99419	1.11889	1.01354	1.25934	1.09649	0.0608057	1.2834	1.30032	1.52867	1.23824	1.33766	0.0650036	3.75838	3.16626	2.71598	2.49829	3.03473	0.278438	3.53267	2.97641	2.64524	2.68192	2.95906	0.205065	3.90008	3.31641	3.49361	2.8644	3.39363	0.214579
		30.5	0.545483	0.954345	0.976724	1.10222	0.894693	0.120866	1.11198	1.17125	1.03754	1.12623	1.11175	0.0277742	1.19895	1.27327	1.29811	1.19614	1.24162	0.0259521	3.94322	3.34785	2.56188	2.45975	3.07818	0.350003	3.67992	3.10972	2.56116	2.63289	2.99592	0.258459	3.81274	3.27769	3.38172	3.21337	3.42138	0.134984
		31	0.618037	0.994998	1.04348	1.06287	0.929846	0.104911	1.20697	1.02879	0.99522	1.24205	1.11826	0.0621407	1.21813	1.20598	1.29355	1.34519	1.26571	0.0328166	4.06178	3.59345	2.86863	2.5635	3.27184	0.34056	3.65926	3.35185	2.58506	3.0285	3.15617	0.229829	3.77463	3.16349	3.2364	2.76477	3.23482	0.207652
		31.5	0.682186	0.906369	1.01072	1.04648	0.91144	0.0819944	1.14951	1.19546	1.0459	1.35407	1.18624	0.0640948	1.20638	1.32915	1.66204	1.14561	1.33579	0.115252	3.86306	3.49951	2.93492	2.57332	3.2177	0.287386	3.63034	3.24289	2.40605	3.02024	3.07488	0.256105	3.87061	3.36996	3.41971	3.02315	3.42086	0.173935
		32	0.551324	0.920557	1.03292	0.886331	0.847782	0.103659	1.0768	1.10745	0.924638	1.11617	1.05627	0.0446809	1.16905	1.31975	1.40823	1.2832	1.29506	0.0495277	3.97726	3.20519	2.78938	2.85177	3.2059	0.27293	3.5859	3.31217	2.69997	2.9041	3.12554	0.199355	3.88413	3.4363	3.31307	3.01719	3.41267	0.180082
		32.5	0.597163	1.08743	1.10203	1.09267	0.969824	0.124257	1.09026	1.1402	0.918892	1.14714	1.07412	0.0532713	1.13209	1.09321	1.38778	1.37193	1.24625	0.0776095	4.06302	3.26745	2.79432	2.59576	3.18014	0.326275	3.59388	3.4646	2.31776	3.07716	3.11335	0.287018	4.24715	3.4368	3.4035	3.27808	3.59138	0.221242
		33	0.621725	0.963593	1.1477	1.02407	0.939273	0.112569	1.07222	1.12587	1.04545	1.33422	1.14444	0.0654304	1.16706	1.23449	1.35844	1.07394	1.20848	0.0598487	3.88517	3.52219	2.90659	2.7249	3.25971	0.269385	3.76404	3.42565	2.72385	3.07237	3.24648	0.224244	3.93692	3.49684	3.70859	3.10084	3.5608	0.177707
		33.5	0.577225	1.00303	0.953798	1.0261	0.890038	0.105355	1.18603	1.07599	0.919616	1.28413	1.11644	0.0781763	1.2459	1.31321	1.31749	1.21956	1.27404	0.0244647	3.98212	3.38922	3.0204	2.82491	3.30416	0.254471	3.46531	3.61486	2.46157	2.90232	3.11102	0.265318	3.81929	3.66765	3.41708	3.27288	3.54423	0.122708
		34	0.662874	0.851831	1.01924	1.06531	0.899813	0.0913295	1.079	1.13198	1.0125	1.0477	1.0678	0.0253425	1.10388	1.35079	1.17524	1.22654	1.21411	0.0520395	3.92989	3.49485	2.90347	2.68485	3.25326	0.283083	3.70254	3.47233	2.56787	3.30086	3.2609	0.245226	3.90728	3.48351	3.47849	3.27398	3.53582	0.133094
		34.5	0.61141	0.981168	1.00579	0.919646	0.879504	0.0911822	1.12955	1.03922	0.941166	1.16742	1.06934	0.0504812	1.21536	1.27736	1.355	1.29277	1.28512	0.0286767	4.15644	3.33126	2.93309	2.93968	3.34012	0.287589	3.89177	3.64215	2.64991	3.05786	3.31042	0.281081	4.25524	3.54562	3.60199	3.29533	3.67455	0.204715
		35	0.670542	0.814215	1.12645	1.1475	0.939677	0.117703	1.12828	1.07225	0.983478	1.18404	1.09201	0.0427728	1.21925	1.32645	1.27109	1.1316	1.2371	0.0414197	4.14623	3.22045	2.91726	2.82643	3.27759	0.301551	3.94865	3.59365	2.64469	3.30851	3.37388	0.276082	4.02827	3.69544	3.59133	3.4412	3.68906	0.124528
		35.5	0.612377	1.00796	1.11925	1.05577	0.94884	0.114447	1.14289	1.18618	0.96066	1.30551	1.14881	0.0715225	1.26911	1.16641	1.25422	1.27551	1.24131	0.0253626	3.87288	3.50088	2.60456	2.71774	3.17401	0.306555	3.72738	3.78261	2.63659	3.25918	3.35144	0.265638	4.30384	3.7091	3.89049	3.42519	3.83215	0.184087
		36	0.636827	1.04514	1.06255	1.18744	0.98299	0.11966	1.06244	1.09076	1.07389	1.37069	1.14945	0.0739784	1.18085	1.2909	1.34016	1.28876	1.27517	0.0336051	4.43054	3.35566	2.84026	2.94372	3.39254	0.363463	3.8948	3.68781	2.78553	3.21853	3.39667	0.248013	4.20727	3.63811	3.79979	3.33904	3.74605	0.180952
		36.5	0.670278	1.03055	1.08963	0.952217	0.935669	0.0928315	1.07809	0.959839	0.967144	1.15891	1.041	0.0477136	1.10065	1.27251	1.4926	1.21682	1.27065	0.0821889	4.58178	3.48556	2.85504	2.72072	3.41077	0.424448	4.02617	3.56661	2.7494	3.30615	3.41208	0.266357	4.40893	3.73934	3.92488	3.33343	3.85164	0.223064
		37	0.561454	0.942433	1.05293	1.13105	0.921966	0.126245	1.10461	1.18204	1.08872	1.29619	1.16789	0.0473762	1.07877	1.28005	1.36736	1.24239	1.24214	0.0604206	4.29519	3.22769	2.91274	2.94045	3.34402	0.324953	3.98432	3.50247	2.6786	3.22335	3.34719	0.272702	4.78465	4.06201	3.82359	3.604	4.06856	0.256362
		37.5	0.604777	0.91956	1.11823	1.05676	0.924831	0.114481	1.08329	1.0833	1.01366	1.13054	1.0777	0.0240771	1.3118	1.18911	1.27082	1.248	1.25493	0.0256056	4.44005	3.32814	2.90836	3.02531	3.42546	0.349567	3.84937	3.5803	2.80992	3.24771	3.37182	0.2241	4.22953	3.92549	4.14573	3.65695	3.98942	0.128033
		38	0.63564	1.04812	0.861371	0.958343	0.875869	0.0886907	1.09192	1.10469	0.97098	1.23046	1.09951	0.0530346	1.14356	1.23211	1.27723	1.2236	1.21912	0.0278017	4.12221	3.37957	2.95315	2.99371	3.36216	0.270958	4.23998	3.79549	2.74859	3.28304	3.51677	0.32216	4.32875	3.90789	3.99737	3.49871	3.93318	0.170783
		38.5	0.606687	0.951742	1.01403	0.927722	0.875044	0.0912822	1.1104	1.04314	1.04165	1.06882	1.066	0.0160586	1.23827	1.27498	1.30676	1.18077	1.2502	0.0270423	4.02819	3.45621	3.08969	2.8723	3.3616	0.252758	4.16442	3.8172	2.62752	3.29145	3.47515	0.334702	4.40202	4.19562	4.10285	3.78455	4.12126	0.128474
		39	0.603077	0.970451	1.03709	1.01046	0.90527	0.101658	1.08208	1.04537	1.10612	1.03057	1.06604	0.0171981	1.07655	1.34806	1.33454	1.25599	1.25379	0.0624664	4.54743	3.26669	3.01502	3.0067	3.45896	0.367803	4.1403	3.93749	2.75288	3.35502	3.54642	0.312511	4.33153	4.08162	4.11579	3.83336	4.09058	0.102036
		39.5	0.637515	0.974089	1.01759	0.958246	0.896861	0.0873539	1.19294	1.04514	1.01468	1.38792	1.16017	0.0853155	1.25463	1.25669	1.26755	1.22718	1.25151	0.0085926	4.36163	3.19789	2.74373	2.87744	3.29517	0.368034	4.35656	3.87519	2.70793	3.48658	3.60656	0.348401	4.4405	3.82632	3.91988	3.8021	3.9972	0.149932
		40	0.616709	0.925573	1.09475	0.893241	0.88257	0.0990234	1.11017	1.21884	1.06319	1.14717	1.13484	0.0328515	1.08853	1.18331	1.44491	1.20417	1.23023	0.0758551	4.19316	3.59727	2.89623	3.19635	3.47075	0.280365	4.13309	3.67507	2.74349	3.59608	3.53693	0.28976	4.66631	4.14909	4.02648	3.53988	4.09544	0.231331
		40.5	0.705034	0.961561	0.976212	1.01128	0.913522	0.0702744	1.03713	1.06607	1.04343	1.24388	1.09763	0.0491452	1.15746	1.14019	1.18074	1.27259	1.18775	0.0294771	4.52514	3.41796	2.99162	3.03645	3.49279	0.357162	4.53823	3.50922	2.82354	3.64039	3.62784	0.352366	4.57106	3.84345	4.01719	3.61522	4.01173	0.203802
		41	0.606467	0.900272	1.11635	1.03026	0.913337	0.111514	1.10774	1.15681	0.876824	1.12864	1.0675	0.0643497	1.1488	1.10963	1.38736	1.18635	1.20804	0.0617921	4.80043	3.35873	3.04317	3.08318	3.57138	0.415646	4.42812	3.80614	2.99337	3.57007	3.69943	0.296878	4.73361	4.08903	3.89109	3.79185	4.12639	0.21162
		41.5	0.660095	0.947738	1.15061	1.01583	0.943567	0.103465	1.13053	1.20037	1.02855	1.19559	1.13876	0.0400413	1.09007	1.31444	1.226	1.36153	1.24801	0.0596728	4.51631	3.46888	2.97188	2.9436	3.47517	0.36741	4.4285	3.66816	2.76106	3.59785	3.61389	0.340845	4.95442	4.32072	4.08751	3.79126	4.28848	0.247003
		42	0.645018	0.918661	0.923646	1.08876	0.894021	0.0919283	1.07795	1.05932	1.03198	1.29593	1.1163	0.0606162	1.13499	1.13989	1.28754	1.04008	1.15062	0.0510932	4.16557	3.88307	3.06086	2.83505	3.48614	0.319368	4.42116	3.81356	3.03388	3.61141	3.72001	0.286201	4.82547	4.45951	4.25061	3.85999	4.34889	0.201668
		42.5	0.583863	0.985956	0.940471	1.03286	0.885787	0.102393	1.04182	0.996097	1.11391	1.16429	1.07903	0.0373589	1.17267	1.26643	1.39678	1.28481	1.28017	0.0459746	4.3477	3.56253	3.0364	2.92947	3.46903	0.323921	4.53795	3.66542	2.93504	3.65532	3.69843	0.327936	4.84843	4.1704	4.40342	4.05115	4.36835	0.175953
		43	0.591638	1.0112	1.0191	1.1174	0.934837	0.116922	1.08959	1.04542	1.12126	1.14514	1.10035	0.0215565	1.14545	1.18194	1.26885	1.27319	1.21736	0.0318757	4.53896	3.48386	3.07458	3.012	3.52735	0.353062	4.53775	3.8869	3.00573	3.42344	3.71345	0.328447	4.84628	4.22195	4.68276	3.946	4.42425	0.207079
		43.5	0.527788	0.943886	0.998497	1.12003	0.897549	0.128633	1.02017	1.04665	1.11364	1.06776	1.06205	0.0197596	1.13151	1.27337	1.19394	1.35211	1.23773	0.0479186	4.55458	3.35462	3.0118	3.35422	3.5688	0.338369	4.55428	3.70528	2.9066	3.6799	3.71151	0.336548	4.89174	4.50352	4.42309	4.06309	4.47036	0.169991
		44	0.573801	0.959376	1.01371	1.09286	0.909937	0.115348	0.950756	0.959384	0.981787	1.21682	1.02719	0.0635476	1.24519	1.24547	1.29303	1.33783	1.28038	0.0222055	4.40168	3.67139	3.26638	2.95561	3.57376	0.312461	4.77624	3.84809	3.13944	3.80411	3.89197	0.336389	4.9076	4.36977	4.25321	4.4093	4.48497	0.14472
		44.5	0.59979	0.937477	0.97041	1.0254	0.88327	0.0962178	1.08801	1.10881	1.21452	1.22384	1.1588	0.0351718	1.126	1.17921	1.36598	1.19681	1.217	0.0518898	4.57501	3.42506	2.99397	3.27472	3.56719	0.347614	4.38923	3.83824	3.03875	3.75985	3.75652	0.277218	5.03459	4.43224	4.18694	4.10522	4.43975	0.210103
		45	0.567555	0.955745	1.05459	1.05081	0.907175	0.115493	0.988364	1.00955	1.04155	1.18674	1.05655	0.0447529	1.09538	1.15256	1.45509	1.14577	1.2122	0.0819603	4.58845	3.5369	3.16747	3.26203	3.63871	0.326129	4.55907	3.83054	2.99773	4.00915	3.84912	0.323373	5.27588	4.59664	4.54518	4.27408	4.67294	0.213067
		45.5	0.584415	0.88552	1.02501	1.09415	0.897272	0.11295	1.09984	1.01678	1.0498	1.19104	1.08937	0.0379491	1.1584	1.16874	1.35835	1.30453	1.2475	0.0497349	4.76643	3.45813	3.14118	3.27827	3.661	0.374146	4.58726	3.80256	3.03802	3.81511	3.81074	0.31625	5.26481	4.36351	4.46596	4.20766	4.57549	0.23583
		46	0.644602	0.842599	1.00764	0.938194	0.858257	0.0788443	0.983786	1.10016	0.970314	1.13117	1.04636	0.0406056	1.27211	1.10396	1.25463	1.13635	1.19176	0.042018	4.52376	3.43279	3.44878	3.40721	3.70314	0.273674	4.525	4.18992	3.16697	3.8227	3.92615	0.290868	5.14476	4.78455	4.22778	4.14416	4.57531	0.237122
		46.5	0.53422	0.935483	1.08558	1.07532	0.907653	0.129099	1.06897	1.14053	1.08145	1.08392	1.09372	0.0159423	1.20522	1.25473	1.21147	1.23671	1.22703	0.0114714	4.38568	3.56276	3.15322	3.15774	3.56485	0.289963	4.58438	3.82485	3.22505	3.89714	3.88285	0.278152	5.12964	4.56743	4.67996	4.1814	4.63961	0.195134
		47	0.566211	0.911019	0.792915	1.04242	0.828142	0.101091	0.993525	0.962449	1.06592	1.0947	1.02915	0.0307775	1.1113	1.13059	1.32496	1.12275	1.1724	0.0510077	4.68954	3.47077	3.18736	3.15706	3.62618	0.361424	4.80181	3.66799	3.09687	3.81759	3.84607	0.354409	5.21727	4.49747	4.57266	4.36546	4.66321	0.189586
		47.5	0.585641	0.896816	1.08575	0.984594	0.888201	0.107988	1.0795	1.00719	1.05688	1.14082	1.0711	0.0277156	1.1442	1.11191	1.31263	1.2306	1.19984	0.0451804	4.94149	3.43924	3.04167	3.42355	3.71149	0.420178	4.79796	3.82192	2.90444	4.04225	3.89164	0.389822	5.47289	4.71502	4.45457	4.15075	4.69831	0.282767
		48	0.648104	0.95082	1.05834	1.01021	0.91687	0.0922473	0.978304	1.04145	1.00431	1.15289	1.04424	0.038466	1.23022	1.1713	1.39082	1.2129	1.25131	0.04812	4.8136	3.81952	3.26217	3.15404	3.76233	0.37954	4.73319	3.76599	3.07885	4.04449	3.90563	0.342442	5.45804	4.68905	4.73937	4.29985	4.79657	0.24137
		48.5	0.592728	0.941466	0.952723	1.0278	0.878679	0.0972238	0.974935	1.10409	0.937948	1.11653	1.03338	0.0451264	1.24481	1.23403	1.25016	1.07878	1.20195	0.0411913	4.36034	3.80822	3.38604	3.17524	3.68246	0.261483	4.85504	3.7661	3.18819	3.92161	3.93274	0.345553	5.54416	4.59666	4.78422	4.26242	4.79687	0.271464
		49	0.537639	0.849304	0.969736	0.927714	0.821098	0.0977262	1.07398	0.970846	0.950543	1.03831	1.00842	0.0288001	1.32082	1.26013	1.19398	1.35188	1.2817	0.0349003	4.48539	3.59227	3.02611	3.06333	3.54177	0.340072	4.64338	3.76702	3.24116	4.22394	3.96887	0.301431	5.58821	4.71141	4.68222	4.397	4.84471	0.257781
		49.5	0.550519	0.898354	0.999317	0.903001	0.837797	0.0985461	1.00361	1.12937	1.04116	1.16756	1.08542	0.0380036	1.11073	1.27303	1.28667	1.11225	1.19567	0.0486806	4.70636	3.69538	3.23208	3.66555	3.82484	0.312328	4.62094	3.67504	3.28024	4.33788	3.97853	0.305714	5.42574	4.77171	4.42592	4.50981	4.7833	0.226454
		50	0.672266	0.956468	1.0843	1.13364	0.961668	0.103438	0.958218	1.13545	1.02334	1.18617	1.07579	0.0518957	1.10163	1.15335	1.13565	1.23242	1.15576	0.0277122	4.63224	3.48278	3.53576	3.41314	3.76598	0.289842	4.81084	3.82889	3.24911	4.07957	3.9921	0.323607	5.54685	4.96377	4.66534	4.58109	4.93926	0.218533
		50.5	0.607873	0.944906	1.01222	0.903761	0.867191	0.089283	0.979241	0.937792	0.979309	1.20809	1.02611	0.0614441	1.08449	1.19559	1.23336	1.24915	1.19065	0.0371268	4.68825	3.6537	3.37036	3.17204	3.72109	0.337194	4.93363	3.76969	3.40377	4.26011	4.0918	0.330926	5.56656	4.67258	4.63652	4.16147	4.75928	0.293211
		51	0.619849	0.989061	1.03876	1.13015	0.944455	0.112077	0.949754	1.12162	1.11179	1.17117	1.08858	0.0480655	1.14508	1.08389	1.21254	1.14417	1.14642	0.0262824	4.2837	3.80458	3.39337	3.28043	3.69052	0.22755	4.93037	3.65167	3.05423	4.2798	3.97902	0.40393	5.97916	4.84706	4.59772	4.63605	5.015	0.326028
		51.5	0.565074	0.957237	1.06343	0.952039	0.884446	0.109508	1.04472	1.00021	0.979366	1.21555	1.05996	0.0536242	1.03661	1.20451	1.18168	1.19934	1.15553	0.0399432	4.68806	3.66807	3.4489	3.23201	3.75926	0.32214	5.05508	3.611	3.31237	4.27985	4.06457	0.387189	5.986	4.93367	4.66897	4.60963	5.04957	0.319993
		52	0.565943	0.921272	0.967501	0.983656	0.859593	0.0987718	0.891526	0.966581	1.0032	1.26641	1.03193	0.0815427	1.08816	1.14958	1.28595	1.26114	1.19621	0.0466531	4.62099	3.85738	3.42014	3.2669	3.79135	0.303522	4.74682	3.37193	3.32826	4.49906	3.98652	0.371009	5.53855	4.65538	4.3888	4.57151	4.78856	0.256114
		52.5	0.589152	0.895857	0.962032	0.968143	0.853796	0.0897197	1.12008	1.07503	1.01223	1.13495	1.08557	0.0275678	1.30335	1.18133	1.28238	1.1715	1.23464	0.0339482	4.64531	3.63031	3.32389	3.37964	3.74479	0.307479	4.79123	3.62571	3.26194	4.31378	3.99816	0.342699	5.88348	4.76576	4.6285	4.45608	4.93345	0.322949
		53	0.635425	0.982949	0.97454	0.945574	0.884622	0.0834504	1.04375	1.12553	0.903518	1.11427	1.04677	0.051063	1.14499	1.13082	1.33874	1.33549	1.23751	0.0575835	4.43339	4.04283	3.38643	3.31214	3.7937	0.269111	4.66698	3.76601	3.58182	4.7073	4.18053	0.295014	5.69744	5.01935	4.59025	4.59446	4.97538	0.260885
		53.5	0.567574	0.999619	0.939994	0.969357	0.869136	0.101255	1.00741	1.06348	0.969704	1.12809	1.04217	0.0345158	1.15523	1.21925	1.2372	1.20703	1.20468	0.0176087	4.82633	3.97814	3.26018	3.16866	3.80833	0.384578	4.68305	3.53679	3.34036	4.62223	4.04561	0.352975	5.87058	4.80054	4.63002	4.64361	4.98619	0.297326
		54	0.583677	1.04911	0.930225	1.08676	0.912442	0.114552	1.04881	1.0529	0.849025	1.10074	1.01287	0.0558722	1.12054	1.37336	1.16175	1.26015	1.22895	0.0563458	4.34692	3.88334	3.395	3.36436	3.74741	0.232524	4.8762	3.72332	3.48607	4.56535	4.16273	0.331924	5.88531	5.01901	4.74421	4.72791	5.09411	0.272055
		54.5	0.551486	0.996429	0.958406	1.05339	0.889927	0.114489	0.85594	0.957055	1.04704	1.11445	0.993621	0.0560847	1.09282	1.18056	1.28483	1.12982	1.172	0.0416865	4.34033	3.8924	3.32965	3.23125	3.69841	0.258829	4.59817	3.40171	3.5549	4.80069	4.08887	0.356298	6.2048	5.24855	4.89452	4.56822	5.22902	0.35368
		55	0.682342	0.925892	0.950659	0.949628	0.87713	0.0651808	1.0918	1.02158	0.899089	1.15584	1.04208	0.0549857	0.930693	1.22569	1.28218	1.2604	1.17474	0.0821763	4.48346	3.65406	3.25855	3.27093	3.66675	0.287298	5.14122	3.36607	3.57885	4.5312	4.15433	0.415182	5.92587	4.82338	4.90448	4.93836	5.14802	0.260403
		55.5	0.6076	0.955662	1.0354	0.89855	0.874302	0.0932243	0.985117	1.09572	0.941531	1.13781	1.04004	0.0459888	1.17134	1.22898	1.25054	1.2944	1.23632	0.0255801	4.40991	3.91665	3.6085	3.53952	3.86864	0.198173	4.79976	3.7416	3.62524	5.13035	4.32424	0.376831	5.82151	5.26029	4.83415	4.62345	5.13485	0.264446
		56	0.599956	0.854419	0.951017	1.02647	0.857966	0.092931	1.03516	1.06448	0.999023	1.19463	1.07332	0.0425929	1.22861	1.23307	1.19398	1.20106	1.21418	0.00976984	4.66222	4.07092	3.53848	3.41533	3.92174	0.284883	4.5169	3.56014	3.63646	5.08987	4.20084	0.367343	5.75969	5.1604	5.15056	4.36343	5.10852	0.286306
		56.5	0.619703	0.82733	0.953483	1.05331	0.863457	0.093484	0.972798	1.035	1.09242	1.10684	1.05176	0.030554	1.06928	1.21267	1.24572	1.21306	1.18518	0.0394036	4.15522	3.84076	3.41828	3.54685	3.74028	0.164158	4.64972	3.53738	3.74244	4.79246	4.1805	0.316249	6.20594	5.36798	4.64008	4.62809	5.21052	0.374198
		57	0.614164	0.933489	0.950607	1.06349	0.890436	0.0964997	1.09223	1.10002	0.990718	1.19417	1.09428	0.0415733	1.08109	1.13741	1.19441	1.17664	1.14739	0.0251013	4.27569	3.80843	3.69331	3.2091	3.74663	0.218995	4.57728	3.44565	3.49457	4.78269	4.07505	0.35191	6.17968	5.14989	4.99201	4.55431	5.21897	0.344119
		57.5	0.592156	0.963212	0.974796	0.973128	0.875823	0.0945901	1.16789	1.06041	0.924223	1.22553	1.09452	0.0662778	1.21191	1.12139	1.23713	1.1207	1.17279	0.0303112	4.68645	3.83243	3.43642	3.39501	3.83758	0.29964	4.87023	3.64403	3.77474	4.77867	4.26692	0.323536	6.61503	5.36	5.12491	4.51055	5.40262	0.442029
		58	0.54436	0.968472	0.958363	0.913221	0.846104	0.101296	1.05941	1.05761	1.0454	1.11807	1.07012	0.016283	1.06344	1.1952	1.18251	1.28032	1.18037	0.0446166	4.52684	3.6248	3.31385	3.35664	3.70554	0.282284	4.59245	3.45318	3.47931	5.03703	4.14049	0.39975	6.2485	5.27931	4.79448	4.60999	5.23307	0.366724
		58.5	0.56689	1.04761	0.941052	0.984805	0.885089	0.108297	1.11917	1.11542	0.89267	1.17455	1.07545	0.0624087	1.17046	1.21099	1.2293	1.28033	1.22277	0.0227885	4.58033	4.08424	3.4802	3.61815	3.94073	0.249303	4.74346	3.43263	3.74612	4.80377	4.18149	0.348015	6.23154	5.69011	5.00593	4.65604	5.39591	0.3517
		59	0.624919	0.96717	1.01235	0.881087	0.871382	0.0865478	1.04451	1.04819	0.999405	1.21032	1.07561	0.0462541	1.13055	1.27878	1.12685	1.26318	1.19984	0.0412019	4.44966	4.1586	3.32399	3.42773	3.84	0.275291	4.53926	3.54945	3.56944	4.68966	4.08695	0.306128	6.43196	5.36866	4.66327	4.90154	5.34136	0.391939
		59.5	0.634609	0.896504	0.985691	1.00089	0.879424	0.0847905	1.01507	1.03599	1.02442	1.16185	1.05933	0.0344395	1.02902	1.21525	1.26718	1.15255	1.166	0.0513214	4.51396	3.70408	3.76964	3.33219	3.82997	0.247507	4.37357	3.43907	3.75669	4.68762	4.06424	0.28427	6.68547	5.39873	4.79232	4.81377	5.42257	0.443785
		60	0.607585	0.916865	0.914398	1.03032	0.867293	0.0906932	1.07528	1.17207	1.10514	1.10453	1.11426	0.0204926	0.959732	1.04075	1.24904	1.09117	1.08517	0.0609641	4.61826	4.05727	3.48402	3.45264	3.90305	0.275946	5.04597	3.35969	3.74455	5.04216	4.29809	0.437793	6.44599	5.34481	4.87136	4.79679	5.36474	0.380295
							#DIV/0!	#DIV/0!					#DIV/0!	#DIV/0!					#DIV/0!	#DIV/0!					#DIV/0!	#DIV/0!					#DIV/0!	#DIV/0!					#DIV/0!	#DIV/0!
							#DIV/0!	#DIV/0!					#DIV/0!	#DIV/0!					#DIV/0!	#DIV/0!					#DIV/0!	#DIV/0!					#DIV/0!	#DIV/0!					#DIV/0!	#DIV/0!
							#DIV/0!	#DIV/0!					#DIV/0!	#DIV/0!					#DIV/0!	#DIV/0!					#DIV/0!	#DIV/0!					#DIV/0!	#DIV/0!					#DIV/0!	#DIV/0!
							#DIV/0!	#DIV/0!					#DIV/0!	#DIV/0!					#DIV/0!	#DIV/0!					#DIV/0!	#DIV/0!					#DIV/0!	#DIV/0!					#DIV/0!	#DIV/0!
							#DIV/0!	#DIV/0!					#DIV/0!	#DIV/0!					#DIV/0!	#DIV/0!					#DIV/0!	#DIV/0!					#DIV/0!	#DIV/0!					#DIV/0!	#DIV/0!

## Sheet: 4B
Saline
	Time (min)	0 FPP				Mean	SEM	6 μg/ml FPP				Mean	SEM	60 μg/ml FPP				Mean	SEM	0 FPP+ CaCl2				Mean	SEM	6 μg/ml FPP+ CaCl2				Mean	SEM	60 μg/mL FPP+ CaCl2				Mean	SEM
		1.11198	1.02336	1.05877	1.05133	1.06136	0.0185159	1.00006	1.08041	0.728719	0.905867	0.928764	0.0756207	0.979139	1.02579	1.08576	0.987175	1.01947	0.0243316	0.991037	1.01589	1.00356	0.979624	0.997528	0.00783343	0.958197	0.889114	1.07822	1.01236	0.984473	0.0401559	1.01603	1.01747	0.97671	1.04661	1.0142	0.0143458
		1.00858	0.982921	1.12042	1.17267	1.07115	0.0451227	1.00486	1.05487	1.39083	0.96667	1.10431	0.0971986	1.04892	1.04229	0.977411	0.988853	1.01437	0.0182357	1.11043	0.997441	1.09705	0.977085	1.0455	0.0339899	1.09183	0.981734	1.02401	1.0519	1.03737	0.023185	1.09793	1.03504	1.07004	1.06859	1.0679	0.0128671
		1.02989	1.0482	1.03959	1.09622	1.05348	0.0147316	1.14326	0.998627	1.14398	1.03539	1.08031	0.0373122	0.958644	1.017	0.991245	0.89421	0.965274	0.0265266	1.06028	1.084	1.15103	1.03758	1.08322	0.024508	0.983798	0.99234	1.10207	0.957498	1.00893	0.0319204	0.984676	1.0097	1.09458	1.00504	1.0235	0.0243074
		1.03612	1.12827	1.08908	1.10586	1.08983	0.0196222	1.01986	0.874004	1.12105	0.967999	0.995728	0.0515375	1.08277	0.992168	1.11716	0.974404	1.04162	0.0345961	1.02803	0.94571	1.06097	0.916116	0.987708	0.0340135	0.949942	1.02558	1.02316	1.12687	1.03139	0.0363451	1.00999	0.970615	1.01252	1.00705	1.00005	0.00987333
		0.986886	0.973611	0.997746	0.991796	0.98751	0.00513734	1.12678	1.00893	1.10324	0.965307	1.05107	0.0382808	0.954503	1.05032	0.960033	0.918157	0.970753	0.0281016	0.954108	1.04533	1.06855	1.03561	1.0259	0.0249071	0.951265	0.889575	0.968804	1.00069	0.952582	0.023361	0.82329	1.0942	0.985993	1.07791	0.995348	0.0621019
		0.91732	0.981116	0.937928	0.960509	0.949218	0.013814	0.968191	1.08813	1.0917	1.01449	1.04063	0.0299933	0.937635	1.07067	0.895389	0.9572	0.965223	0.0374396	0.99801	1.00114	1.05639	0.962955	1.00462	0.0193043	0.866903	1.20871	0.984303	0.974932	1.00871	0.0717892	1.11816	0.998062	0.995538	0.969039	1.0202	0.0333075
		1.02991	1.05587	1.01123	1.05326	1.03757	0.0105423	0.977486	0.994124	0.73529	0.975705	0.920651	0.0619261	0.983155	0.982419	0.989842	0.935689	0.972776	0.0124746	0.95621	1.00927	1.07604	1.00882	1.01258	0.0245463	1.01667	1.22597	1.04875	0.981665	1.06826	0.0543245	0.986803	0.960168	0.988598	1.06385	0.999856	0.022301
		0.962462	0.920322	0.922651	0.986704	0.948035	0.0161138	0.94869	0.980585	0.713807	1.35174	0.998705	0.131855	1.05238	0.975892	0.976137	1.02913	1.00838	0.019282	1.00877	0.924291	1.02156	1.01418	0.992201	0.0227879	0.882272	1.16097	0.950511	0.929543	0.980825	0.061722	0.917635	1.13732	1.05627	0.97614	1.02184	0.0478447
		0.937824	0.822385	0.983548	0.944929	0.922172	0.0347459	0.913358	1.01023	0.947746	1.05555	0.981721	0.0317424	0.896673	0.979038	0.988909	0.948034	0.953164	0.0207459	0.965906	0.98703	0.972301	0.91589	0.960282	0.015444	0.97318	0.967922	1.07062	0.977001	0.997181	0.024551	0.953256	0.903961	1.02777	0.993436	0.969605	0.0266569
		0.972464	0.94506	1.0029	0.981857	0.975571	0.0119973	0.965498	0.961255	1.09374	0.976025	0.99913	0.0316903	0.950909	1.02968	0.983113	1.00874	0.993111	0.0169867	0.862845	1.00238	0.939807	0.998157	0.950796	0.0326083	0.936308	0.894216	0.978025	1.0354	0.960986	0.0301307	1.03528	1.05273	1.05757	1.09791	1.06087	0.0132406
		0.954081	1.01895	0.935232	0.998147	0.976603	0.0193144	0.984932	0.918258	1.02594	1.04132	0.992614	0.0274943	1.04487	0.934341	0.94471	0.910623	0.958635	0.0296159	0.898944	1.02046	0.963025	0.987431	0.967464	0.0256929	1.02442	1.04096	0.971472	1.02483	1.01542	0.0151471	0.941335	0.989634	0.990582	1.00679	0.982085	0.0141423
		0.963792	1.46324	0.899803	0.867323	1.04854	0.139679	1.01156	0.873453	1.03387	1.01705	0.983984	0.0371481	1.01416	1.07628	0.969235	0.879282	0.98474	0.0414393	0.959135	0.892346	0.964901	1.00205	0.954609	0.0228294	1.00682	1.23475	0.980151	0.97067	1.0481	0.0626869	0.918461	0.903012	0.962378	1.00003	0.94597	0.0219728
		1.07395	0.940501	0.997382	0.947065	0.989725	0.0308158	0.96774	1.00367	0.999555	0.931574	0.975635	0.0167381	0.998236	0.946688	0.918138	1.08407	0.986783	0.0364183	0.927213	1.00053	0.831474	1.03717	0.949097	0.0453841	1.08429	1.20293	0.922629	0.968008	1.04447	0.0628413	1.05162	1.04253	1.01629	0.93795	1.0121	0.0258254
		0.908889	0.935892	0.941834	0.931088	0.929426	0.00718982	1.03807	0.954695	1.13512	0.921797	1.01242	0.0476609	1.02798	0.928772	0.999325	0.919648	0.968933	0.0265403	1.1237	1.06118	0.876917	1.0809	1.03568	0.0545047	1.06326	0.857856	0.96249	1.00543	0.972259	0.043364	0.968581	0.946921	0.956303	0.979281	0.962771	0.00706737
		0.93234	1.02256	1.07021	1.02595	1.01276	0.0289214	0.9076	1.11656	1.0014	0.982592	1.00204	0.0432165	1.07774	0.910933	1.04621	1.84285	1.21943	0.210931	1.00519	1.00681	0.903199	0.98125	0.974112	0.024349	1.02009	0.919546	0.975917	0.975105	0.972665	0.0205906	1.16446	1.03999	0.934098	1.03305	1.0429	0.0471869
		1.00075	0.908871	0.982901	0.897782	0.947575	0.0259043	0.93764	0.97889	0.880921	1.00764	0.951272	0.0274995	0.97546	1.02534	1.09648	0.919189	1.00412	0.0376547	0.962854	1.03765	0.981676	1.03129	1.00337	0.0184093	1.11744	0.830514	0.933527	0.95213	0.958402	0.0593754	1.08223	0.937309	0.973503	0.982506	0.993888	0.0310254
		1.01601	0.89536	1.01487	1.00809	0.983581	0.0294592	1.03903	0.992952	0.88489	0.846641	0.940877	0.0450556	1.0443	0.993649	1.07353	0.956485	1.01699	0.0260577	1.12715	0.947247	0.945763	0.942067	0.990556	0.0455436	0.995739	0.839471	0.989353	1.00167	0.956559	0.0391103	0.951944	0.950041	0.958955	0.942672	0.950903	0.00334667
		0.953744	0.940194	1.00306	0.979417	0.969105	0.0139381	0.985986	1.11035	0.968193	0.993163	1.01442	0.0324037	0.963557	0.979179	0.984622	0.877113	0.951118	0.0250689	1.00075	0.940783	0.937082	1.06911	0.986932	0.0310362	1.026	0.830175	0.922794	1.0508	0.957443	0.0506735	0.945236	1.01129	0.895566	0.888112	0.935051	0.0284004
		0	0	0	0	0	0	0	0	0	0	0	0	0	0	0	0	0	0	0	0	0	0	0	0	0	0	0	0	0	0	0	0	0	0	0	0
		0	0	0	0	0	0	0	0	0	0	0	0	0	0	0	0	0	0	0	0	0	0	0	0	0	0	0	0	0	0	0	0	0	0	0	0
		0	0	0	0	0	0	0	0	0	0	0	0	0	0	0	0	0	0	0	0	0	0	0	0	0	0	0	0	0	0	0	0	0	0	0	0
		0	0	0	0	0	0	0	0	0	0	0	0	0	0	0	0	0	0	0	0	0	0	0	0	0	0	0	0	0	0	0	0	0	0	0	0
		0	0	0	0	0	0	0	0	0	0	0	0	0	0	0	0	0	0	0	0	0	0	0	0	0	0	0	0	0	0	0	0	0	0	0	0
		0	0	0	0	0	0	0	0	0	0	0	0	0	0	0	0	0	0	0	0	0	0	0	0	0	0	0	0	0	0	0	0	0	0	0	0
		0	0	0	0	0	0	0	0	0	0	0	0	0	0	0	0	0	0	0	0	0	0	0	0	0	0	0	0	0	0	0	0	0	0	0	0
	add FPP	0	0	0	0	0	0	0	0	0	0	0	0	0	0	0	0	0	0	0	0	0	0	0	0	0	0	0	0	0	0	0	0	0	0	0	0
		1.14656	0.966986	1.05618	0.990977	1.04018	0.0401578	1.01518	1.02197	0.90605	1.48621	1.10735	0.129048	1.11338	1.17481	1.27557	1.20656	1.19258	0.0337527	0.978015	1.19429	1.09338	1.26579	1.13287	0.0625695	1.59807	1.08096	1.25802	1.10463	1.26042	0.119195	1.43156	1.37841	1.34754	1.40127	1.3897	0.0177742
		1.08101	1.02633	1.09213	1.09371	1.0733	0.015908	1.01776	1.04029	0.889682	1.76998	1.17943	0.199624	1.11854	1.18599	1.43558	1.25818	1.24957	0.0682428	1.08789	1.19016	1.1528	1.23978	1.16766	0.0320057	1.42935	1.00147	1.47334	1.18419	1.27209	0.110376	1.55018	1.52458	1.55097	1.71582	1.58538	0.0439075
		1.27252	1.06381	1.19513	1.22738	1.18971	0.0448677	1.06271	1.01744	0.879444	1.70077	1.16509	0.182762	1.15955	1.12482	1.35447	1.19132	1.20754	0.0508235	1.02264	1.2116	1.16494	1.32036	1.17989	0.0617039	1.28344	1.25156	1.32534	1.11145	1.24294	0.0463616	1.51961	1.42353	1.4593	1.77531	1.54444	0.0794687
		1.29086	1.14762	1.19921	1.14163	1.19483	0.0345202	0.973375	1.10059	1.00448	1.71767	1.19903	0.174988	1.34604	1.31852	1.37095	1.23575	1.31782	0.0293771	1.08484	1.21757	1.16008	1.2421	1.17615	0.0349541	1.33279	1.45007	1.29992	1.13359	1.30409	0.0653327	1.72993	1.73964	1.70281	1.71682	1.7223	0.00800397
		1.22797	1.15552	1.17542	1.03976	1.14967	0.039695	0.977304	0.951735	1.06828	1.66347	1.1652	0.167963	1.18901	1.37125	1.60123	1.34122	1.37568	0.0851115	1.04685	1.13024	1.17827	1.43909	1.19861	0.084633	1.28782	1.32613	1.35525	1.12824	1.27436	0.0506258	1.76344	1.75999	2.02534	1.77998	1.83219	0.0645309
		1.30605	1.04167	1.12038	1.13103	1.14978	0.055771	1.11234	1.18961	1.31071	1.63358	1.31156	0.114839	1.2876	1.34364	1.45007	1.32184	1.35079	0.0350459	1.02611	1.09053	1.11473	1.31728	1.13716	0.0628836	1.3286	1.13531	1.39533	1.09079	1.23751	0.0736972	1.71372	1.64804	1.76272	1.86734	1.74795	0.0462116
		1.31508	1.15477	1.09445	1.16041	1.18118	0.0470654	1.03298	0.979791	1.45077	1.76786	1.30785	0.186014	1.26575	1.40416	1.45927	1.35471	1.37097	0.0410627	1.07195	1.04527	1.01211	1.23931	1.09216	0.0505524	1.21831	1.08981	1.31149	1.19481	1.20361	0.0455353	1.67493	2.14263	1.71102	2.0586	1.8968	0.119147
		1.2684	1.12922	1.0967	1.10468	1.14975	0.0401499	1.05337	1.10883	1.59715	1.67613	1.35887	0.161575	1.27174	1.33855	1.41945	1.41824	1.362	0.0355438	1.11495	1.06753	1.02803	1.22731	1.10945	0.0431152	1.25192	1.12814	1.37018	1.27276	1.25575	0.0497363	1.84751	2.23311	1.69515	1.92088	1.92416	0.113204
		1.30996	1.00426	1.18327	1.12678	1.15607	0.063459	1.08359	1.00558	1.89676	1.7604	1.43658	0.228581	1.2887	1.4449	1.55116	1.37167	1.41411	0.0557213	1.19845	1.29784	1.03173	1.29987	1.20697	0.0630276	1.10421	1.17467	1.19451	1.18499	1.16459	0.0205302	1.92552	2.15643	1.78397	1.87731	1.93581	0.079193
		1.40129	1.03	1.14265	0.974299	1.13706	0.0947822	1.02642	1.07626	1.91272	1.8145	1.45748	0.235557	1.18304	1.32117	1.5922	1.44879	1.3863	0.0874892	1.05645	1.19264	1.18299	1.36311	1.1988	0.0629475	1.06212	1.10559	1.38876	1.25816	1.20366	0.0746573	1.9105	2.32044	1.83665	1.76456	1.95804	0.124419
		1.36482	1.18735	1.27551	1.12653	1.23855	0.0520259	1.00781	1.04755	1.97721	1.6002	1.40819	0.23292	1.3149	1.35569	1.54642	1.33108	1.38702	0.0537904	1.07557	1.13963	1.05445	1.3595	1.15729	0.0697933	1.06862	1.11875	1.32834	1.15958	1.16882	0.0563322	1.81297	2.32442	1.75059	1.7863	1.91857	0.135885
		1.19649	1.1275	1.32065	0.995495	1.16003	0.067859	1.13858	1.08549	1.9459	1.79076	1.49018	0.220873	1.30601	1.31458	1.65546	1.41331	1.42234	0.0814324	1.18387	1.17013	1.1877	1.27167	1.20334	0.0230876	1.09149	1.21396	1.32725	1.12806	1.19019	0.0524031	1.80489	2.3921	1.72612	1.72625	1.91234	0.160992
		1.36295	1.01787	1.15943	1.01263	1.13822	0.0822642	0.995281	1.07956	2.03606	1.77895	1.47246	0.257172	1.21002	1.4324	1.58448	1.48977	1.42917	0.0794942	1.17504	1.124	1.07131	1.309	1.16984	0.0509933	1.06944	1.19999	1.20603	1.11974	1.1488	0.0329621	1.64163	2.48815	1.6038	1.74647	1.87001	0.208244
		1.33628	1.20317	1.08914	0.991687	1.15507	0.0742681	1.06358	1.08117	1.84364	1.78599	1.44359	0.214678	1.32305	1.31102	1.51728	1.46137	1.40318	0.0510871	1.16375	1.15119	1.04929	1.25655	1.15519	0.0424041	0.981375	1.15214	1.23348	1.14922	1.12906	0.0529576	1.63461	2.00151	1.64754	1.90174	1.79635	0.0919704
		1.23035	1.16749	1.11639	1.11504	1.15732	0.0272337	1.04792	1.20857	1.97781	1.68714	1.48036	0.2143	1.32449	1.45175	1.53071	1.43538	1.43558	0.042479	1.22666	1.15928	1.03951	1.36208	1.19688	0.0673047	1.10847	1.19794	1.34788	1.24291	1.2243	0.0497755	1.45046	2.98366	1.62797	1.789	1.96277	0.347247
		1.2469	1.09494	1.16894	1.09398	1.15119	0.0364147	1.01336	1.12927	1.9552	1.76247	1.46507	0.231925	1.24713	1.30553	1.43672	1.3137	1.32577	0.0398444	1.12609	1.13608	1.06064	1.29973	1.15563	0.0508604	1.01625	1.27503	1.27133	1.21844	1.19526	0.0610564	1.61171	1.67096	1.51557	1.66305	1.61532	0.0357513
		1.17399	0.970174	1.21641	1.09577	1.11409	0.0540877	0.970002	1.17604	2.21128	1.67375	1.50777	0.277145	1.25025	1.32694	1.61905	1.46101	1.41431	0.0809568	1.13609	1.22538	1.07424	1.2009	1.15915	0.0339995	0.981659	1.17624	1.2367	1.23659	1.1578	0.0604141	1.59838	1.66954	1.55647	1.62482	1.6123	0.0237071
		1.20726	1.13822	1.13466	1.00066	1.1202	0.0432065	1.14092	1.00822	1.87652	1.53673	1.3906	0.197067	1.22291	1.41644	1.43034	1.40565	1.36883	0.0489016	1.17941	1.17091	1.06835	1.38294	1.2004	0.0658693	1.07335	1.34858	1.19798	1.30805	1.23199	0.0617132	1.52362	1.6461	1.6223	1.57251	1.59113	0.0272292
		1.22026	1.06705	1.16659	1.08632	1.13506	0.0356552	1.07861	1.06785	2.03272	1.67778	1.46424	0.237101	1.20756	1.37166	1.47594	1.3119	1.34177	0.0561245	1.19878	1.15308	1.10121	1.43747	1.22263	0.0743328	1.01569	1.19481	1.42365	1.22171	1.21396	0.0835214	1.53641	1.91658	1.58448	1.68292	1.6801	0.0845173
		1.19653	1.15802	1.29287	1.06083	1.17706	0.0480138	1.17335	1.02318	1.95601	1.65581	1.45209	0.215463	1.29288	1.39207	1.48512	1.32961	1.37492	0.0420531	1.14039	1.16784	1.07536	1.23818	1.15544	0.0337147	0.925028	1.37856	1.4506	1.13462	1.2222	0.119929	1.3956	1.49384	1.61458	1.64842	1.53811	0.0579402
	add CaCl2
	0.5	1.25873	1.20324	1.39383	1.1851	1.26022	0.0472073	1.10265	1.17968	2.05612	1.66893	1.50185	0.223288	1.34518	1.51818	1.71195	1.52314	1.52461	0.0749066	0.96322	0.953566	0.89117	1.22375	1.00793	0.0736917	0.903758	0.864534	1.01979	1.0609	0.962246	0.0465587	2.14456	2.19436	2.01656	2.16333	2.1297	0.0390869
	1	1.43345	1.24353	1.38271	0.977778	1.25937	0.102087	1.05192	1.05318	1.88187	1.50375	1.37268	0.200295	1.38714	1.40667	1.72439	1.55433	1.51813	0.0782272	1.0349	1.05758	1.01706	1.29336	1.10073	0.0647455	0.971015	0.927292	1.10514	1.0245	1.00699	0.0382815	1.96843	2.22103	2.0701	2.09895	2.08963	0.0519794
	1.5	1.30001	1.22482	1.31882	1.1302	1.24346	0.0428673	0.957185	1.26765	1.97967	1.30214	1.37666	0.215448	1.4403	1.61775	1.78233	1.53844	1.5947	0.0723072	0.927953	1.05129	1.03283	1.04649	1.01464	0.0291594	0.954366	1.01395	1.19462	1.07539	1.05958	0.051347	2.41454	2.25206	2.29605	2.14872	2.27784	0.055041
	2	1.3754	1.16871	1.23083	1.23383	1.25219	0.0437267	1.10403	1.06072	2.03044	1.37193	1.39178	0.223733	1.29872	1.44134	1.54726	1.50969	1.44925	0.0547591	0.983973	1.26667	0.946638	1.26316	1.11511	0.0868284	1.02363	1.04022	1.13912	1.03964	1.06065	0.0264373	2.26642	2.43614	2.10244	2.16406	2.24227	0.0729374
	2.5	1.50316	1.33813	1.3677	1.17331	1.34557	0.067733	1.12099	1.20727	2.00645	1.3686	1.42583	0.200228	1.45096	1.53753	1.76947	1.35197	1.52748	0.089126	1.01276	1.17754	0.994895	1.16675	1.08799	0.0487755	0.93599	1.04682	1.03643	1.06819	1.02186	0.0293757	2.12831	2.41806	1.98846	2.23756	2.1931	0.090673
	3	1.45145	1.26945	1.38915	1.07357	1.29591	0.0831785	1.07723	1.15885	1.95216	1.21443	1.35067	0.202467	1.3818	1.50084	1.66132	1.48454	1.50712	0.0577575	1.06468	1.15917	1.00886	1.167	1.09993	0.0382364	0.954211	0.975814	0.967696	1.07154	0.992316	0.0267816	2.3144	2.37801	1.89176	2.04919	2.15834	0.113869
	3.5	1.39004	1.24271	1.24151	1.17513	1.26235	0.0453978	1.05653	1.14851	1.98657	1.2253	1.35423	0.213585	1.35872	1.46866	1.691	1.42626	1.48616	0.0719327	1.11425	1.21918	1.06885	1.30233	1.17615	0.0525333	1.0926	1.08577	1.07774	1.00849	1.06615	0.0194578	2.1786	2.41595	1.97568	2.12098	2.1728	0.0916059
	4	1.45195	1.22641	1.2478	1.14159	1.26694	0.0657968	1.02243	1.22863	1.87793	1.25652	1.34638	0.184715	1.33066	1.43532	1.47817	1.40955	1.41342	0.0310053	1.20439	1.13064	0.971371	1.23639	1.1357	0.05908	1.08247	1.1065	1.13684	1.14289	1.11718	0.0140429	2.38962	2.42604	1.96222	1.92276	2.17516	0.134778
	4.5	1.44582	1.23789	1.21164	1.16093	1.26407	0.0626537	1.06721	1.18921	1.83045	1.30401	1.34772	0.168014	1.29341	1.42715	1.58392	1.55915	1.46591	0.0670059	1.17785	1.08506	1.02669	1.20076	1.12259	0.0405879	1.0624	1.02068	1.05468	1.18743	1.0813	0.0365188	2.29642	2.54175	2.06083	1.94643	2.21136	0.132048
	5	1.33736	1.35459	1.24229	1.10109	1.25883	0.0580879	1.08364	1.18757	1.97656	1.23178	1.36989	0.204594	1.34909	1.41618	1.34266	1.45429	1.39055	0.0269736	1.08197	1.28537	1.02847	1.25663	1.16311	0.0635128	1.26092	1.11928	1.12026	1.11299	1.15336	0.0358881	2.28715	2.69981	2.20911	1.97744	2.29338	0.150593
	5.5	1.25307	1.29253	1.35035	1.17942	1.26884	0.0358807	1.10801	1.28799	1.76913	1.22476	1.34747	0.145412	1.36052	1.33374	1.46548	1.45795	1.40442	0.0335608	1.06905	1.21125	1.05934	1.22392	1.14089	0.0444001	1.11207	1.22649	1.18277	1.14898	1.16758	0.0243728	2.26628	2.74683	2.02219	2.08446	2.27994	0.164017
	6	1.32346	1.2236	1.39753	1.02923	1.24346	0.0798053	1.10945	1.15852	1.81504	1.22689	1.32748	0.164296	1.3025	1.44678	1.50771	1.50792	1.44123	0.0484275	1.08058	1.26981	1.03428	1.1729	1.13939	0.052152	1.08743	1.14521	1.24418	1.22252	1.17483	0.0360556	2.25412	2.75928	2.25516	2.20754	2.36902	0.130558
	6.5	1.29839	1.19023	1.25851	1.18545	1.23315	0.0274107	1.11265	1.1663	1.77897	1.21999	1.31948	0.154725	1.38711	1.45759	1.49219	1.54176	1.46966	0.0324879	1.12036	1.16132	0.958495	1.27897	1.12978	0.0662564	1.2117	1.22294	1.20167	1.35351	1.24746	0.0356179	2.19039	2.88539	2.14624	2.07589	2.32448	0.188452
	7	1.27187	1.16143	1.27748	1.09937	1.20254	0.0435463	1.06048	1.10818	1.76131	1.19079	1.28019	0.162617	1.33381	1.38456	1.51679	1.52467	1.43996	0.0477979	1.03628	1.06945	0.957259	1.30048	1.09087	0.0737275	1.12936	1.10144	1.23326	1.3254	1.19737	0.0512418	2.13753	2.91717	2.27635	2.14343	2.36862	0.185636
	7.5	1.21296	1.24364	1.26839	1.09921	1.20605	0.0373738	1.11856	1.13947	1.76935	1.2228	1.31254	0.153923	1.27686	1.41219	1.51934	1.43136	1.40994	0.0501204	1.1477	1.11778	0.991701	1.29437	1.13789	0.0621545	1.1777	1.27953	1.27356	1.21842	1.2373	0.0241642	2.30646	2.80755	2.29198	2.22048	2.40662	0.13496
	8	1.28513	1.1981	1.18677	1.10658	1.19414	0.0365328	1.17088	1.16144	1.72776	1.23897	1.32476	0.135438	1.43988	1.5602	1.54715	1.4636	1.50271	0.0299404	1.16814	1.13464	0.967266	1.17479	1.11121	0.048779	1.08136	1.31551	1.31465	1.28616	1.24942	0.0564346	2.34253	2.74625	2.29976	2.16278	2.38783	0.125473
	8.5	1.22935	1.1947	1.21282	1.07496	1.17796	0.0350541	1.08861	1.2288	1.53765	1.19205	1.26178	0.0966275	1.18907	1.2478	1.69909	1.45445	1.3976	0.115489	1.2269	1.07675	1.10911	1.19318	1.15148	0.0351262	1.17603	1.3328	1.34895	1.41944	1.3193	0.0513283	2.39285	2.80946	2.41311	2.34959	2.49125	0.106893
	9	1.29966	1.22421	1.34687	1.12338	1.24853	0.0487671	1.13916	1.2815	1.62677	1.18241	1.30746	0.110528	1.27207	1.36589	1.48227	1.50693	1.40679	0.0544278	1.2148	1.04572	1.04913	1.29015	1.14995	0.0611628	1.25161	1.28782	1.29033	1.39489	1.30616	0.03087	2.66387	2.91965	2.49638	2.37934	2.61481	0.117192
	9.5	1.23986	1.13382	1.22951	1.10703	1.17756	0.0335007	1.04316	1.21152	1.50775	1.30855	1.26775	0.0969813	1.2355	1.32075	1.5135	1.49114	1.39022	0.0671737	1.21596	1.11601	0.986639	1.24045	1.13976	0.0577018	1.21616	1.273	1.26273	1.38814	1.28501	0.0365347	2.60203	2.72532	2.41279	2.36008	2.52505	0.0845819
	10	1.28766	1.29139	1.15388	1.09658	1.20738	0.0488563	1.19617	1.19767	1.58106	1.25371	1.30715	0.0922802	1.26772	1.45411	1.50562	1.43106	1.41463	0.0513891	1.27307	1.23354	1.09088	1.33983	1.23433	0.0526077	1.24982	1.28952	1.34094	1.52028	1.35014	0.0597006	2.4785	2.78817	2.5216	2.42992	2.55455	0.080094
	10.5	1.36464	1.27077	1.2032	1.17368	1.25307	0.042379	1.14553	1.11473	1.46309	1.23157	1.23873	0.0787681	1.31662	1.33779	1.46532	1.46921	1.39724	0.0406711	1.21145	1.2243	1.09644	1.28969	1.20547	0.0401789	1.19708	1.39223	1.32994	1.45258	1.34296	0.0546923	2.63228	3.08432	2.42218	2.36789	2.62667	0.162855
	11	1.23812	1.20597	1.23236	1.06715	1.1859	0.0401975	1.15099	1.23318	1.5993	1.31315	1.32416	0.0975057	1.34393	1.3821	1.58119	1.46135	1.44214	0.052403	1.15226	1.11973	1.07271	1.31588	1.16515	0.0528308	1.32662	1.32478	1.36701	1.44884	1.36681	0.0290265	2.69329	2.84368	2.60929	2.47804	2.65608	0.0766287
	11.5	1.26772	1.3073	1.19769	1.21794	1.24767	0.0247307	1.10821	1.30178	1.5628	1.23601	1.3022	0.0957101	1.22721	1.46499	1.50817	1.34139	1.38544	0.0634872	1.18273	1.23962	1.02432	1.14515	1.14796	0.0455575	1.2245	1.36428	1.31307	1.49042	1.34807	0.055543	2.7786	2.94459	2.59133	2.5952	2.72743	0.084551
	12	1.31688	1.33152	1.26574	1.01061	1.23119	0.0748646	1.05982	1.31997	1.66617	1.30843	1.3386	0.124591	1.26795	1.44306	1.4991	1.5413	1.43785	0.0601013	1.23238	1.18501	1.04716	1.29956	1.19103	0.0534043	1.24485	1.427	1.34771	1.49005	1.3774	0.0529164	2.89049	2.94641	2.7613	2.43215	2.75759	0.115196
	12.5	1.23534	1.33706	1.25687	1.11329	1.23564	0.0462837	1.06155	1.35358	1.69992	1.1891	1.32604	0.138218	1.3419	1.46434	1.52748	1.37157	1.42632	0.0426246	1.30022	1.16042	1.04916	1.21612	1.18148	0.0526397	1.28063	1.49559	1.41135	1.61617	1.45094	0.0706342	2.94381	2.92344	2.6377	2.69231	2.79931	0.0784519
	13	1.27765	1.30341	1.23635	1.00914	1.20664	0.067265	1.2125	1.2714	1.60414	1.20548	1.32338	0.094745	1.20467	1.40901	1.61216	1.41323	1.40977	0.0831852	1.31353	1.09617	1.02028	1.34104	1.19276	0.0793993	1.34356	1.43031	1.42015	1.51996	1.4285	0.0361158	3.16302	3.05503	2.6045	2.47958	2.82553	0.167109
	13.5	1.37561	1.34337	1.32729	1.13302	1.29482	0.0548607	1.18216	1.29435	1.62219	1.27874	1.34436	0.0958746	1.24313	1.38286	1.49405	1.35397	1.3685	0.0515573	1.22056	1.24103	0.951881	1.23601	1.16237	0.0702981	1.25495	1.39797	1.36963	1.57944	1.4005	0.067185	3.13751	2.91576	2.88205	2.61034	2.88641	0.10807
	14	1.24578	1.23853	1.17569	1.08424	1.18606	0.0374103	1.24813	1.362	1.70933	1.34636	1.41645	0.100824	1.29083	1.33355	1.35976	1.48189	1.36651	0.0409995	1.34669	1.24738	1.09651	1.15657	1.21179	0.0546234	1.39146	1.50488	1.46195	1.55417	1.47812	0.0344846	3.1193	2.95301	2.91067	2.55002	2.88325	0.119855
	14.5	1.20162	1.22348	1.38193	1.13247	1.23487	0.0527163	1.16897	1.35178	1.74613	1.3092	1.39402	0.123697	1.20169	1.48191	1.44898	1.37133	1.37598	0.0625489	1.16989	1.23771	1.14674	1.10116	1.16387	0.0284523	1.33242	1.45091	1.43605	1.62481	1.46105	0.0606165	3.31146	3.10894	2.97959	2.63931	3.00983	0.141128
	15	1.23303	1.19742	1.31085	1.17065	1.22799	0.0304324	1.09546	1.31791	1.71835	1.36803	1.37494	0.128887	1.20593	1.30002	1.48374	1.35875	1.33711	0.0581326	1.22101	1.19078	1.00209	1.21717	1.15776	0.0523248	1.42333	1.54511	1.44378	1.56239	1.49365	0.0351257	3.46057	3.11089	2.97756	2.61676	3.04144	0.174386
	15.5	1.1759	1.30348	1.29743	1.10144	1.21956	0.0491283	1.1395	1.50249	1.65098	1.20527	1.37456	0.121343	1.27837	1.3484	1.64505	1.41666	1.42212	0.0794928	1.26435	1.18882	1.00303	1.25429	1.17762	0.0605569	1.37842	1.55383	1.35941	1.73488	1.50664	0.0877663	3.31212	2.97357	3.15039	2.66227	3.02459	0.139158
	16	1.30326	1.34487	1.37595	1.1341	1.28954	0.0539116	1.05804	1.31495	1.55751	1.18044	1.27774	0.107003	1.21841	1.39075	1.54663	1.41023	1.39151	0.0673172	1.25077	1.2087	1.04771	1.33084	1.20951	0.0595842	1.318	1.66829	1.40295	1.70541	1.52366	0.0960967	3.36092	2.98248	3.01476	2.66394	3.00553	0.142479
	16.5	1.28348	1.35232	1.21025	1.10352	1.23739	0.0532225	1.16562	1.33699	1.36967	1.20654	1.26971	0.04945	1.23931	1.32564	1.45949	1.50114	1.3814	0.0603715	1.20262	1.33165	1.10715	1.17085	1.20307	0.0472334	1.27281	1.60799	1.26638	1.66555	1.45318	0.106652	3.55132	3.14422	3.28238	2.7425	3.1801	0.168585
	17	1.19874	1.31829	1.27084	1.16214	1.2375	0.0351419	1.0532	1.36448	1.57981	1.25367	1.31279	0.10987	1.22296	1.38365	1.44048	1.40965	1.36419	0.0484865	1.20756	1.22144	1.00004	1.33202	1.19026	0.069252	1.27738	1.55314	1.55612	1.67723	1.51597	0.0846191	3.57112	3.32625	3.16072	2.75888	3.20424	0.170717
	17.5	1.11089	1.27253	1.29602	1.06081	1.18506	0.0583827	1.16982	1.30479	1.44602	1.20409	1.28118	0.0619634	1.18814	1.44427	1.51286	1.42868	1.39349	0.0708484	1.26253	1.27725	0.993046	1.14587	1.16967	0.0658017	1.39987	1.5147	1.39714	1.6909	1.50065	0.0690787	3.44807	3.22628	3.36412	2.73189	3.19259	0.160227
	18	1.34173	1.27285	1.17872	1.17277	1.24152	0.0405105	1.1119	1.49074	1.47229	1.27774	1.33817	0.0894964	1.29583	1.44131	1.48035	1.42868	1.41154	0.0401091	1.28932	1.16177	1.13974	1.17992	1.19269	0.0332419	1.31016	1.68168	1.41034	1.72469	1.53172	0.101467	3.73885	2.98993	3.25312	2.82432	3.20155	0.199674
	18.5	1.21886	1.19244	1.32194	1.08465	1.20447	0.0487396	1.17748	1.54375	1.4884	1.30124	1.37772	0.0845379	1.26912	1.2511	1.51623	1.38545	1.35548	0.0613002	1.21373	1.23674	1.07624	1.30419	1.20773	0.0478474	1.31534	1.67881	1.4874	1.77192	1.56337	0.101698	3.61012	3.21685	3.49535	2.87397	3.29907	0.164
	19	1.27016	1.21296	1.20042	1.09982	1.19584	0.0354227	1.0712	1.40285	1.40889	1.24445	1.28185	0.0798701	1.2789	1.40295	1.48471	1.39015	1.38918	0.0423068	1.32684	1.21681	0.925216	1.23515	1.176	0.0869906	1.41082	1.59149	1.45549	1.68007	1.53447	0.0618978	3.45967	3.28433	3.7112	2.81239	3.3169	0.189616
	19.5	1.20121	1.24603	1.26647	1.17158	1.22132	0.0214627	1.0528	1.29764	1.4283	1.16494	1.23592	0.081336	1.16704	1.36657	1.56788	1.40826	1.37744	0.0824645	1.30804	1.31829	1.05823	1.18799	1.21814	0.0609591	1.32144	1.59254	1.5172	1.72278	1.53849	0.0838889	3.64365	3.24418	3.85545	2.9147	3.41449	0.209314
	20	1.18925	1.17429	1.30359	0.980835	1.16199	0.0669341	1.18835	1.30822	1.47258	1.3166	1.32144	0.0582764	1.21023	1.24948	1.57948	1.44967	1.37222	0.0867275	1.27507	1.19759	1.03892	1.2955	1.20177	0.0582357	1.27686	1.62774	1.53112	1.61809	1.51345	0.0818031	3.94288	3.33445	3.81335	2.79843	3.47228	0.259946
	20.5	1.26482	1.37407	1.12022	1.01478	1.19347	0.0790578	1.16921	1.31621	1.40203	1.18809	1.26889	0.0550996	1.24704	1.49915	1.58794	1.49727	1.45785	0.0733858	1.28898	1.22245	1.09911	1.19864	1.20229	0.0393513	1.33794	1.69184	1.47685	1.87142	1.59451	0.117555	4.16478	3.40163	4.06997	2.99163	3.657	0.279331
	21	1.21687	1.32777	1.31842	1.11374	1.2442	0.0502167	1.18665	1.44176	1.45556	1.30207	1.34651	0.0635716	1.3766	1.40134	1.46996	1.48072	1.43215	0.0255329	1.29536	1.17065	1.0783	1.21466	1.18974	0.0452408	1.35623	1.67778	1.59104	1.81024	1.60882	0.0955018	4.2006	3.52867	4.01119	2.92734	3.66695	0.28423
	21.5	1.25209	1.29813	1.30256	0.97473	1.20688	0.078219	1.12798	1.42393	1.43033	1.15615	1.28459	0.0825007	1.27764	1.45536	1.48857	1.42269	1.41107	0.0464622	1.26207	1.30364	1.09525	1.27689	1.23446	0.0471967	1.2461	1.73247	1.63128	1.77942	1.59732	0.121083	4.1747	3.56772	4.26273	3.07172	3.76922	0.279148
	22	1.20156	1.19705	1.22425	1.07015	1.17325	0.0348785	1.24318	1.34845	1.63549	1.17668	1.35095	0.101223	1.24077	1.35009	1.43105	1.51818	1.38502	0.0590753	1.3391	1.18542	1.14575	1.14391	1.20354	0.0461887	1.1988	1.70191	1.70545	1.86816	1.61858	0.1452	4.23777	3.5918	4.17358	3.05608	3.76481	0.277341
	22.5	1.27814	1.22208	1.35989	1.17056	1.25767	0.0405395	1.20673	1.33526	1.62752	1.24252	1.35301	0.0954277	1.2924	1.41696	1.40698	1.45552	1.39297	0.0351181	1.30916	1.16784	1.06206	1.16593	1.17625	0.0507304	1.34747	1.62042	1.70378	1.91805	1.64743	0.11801	4.28692	3.84408	4.34763	2.94239	3.85525	0.324322
	23	1.22771	1.18411	1.20721	1.18956	1.20215	0.00984474	1.22196	1.3077	1.53061	1.17825	1.30963	0.0784123	1.17587	1.40698	1.50909	1.45178	1.38593	0.0730706	1.19446	1.17127	1.20272	1.24948	1.20448	0.0164099	1.38378	1.79372	1.73506	1.8707	1.69581	0.107654	4.12272	3.61277	4.4669	3.14256	3.83624	0.290249
	23.5	1.39807	1.31524	1.2565	1.13715	1.27674	0.0548465	1.18239	1.32801	1.51907	1.21575	1.31131	0.0759365	1.2093	1.31641	1.56207	1.44174	1.38238	0.0764433	1.09148	1.25294	1.11837	1.23933	1.17553	0.0412248	1.38976	1.65583	1.66943	1.87516	1.64755	0.099502	4.4125	3.64416	4.61921	3.29616	3.99301	0.31297
	24	1.22995	1.26079	1.33929	1.1554	1.24636	0.0380641	1.06617	1.39322	1.45979	1.23668	1.28897	0.0877597	1.20557	1.45267	1.36224	1.46543	1.37148	0.0598817	1.21768	1.22454	1.11732	1.21329	1.19321	0.0254033	1.33904	1.55205	1.75868	1.71986	1.59241	0.0956182	4.58643	3.78155	4.50732	3.30547	4.04519	0.30594
	24.5	1.21362	1.27423	1.18492	1.09657	1.19233	0.0369517	1.13488	1.29694	1.5603	1.25252	1.31116	0.0898079	1.26826	1.43692	1.65689	1.36641	1.43212	0.0825173	1.17885	1.13761	1.06282	1.27904	1.16458	0.0450824	1.2761	1.59311	1.77129	1.86041	1.62523	0.128959	4.33154	3.89068	4.66965	3.20177	4.02341	0.316923
	25	1.28324	1.25311	1.25583	1.02985	1.20551	0.0589468	1.06291	1.29112	1.37923	1.23436	1.2419	0.066694	1.24751	1.38087	1.62221	1.46177	1.42809	0.0783451	1.17038	1.25979	1.07157	1.19972	1.17537	0.0392858	1.28553	1.71102	1.76616	1.91281	1.66888	0.13469	4.60985	3.81804	4.85977	3.03933	4.08175	0.412349
	25.5	1.35014	1.19314	1.19045	1.14361	1.21933	0.0450589	1.15901	1.34254	1.45707	1.20421	1.29071	0.0678171	1.3907	1.34264	1.49844	1.4533	1.42127	0.0342766	1.37028	1.24043	1.1466	1.15296	1.22757	0.0521659	1.30281	1.67199	1.88663	1.85834	1.67994	0.134425	4.82766	3.89401	5.01634	3.26397	4.2505	0.41028
	26	1.08276	1.3074	1.18321	1.05346	1.15671	0.0574011	1.05855	1.33939	1.42037	1.16846	1.24669	0.0817873	1.23965	1.40687	1.60451	1.34719	1.39955	0.0765777	1.30523	1.11145	1.06754	1.36686	1.21277	0.0728285	1.3449	1.66852	1.97221	1.84671	1.70808	0.136151	4.64051	3.67029	5.00644	3.34571	4.16574	0.392653
	26.5	1.24475	1.30993	1.21024	1.05702	1.20549	0.0536297	1.18648	1.38718	1.55643	1.21169	1.33545	0.0861289	1.32277	1.38325	1.48901	1.36353	1.38964	0.035436	1.28188	1.19788	0.998478	1.07659	1.13871	0.0629308	1.35835	1.58489	1.8756	1.72661	1.63636	0.110044	4.78354	3.68196	5.14894	3.38863	4.25077	0.424006
	27	1.22829	1.22314	1.28964	1.14333	1.2211	0.0300008	1.17949	1.29429	1.44382	1.3608	1.3196	0.0558269	1.30771	1.3599	1.5032	1.36091	1.38293	0.0419712	1.22903	1.30495	1.12519	1.26605	1.2313	0.0386161	1.4435	1.61754	1.98115	1.98728	1.75737	0.13571	4.81672	3.94532	5.01021	3.36276	4.28375	0.384553
	27.5	1.26941	1.31159	1.32075	1.09559	1.24933	0.0524532	1.1284	1.23707	1.51716	1.24728	1.28248	0.0827229	1.26144	1.39621	1.5178	1.30347	1.36973	0.0568211	1.21972	1.20568	1.10774	1.22086	1.1885	0.0271398	1.39189	1.63809	2.12033	1.78886	1.73479	0.152341	5.30994	3.99722	5.29346	3.64195	4.56064	0.433966
	28	1.2664	1.25391	1.25828	1.09676	1.21884	0.0407737	1.28698	1.21211	1.56165	1.2492	1.32749	0.0795376	1.25887	1.32583	1.60823	1.41034	1.40082	0.0757647	1.25531	1.37765	1.10516	1.20597	1.23602	0.0566104	1.42157	1.73438	2.05141	1.84852	1.76397	0.131621	5.03548	3.83721	5.77922	3.51321	4.54128	0.526734
	28.5	1.25199	1.23554	1.29759	1.04456	1.20742	0.0558505	1.19484	1.24227	1.66474	1.2347	1.33414	0.110691	1.19742	1.38834	1.57891	1.46655	1.40781	0.0802957	1.24128	1.32357	1.0616	1.23123	1.21442	0.054977	1.45223	1.65772	2.03182	1.73634	1.71953	0.120095	5.33776	4.16724	5.58037	3.52672	4.65302	0.485917
	29	1.29568	1.29094	1.23616	1.03839	1.21529	0.0604955	1.10871	1.2852	1.55174	1.25851	1.30104	0.09215	1.35436	1.39637	1.47295	1.45863	1.42058	0.0276306	1.30341	1.22664	1.09197	1.27709	1.22478	0.0470481	1.37568	1.57626	2.19589	1.74929	1.72428	0.174755	4.89696	4.06397	5.57233	3.61634	4.5374	0.435204
	29.5	1.21149	1.25809	1.34753	1.12179	1.23472	0.0470515	1.15953	1.26393	1.56991	1.25217	1.31138	0.0892809	1.27443	1.44284	1.53901	1.35977	1.40402	0.0566293	1.24278	1.19241	1.01026	1.2597	1.17629	0.0571575	1.40015	1.73573	2.31581	1.78209	1.80844	0.18932	5.1973	3.79102	5.30378	3.59464	4.47169	0.451978
	30	1.29122	1.25105	1.33211	1.14986	1.25606	0.0390754	1.15891	1.27431	1.56347	1.27995	1.31916	0.0860788	1.27616	1.30979	1.49492	1.49074	1.3929	0.0581072	1.26639	1.30308	1.16865	1.252	1.24753	0.0284068	1.32476	1.63285	2.35778	1.76596	1.77034	0.216514	5.04662	3.68179	5.84962	3.56917	4.5368	0.55157
	30.5	1.2419	1.29053	1.25314	1.04442	1.2075	0.0553456	1.15607	1.29861	1.61657	1.22607	1.32433	0.101666	1.45866	1.3572	1.52247	1.39253	1.43272	0.0365673	1.26729	1.17198	1.1531	1.09092	1.17082	0.0365206	1.45302	1.72392	2.30925	1.76038	1.81164	0.179477	5.09499	4.12434	5.89455	3.68268	4.69914	0.495756
	31	1.24798	1.30741	1.23616	1.1346	1.23154	0.035875	1.26416	1.28131	1.6597	1.17959	1.34619	0.106842	1.33587	1.43697	1.31402	1.52812	1.40375	0.0493548	1.32186	1.22898	1.08855	1.22252	1.21548	0.0480113	1.43169	1.74949	2.2542	1.68552	1.78022	0.172251	5.23122	4.07359	5.94086	3.56776	4.70336	0.539772
	31.5	1.22877	1.32413	1.32453	1.12417	1.2504	0.0477241	1.14899	1.22565	1.60329	1.18484	1.29069	0.105369	1.25628	1.3248	1.3856	1.43082	1.34937	0.0378782	1.20789	1.31674	1.0682	1.25386	1.21167	0.0527717	1.36239	1.74041	2.26583	1.76033	1.78224	0.185373	5.33962	4.04846	5.91954	3.55057	4.71454	0.550851
	32	1.21511	1.30328	1.29389	1.17363	1.24648	0.0313134	1.15433	1.29556	1.68417	1.25888	1.34824	0.115907	1.39868	1.42912	1.45816	1.36888	1.41371	0.0192541	1.14457	1.18772	1.20318	1.1685	1.17599	0.0126512	1.36473	1.80861	2.51615	1.75535	1.86121	0.23969	5.39867	4.29384	5.94549	3.83012	4.86703	0.487294
	32.5	1.22608	1.31361	1.20482	1.17246	1.22924	0.0302048	1.05842	1.2303	1.69155	1.3206	1.32522	0.133671	1.22842	1.26221	1.37268	1.37113	1.30861	0.0371892	1.18692	1.24175	1.07599	1.0775	1.14554	0.041268	1.457	1.69583	2.37141	1.85554	1.84494	0.193654	5.41737	4.28083	5.93891	3.78293	4.85501	0.497506
	33	1.17117	1.27026	1.3165	1.05661	1.20363	0.0576252	1.27754	1.34656	1.53563	1.18522	1.33624	0.0742278	1.47293	1.40531	1.42976	1.53486	1.46072	0.0283936	1.18246	1.20094	1.18864	1.2373	1.20233	0.0122712	1.35995	1.72156	2.36459	1.91972	1.84145	0.209366	5.26895	4.02308	6.42082	3.74763	4.86512	0.615165
	33.5	1.06674	1.41618	1.20347	1.17439	1.21519	0.0731648	1.20648	1.32243	1.6993	1.3458	1.3935	0.106386	1.21613	1.42878	1.533	1.55982	1.43443	0.0780621	1.19842	1.22068	1.08694	1.08343	1.14737	0.0361948	1.60117	1.65462	2.37451	1.85185	1.87054	0.176427	5.60149	4.28725	6.21867	3.89625	5.00092	0.54568
	34	1.17447	1.29837	1.27091	1.18858	1.23308	0.0304264	1.01295	1.3662	1.6352	1.27591	1.32257	0.12835	1.34992	1.54097	1.52242	1.34089	1.43855	0.0539411	1.23957	1.20338	1.10378	1.15255	1.17482	0.0296523	1.41944	1.7685	2.23578	1.81691	1.81015	0.167231	5.69975	4.36183	6.36855	3.7241	5.03856	0.604967
	34.5	1.20789	1.23183	1.28582	1.15677	1.22058	0.0267953	1.10212	1.28716	1.72736	1.29193	1.35214	0.132649	1.33739	1.56439	1.56896	1.37278	1.46088	0.0615139	1.20678	1.0997	1.07065	1.20723	1.14609	0.0356677	1.56284	1.72311	2.20822	1.96385	1.86451	0.141126	5.33766	4.30972	6.19611	3.66874	4.87805	0.557819
	35	1.25113	1.18419	1.22804	1.14844	1.20295	0.0228648	1.21581	1.24667	1.62941	1.23515	1.33176	0.0994213	1.27076	1.4089	1.37287	1.32424	1.34419	0.0299997	1.19829	1.18877	1.14317	1.28914	1.20484	0.0305662	1.51743	1.80391	2.35659	1.90214	1.89502	0.174159	5.46437	4.27498	6.39831	3.77514	4.9782	0.591253
	35.5	1.11892	1.25923	1.20454	1.0431	1.15645	0.0475504	1.1701	1.18779	1.75342	1.29634	1.35191	0.136715	1.35595	1.33503	1.59844	1.39515	1.42114	0.060398	1.19479	1.32093	1.12036	1.11469	1.18769	0.0480162	1.56653	1.88045	2.21974	1.93509	1.90045	0.133868	5.66	4.4618	6.64181	3.78508	5.13717	0.633875
	36	1.21863	1.3443	1.21031	1.11332	1.22164	0.0473598	1.18318	1.18711	1.70837	1.17699	1.31391	0.131503	1.22812	1.42577	1.48175	1.32446	1.36502	0.056054	1.19329	1.23349	1.05847	1.21724	1.17562	0.0399133	1.49741	1.77253	2.19459	1.99193	1.86411	0.149558	5.67012	4.55242	6.55186	3.81524	5.14741	0.603764
	36.5	1.20922	1.16621	1.32073	1.14086	1.20926	0.0397469	1.16462	1.26486	1.66068	1.24115	1.33282	0.111358	1.26244	1.27941	1.38424	1.42958	1.33892	0.040481	1.28005	1.30271	1.02019	1.19876	1.20043	0.06409	1.70291	1.77991	2.12159	2.04325	1.91191	0.100961	5.65698	4.66131	6.66451	3.91011	5.22323	0.598992
	37	1.26223	1.25888	1.20552	1.18545	1.22802	0.0192386	1.13203	1.27097	1.54783	1.18369	1.28363	0.0926144	1.24897	1.44701	1.49103	1.26067	1.36192	0.0625304	1.28752	1.2329	1.14287	1.15316	1.20411	0.0343179	1.69984	1.72564	2.12062	1.93529	1.87035	0.0986868	5.92836	4.40485	7.03109	3.87913	5.31086	0.719445
	37.5	1.20347	1.16347	1.32302	1.13275	1.20568	0.0417059	1.05792	1.27107	1.57706	1.14618	1.26306	0.113432	1.25172	1.37367	1.4145	1.4181	1.3645	0.0389185	1.16283	1.12701	1.17063	1.13989	1.15009	0.0100869	1.56113	1.90032	2.02063	2.04835	1.88261	0.111871	5.84556	4.44114	6.97842	3.89912	5.29106	0.696093
	38	1.22984	1.29669	1.23684	1.1942	1.23939	0.02126	1.17223	1.24885	1.62374	1.19539	1.31005	0.105785	1.50629	1.30338	1.42966	1.31676	1.38902	0.04827	1.2863	1.21853	1.07732	1.27167	1.21345	0.0476578	1.67764	1.87713	2.05866	2.1292	1.93566	0.101073	5.74068	4.63148	6.94806	3.99539	5.3289	0.649094
	38.5	1.30902	1.28024	1.24694	1.15492	1.24778	0.0334513	1.01815	1.19945	1.51241	1.18401	1.22851	0.103147	1.27117	1.32584	1.33578	1.32868	1.31537	0.0148798	1.29914	1.18246	1.11942	1.14204	1.18576	0.0399767	1.80518	1.91	2.04243	1.98315	1.93519	0.0511031	5.74262	4.56597	7.08473	3.86916	5.31562	0.705119
	39	1.19016	1.34301	1.27782	1.06857	1.21989	0.0593701	1.0942	1.09597	1.72601	1.2523	1.29212	0.149303	1.24924	1.28888	1.35916	1.29566	1.29824	0.0227418	1.20983	1.23388	1.25886	1.17642	1.21975	0.0175714	1.96284	1.83033	2.18542	2.20137	2.04499	0.0899096	5.8612	4.74731	7.22966	3.99534	5.45838	0.703905
	39.5	1.27731	1.38205	1.32513	1.11767	1.27554	0.0568102	1.05561	1.1465	1.69824	1.23218	1.28313	0.142986	1.21608	1.43187	1.46783	1.46074	1.39413	0.0598576	1.26275	1.3095	1.108	1.21028	1.22263	0.0432502	2.03518	1.85567	2.15676	2.11792	2.04138	0.066895	5.72393	4.69	7.69513	3.85848	5.49188	0.827604
	40	1.26068	1.22732	1.24285	1.12945	1.21508	0.0293441	1.13738	1.07018	1.50287	1.22582	1.23406	0.0951004	1.26258	1.36402	1.45222	1.35529	1.35853	0.0387568	1.18109	1.2766	1.1255	1.27442	1.2144	0.0370631	2.06197	1.92676	1.94569	2.14831	2.02068	0.0519929	5.98547	5.04169	7.79873	4.19263	5.75463	0.773508
	40.5	1.36124	1.22178	1.29184	1.18225	1.26428	0.0394721	1.07322	1.10853	1.3999	1.27559	1.21431	0.0759905	1.21422	1.40145	1.32409	1.41836	1.33953	0.0465386	1.22025	1.24078	1.14234	1.15383	1.1893	0.0242756	2.23807	2.08548	2.05166	1.93496	2.07754	0.06247	5.84059	4.7878	7.85209	4.06598	5.63662	0.823473
	41	1.30745	1.2364	1.36014	1.04267	1.23667	0.0694582	1.10906	1.00691	1.50465	1.30525	1.23147	0.110106	1.34112	1.36905	1.39775	1.43756	1.38637	0.0206107	1.38215	1.28562	1.08303	1.12942	1.22005	0.069262	2.06879	2.06484	2.13307	1.97215	2.05971	0.033112	5.80577	4.76601	7.82553	4.0741	5.61785	0.817412
	41.5	1.41274	1.36034	1.26709	1.22685	1.31676	0.042486	1.2395	1.03426	1.43321	1.23006	1.23426	0.0814601	1.32621	1.39081	1.54621	1.43256	1.42395	0.0462541	1.16293	1.19333	1.02864	1.25293	1.15946	0.0474424	2.15169	2.11278	1.97687	1.95089	2.04806	0.0495285	5.91296	4.84253	8.00765	4.15712	5.73007	0.840769
	42	1.39625	1.2068	1.20479	1.21668	1.25613	0.0467789	1.07971	1.10424	1.29301	1.11901	1.14899	0.048684	1.30839	1.43342	1.48574	1.32726	1.3887	0.0424663	1.33458	1.21212	1.06037	1.15431	1.19034	0.0573524	2.11104	2.05727	2.18117	1.94483	2.07358	0.0498511	5.84073	4.88271	7.9308	4.27778	5.733	0.800134
	42.5	1.51056	1.14015	1.31961	1.11254	1.27072	0.0921889	1.17563	1.00221	1.55867	1.25555	1.24802	0.116269	1.23778	1.40116	1.41529	1.43439	1.37215	0.0453045	1.27597	1.23111	1.08396	1.1878	1.19471	0.0410714	2.10088	2.05962	2.07697	2.13079	2.09207	0.0154328	6.22155	4.58218	8.15356	4.28212	5.80985	0.889925
	43	1.38075	1.25161	1.36868	1.16701	1.29201	0.050836	1.0971	1.06627	1.37587	1.25922	1.19961	0.0724052	1.24604	1.30741	1.51272	1.33173	1.34947	0.0573246	1.29935	1.31307	1.1241	1.14323	1.21994	0.0500397	2.11595	1.97853	1.96099	2.05494	2.0276	0.0358214	6.0379	4.71209	7.82392	4.10634	5.67006	0.823475
	43.5	1.31448	1.15894	1.23954	1.1683	1.22031	0.0361829	1.11355	0.980291	1.43672	1.22371	1.18857	0.0965319	1.4547	1.48864	1.43438	1.44355	1.45532	0.0118597	1.4653	1.23059	1.17698	1.13178	1.25116	0.0741814	2.15482	2.0097	2.03337	1.94927	2.03679	0.0431438	6.24444	4.89504	8.06016	4.01193	5.80289	0.881381
	44	1.37969	1.29837	1.30991	1.13813	1.28153	0.0510613	1.14427	1.0761	1.54034	1.30425	1.26624	0.103119	1.23079	1.31477	1.28925	1.46943	1.32606	0.0509193	1.31702	1.17501	1.08957	1.07798	1.16489	0.0551305	2.15593	1.84258	2.22691	2.00374	2.05729	0.0853767	6.20566	4.81398	8.25645	4.3274	5.90087	0.880284
	44.5	1.33405	1.14837	1.23313	1.24228	1.23946	0.0379614	1.03285	1.0677	1.42233	1.20853	1.18285	0.0883982	1.22045	1.27435	1.45786	1.45251	1.35129	0.0609929	1.27037	1.12706	1.07355	1.19842	1.16735	0.0428168	2.17585	1.91188	2.16083	2.07268	2.08031	0.0605799	6.35785	4.96516	8.252	4.20571	5.94518	0.888721
	45	1.23355	1.21654	1.28349	1.21411	1.23692	0.0161148	1.1355	1.04694	1.50418	1.23574	1.23059	0.099016	1.24044	1.5111	1.50936	1.35419	1.40377	0.0657039	1.28886	1.32471	1.05776	1.12208	1.19835	0.0643821	2.03459	1.87376	2.01894	2.05206	1.99484	0.040921	6.04375	5.0081	8.50791	4.29604	5.96395	0.920764
	45.5	1.3041	1.26312	1.25217	1.16481	1.24605	0.029295	1.10658	1.13181	1.42935	1.31068	1.24461	0.0765238	1.36626	1.36051	1.45002	1.46887	1.41142	0.0280189	1.19682	1.22756	1.08312	1.16156	1.16726	0.031121	2.11352	1.90525	2.09639	1.91978	2.00874	0.0557403	6.516	5.24276	8.34723	4.23482	6.0852	0.886753
	46	1.22261	1.24369	1.18886	1.15777	1.20323	0.0188984	1.00808	1.07472	1.45437	1.25146	1.19716	0.0999353	1.19753	1.328	1.4329	1.33512	1.32339	0.0482985	1.25756	1.22402	0.982425	1.11072	1.14368	0.0622572	2.22898	1.88078	2.0764	2.02683	2.05325	0.0717991	6.43902	5.20152	8.41535	4.50382	6.13993	0.857539
	46.5	1.27822	1.25053	1.22395	1.14905	1.22544	0.0277682	1.08456	1.08829	1.43724	1.26081	1.21772	0.0839291	1.20735	1.39205	1.44441	1.38884	1.35816	0.0518581	1.35948	1.14409	1.06774	1.21576	1.19677	0.0620876	2.04803	1.83944	2.09754	1.94316	1.98204	0.0574036	6.59717	5.37171	8.42684	4.70394	6.27491	0.817436
	47	1.2746	1.29825	1.26019	1.23667	1.26743	0.0129076	1.13819	1.08893	1.64154	1.21426	1.27073	0.126263	1.23613	1.28123	1.51944	1.34922	1.3465	0.0621537	1.35427	1.22225	1.07508	1.21645	1.21701	0.0570181	2.02733	1.70111	1.91754	1.9729	1.90472	0.0714726	6.57798	5.64087	8.26624	4.62817	6.27832	0.773034
	47.5	1.36371	1.16978	1.26108	1.15633	1.23773	0.0480106	1.08343	1.00309	1.62796	1.27742	1.24798	0.139134	1.22488	1.39718	1.4625	1.38617	1.36768	0.0504939	1.21058	1.14185	1.0258	1.10087	1.11978	0.0386461	2.01353	1.87844	1.89825	2.13235	1.98064	0.0586884	6.57419	5.51296	8.29016	4.58002	6.23933	0.795768
	48	1.26693	1.37747	1.33632	1.21798	1.29968	0.0355227	1.02108	1.06862	1.51012	1.33512	1.23373	0.115164	1.22993	1.19469	1.31062	1.29103	1.25657	0.0268459	1.23116	1.13732	1.01528	1.19601	1.14494	0.0473577	2.02313	1.88247	1.95495	1.97166	1.95805	0.0290709	6.78569	5.35521	8.17608	4.63449	6.23787	0.785637
	48.5	1.28895	1.26785	1.23015	1.22385	1.2527	0.0155041	1.08069	1.06497	1.46719	1.24417	1.21426	0.0935405	1.17317	1.26157	1.38518	1.316	1.28398	0.0447646	1.27311	1.2492	1.08849	1.03422	1.16126	0.0589334	2.05484	1.95147	1.97114	2.06881	2.01156	0.0294316	6.80351	5.30195	8.70798	4.71937	6.3832	0.890631
	49	1.31554	1.24099	1.32031	1.23154	1.27709	0.0236731	1.11155	1.03831	1.49749	1.23296	1.22008	0.100806	1.26579	1.22674	1.52277	1.22747	1.31069	0.071279	1.34422	1.18839	1.06454	1.19785	1.19875	0.0572145	2.024	1.84865	1.96464	2.29298	2.03257	0.0941316	6.59109	5.18317	8.73783	4.88301	6.34877	0.879081
	49.5	1.14396	1.25501	1.34764	1.17992	1.23163	0.0450599	1.15007	1.16644	1.47561	1.25153	1.26091	0.074943	1.19968	1.42611	1.4296	1.34009	1.34887	0.0538664	1.16127	1.29697	1.16531	1.12262	1.18654	0.0380452	1.99382	1.90362	2.13568	2.12342	2.03914	0.0554094	6.8937	5.59122	8.57506	4.56715	6.40679	0.865442
	50	1.30301	1.26287	1.25692	1.1178	1.23515	0.0404335	1.16982	1.06477	1.42472	1.29787	1.2393	0.0780495	1.11981	1.36589	1.31589	1.30581	1.27685	0.0539686	1.26778	1.14747	1.05101	1.24826	1.17863	0.0500454	1.96626	1.97421	1.81491	2.14595	1.97533	0.0676571	7.18214	5.49716	8.66879	4.66635	6.50361	0.891482
	50.5	1.20486	1.30895	1.23708	1.20668	1.23939	0.0243352	1.02535	1.15616	1.3644	1.2845	1.2076	0.0743641	1.24414	1.37333	1.48463	1.35801	1.36503	0.0491915	1.15637	1.2767	1.07242	1.11652	1.15551	0.043886	1.95006	2.19777	1.95291	2.10769	2.05211	0.0609387	7.56947	5.60689	8.71204	4.82052	6.67723	0.89114
	51	1.21467	1.33613	1.25233	1.16773	1.24272	0.035623	1.11366	1.23941	1.56218	1.25547	1.29268	0.0952612	1.18196	1.27342	1.47365	1.40261	1.33291	0.0651857	1.17874	1.22688	1.16112	1.18917	1.18897	0.0138972	2.18083	2.02948	1.84447	2.33331	2.09702	0.104562	7.46691	5.58502	8.86787	4.81507	6.68372	0.916645
	51.5	1.28092	1.22256	1.2788	1.25935	1.26041	0.0135175	1.00568	1.08841	1.47712	1.13159	1.1757	0.103814	1.51315	1.43065	1.46387	1.37962	1.44682	0.0280887	1.33692	1.08234	1.05623	1.08661	1.14053	0.0658099	2.2002	1.9734	2.00981	2.10885	2.07307	0.0511354	7.44566	5.62842	8.83276	4.74605	6.66322	0.915854
	52	1.16539	1.26775	1.25561	1.25445	1.2358	0.023662	1.04156	1.25647	1.52505	1.18961	1.25317	0.101139	1.31925	1.30369	1.47096	1.32829	1.35555	0.0388038	1.27031	1.16527	1.06966	1.1603	1.16639	0.041023	2.26583	2.01127	2.005	2.04989	2.083	0.061747	7.41986	5.68329	8.73154	4.89751	6.68305	0.8625
	52.5	1.21473	1.25324	1.31672	1.07904	1.21593	0.0502419	1.00897	1.33687	1.59177	1.19464	1.28306	0.122862	1.29615	1.34091	1.42179	1.33116	1.3475	0.0265609	1.16991	1.14382	1.00122	1.14554	1.11512	0.0384318	2.28537	2.15108	1.98017	2.06661	2.12081	0.0650073	7.12087	5.82531	9.06954	4.98681	6.75063	0.888897
	53	1.18163	1.38707	1.24153	1.20465	1.25372	0.0461283	1.09061	1.35561	1.57085	1.22188	1.30974	0.102477	1.17876	1.3414	1.4207	1.40878	1.33741	0.0556907	1.12574	1.15246	1.15984	1.13743	1.14387	0.00763277	2.25726	2.10631	1.87636	2.05015	2.07252	0.0786609	7.29282	5.8738	8.92234	5.1829	6.81796	0.827585
	53.5	1.26839	1.28507	1.28193	1.12868	1.24102	0.0376208	1.04849	1.19627	1.58231	1.17205	1.24978	0.115468	1.13481	1.27451	1.36176	1.3978	1.29222	0.0585067	1.20997	1.16995	1.11362	1.1336	1.15678	0.0212196	2.42165	1.95843	1.92416	2.03985	2.08602	0.114476	7.2292	5.85596	9.30767	4.96692	6.83994	0.945058
	54	1.26709	1.31739	1.16748	1.1243	1.21907	0.044362	1.20121	1.30019	1.40905	1.25436	1.2912	0.0441811	1.36235	1.31891	1.3782	1.3419	1.35034	0.0128443	1.24333	1.11173	1.08507	1.08706	1.1318	0.037668	2.46241	2.09671	1.80996	2.07186	2.11024	0.134116	7.0053	5.74995	9.19012	4.73773	6.67078	0.959322
	54.5	1.28759	1.25394	1.18486	1.12572	1.21303	0.0361118	1.03038	1.34198	1.47262	1.2166	1.26539	0.0941708	1.26599	1.23367	1.39623	1.40463	1.32513	0.0440051	1.166	1.05297	1.01315	1.18374	1.10396	0.0418937	2.41551	2.18388	1.77087	2.18095	2.1378	0.134084	6.90865	5.77786	9.33253	5.19833	6.80434	0.914493
	55	1.31527	1.34688	1.39195	1.17352	1.3069	0.0471612	0.995645	1.23381	1.56988	1.20076	1.25002	0.11892	1.31757	1.29554	1.34485	1.37241	1.33259	0.0166699	1.28921	1.1823	1.03194	1.12754	1.15775	0.0537174	2.21311	2.31904	1.78447	2.06766	2.09607	0.115943	6.94747	5.95656	9.36397	5.17707	6.86127	0.909486
	55.5	1.28046	1.31128	1.24638	1.21013	1.26206	0.0218023	1.09817	1.29532	1.64201	1.32038	1.33897	0.112572	1.18552	1.42794	1.68626	1.348	1.41193	0.104427	1.28783	1.01131	1.13319	1.12392	1.13906	0.056802	2.31392	2.18395	1.75853	2.11839	2.0937	0.118882	6.99926	5.72874	9.35484	5.20957	6.8231	0.923843
	56	1.1373	1.32764	1.25406	1.1966	1.2289	0.0406369	1.12856	1.35802	1.65609	1.26179	1.35111	0.112015	1.50901	1.72698	1.71369	1.42841	1.59452	0.0745276	1.1947	1.14391	1.04846	1.11727	1.12608	0.030454	2.0596	2.29462	1.88989	2.09749	2.0854	0.0830691	6.83344	5.87085	9.60252	5.26429	6.89278	0.959278
	56.5	1.22134	1.26931	1.287	1.19305	1.24267	0.0215867	1.13671	1.17246	1.5883	1.16924	1.26668	0.10751	1.3337	1.45573	1.49207	1.40615	1.42192	0.0342724	1.25718	1.27842	1.02819	1.02268	1.14662	0.0701075	2.072	2.27072	1.79512	2.07523	2.05327	0.0977925	7.16334	5.8744	9.614	5.30922	6.99024	0.956775
[truncated: 7 more rows]

[truncated: 26 more sheets: 4C, 4D, 4F, 4H, 5A, 5B, 5C, 5D, 5E, 5F, 5G, 5H, 5I, 5J, 6B, 6C, 6F, 6G, 7B, 7D …]
