# Supplementary material for: Farnesyl pyrophosphate is a new danger signal inducing acute cell death
Source: PLoS Biol. 2021 Apr 26;19(4):e3001134. doi: 10.1371/journal.pbio.3001134 (PMC8075202; doi:10.1371/journal.pbio.3001134)
Supplement: S2 Data — (XLSX) [file pbio.3001134.s011.xlsx]

## Sheet: S1B
	WT-FPP	Bax/Bak KO FPP	WT	Bax/Bak KO
	47.9452	40.5405	77.6256	110.811
	36.5297	51.3513	127.854	81.0811
	31.9635	48.6487	136.986	83.7838
	45.6621	29.7297	109.589	105.405
	36.5297	48.6487	136.986	105.405
	47.9452	43.2432	125.571	116.216
	59.3607	35.1351	139.269	127.027
	31.9635	51.3513	86.758	100
	36.5297	48.6487	109.589	172.973
	29.6804	27.027	91.3242	108.108
	34.2466	29.7297	102.74	91.8919
	52.5114	56.7568	54.7945	83.7838
	22.8311	27.027	109.589	89.1892
	20.548	32.4324	118.722	100
	27.3973	32.4324	132.42	100
	20.548	37.8378	132.42	97.2973
	27.3973	35.1351	91.3242	75.6757
	20.548	40.5405	79.9087	91.8919
	36.5297	27.027	89.0411	113.513
	27.3973	37.8378	68.4931	83.7838
	31.9635	32.4324	118.722	81.0811
	20.548	45.946	79.9087	78.3784
	31.9635	21.6216	114.155	83.7838
	22.8311	24.3243	63.9269	110.811
	59.3607	35.1351	91.3242	116.216
	34.2466	37.8378	70.7763	89.1892
		29.7297	68.4931	102.703
			79.9087
			93.6073
Mean	34.4222	37.3373	100.063	100
SEM	2.25811	1.80202	4.63607	3.83579

## Sheet: S1D
	BCL2 0 FPP	Control 0 FPP	BCL2 12 μg/mL FPP	Control 12 μg/mL FPP	BCL2 30 μg/mL FPP	Control 30 μg/mL FPP
	-0.01	-0.16	37.83	35.3	60.53	70.2
	0.22	-0.03	40.93	44	67.03	74.5
	-0.21	0.11	44.33	35.3	66.93	65.1
		0.12	37.43	40.1	61.83	70.5
			48.13	48	70.83	71.2
Mean	0	0.01	41.73	40.54	65.43	70.3
SEM	0.124231	0.0662067	2.02559	2.47722	1.88335	1.50897

## Sheet: S2B
NSA																																							NEC1
	Time(min)	0 NSA				Mean	SEM	0 NSA FPP				Mean	SEM	1 μM NSA				Mean	SEM	1 μM NSA FPP				Mean	SEM	5 μM NSA				Mean	SEM	5 μM NSA FPP				Mean	SEM			Time(min)	0 NEC1				Mean	SEM	0 NEC1 FPP
		1.07107	1.05525	1.06059	1.03743	1.05608	0.00703255	0.944893	1.01939	1.06432	0.953281	0.99547	0.0283577	0.956987	0.989381	0.931531	0.924144	0.950511	0.0147431	0.933261	1.0212	0.981081	0.845369	0.945227	0.0378285	1.00682	0.919111	0.917814	0.897018	0.935191	0.0244075	0.982903	0.833129	0.959183	1.00134	0.944137	0.0379952				1.02211	0.978501	1.00384	1.09611	1.02514	0.0252903	0.998851	0.997567	1.04682
		0.997164	0.919388	0.991312	1.08923	0.999272	0.0348099	0.973603	1.04599	0.921686	1.04807	0.997336	0.0305874	0.965724	1.05122	1.09908	0.949682	1.01643	0.035435	0.993207	0.994467	0.983109	1.00243	0.993304	0.00396498	0.950285	0.927791	1.06571	0.872718	0.954125	0.0406056	0.987427	0.839666	0.941795	0.989701	0.939647	0.035106				1.06435	1.07815	1.05409	0.983292	1.04497	0.0211421	0.955013	1.07508	0.969379
		0.99961	1.0766	0.961847	0.966759	1.0012	0.0264922	1.0231	0.961021	1.05003	0.985804	1.00499	0.0197023	0.996605	0.98832	0.883969	0.875837	0.936183	0.0325794	0.995239	0.875363	0.975343	0.90891	0.938714	0.0280451	0.91305	1.00019	0.994562	0.954415	0.965555	0.0202525	0.965361	0.982459	0.923435	1.00949	0.970187	0.0180381				0.985656	0.992009	0.962075	0.935102	0.968711	0.0129213	1.03143	1.03574	1.03277
		1.01787	0.940598	0.953535	0.935102	0.961776	0.0190926	1.02814	1.06259	1.12844	0.87973	1.02472	0.0526187	1.01828	0.996333	0.897263	1.00358	0.978864	0.027581	0.918592	0.932314	0.978409	1.03325	0.965641	0.0259129	1.0995	0.937142	0.951492	0.990157	0.994573	0.0367235	0.98115	1.06346	0.974418	0.926436	0.986365	0.0284375				0.888977	0.938106	1.00928	1.02221	0.964644	0.0312732	1.02497	1.00988	0.952976
		1.0088	0.993126	0.874046	1.01281	0.972196	0.0329911	0.997463	0.918286	0.983383	1.0557	0.988707	0.0282127	1.00175	1.02223	1.11348	1.03225	1.04243	0.0245184	1.02078	1.0007	0.951523	1.02	0.99825	0.0162533	0.977892	0.945848	0.953886	0.925298	0.950731	0.0108718	1.02987	1.00526	0.955172	1.06082	1.01278	0.022314				0.93223	1.04	0.966133	0.933172	0.967883	0.0252979	0.967308	0.98111	0.950897
		0.986751	0.988179	1.01978	0.974032	0.992185	0.00973094	0.953447	1.02185	0.977406	0.973908	0.981653	0.0144032	0.927493	0.973241	0.990169	1.04422	0.98378	0.0241054	0.904824	0.942809	0.887191	0.958347	0.923293	0.0164674	0.950148	1.01366	0.968517	1.02184	0.988541	0.017356	0.966515	0.965955	1.04947	0.968402	0.987586	0.0206355				1.06312	1.03162	0.942516	0.957765	0.998754	0.0289616	0.947337	0.956259	0.903471
		0.91963	0.95589	1.01085	1.13166	1.00451	0.0463459	1.0335	0.980635	0.999735	1.01152	1.00635	0.0110642	1.03938	0.957615	1.07352	0.886601	0.989279	0.0419844	1.06104	0.989174	0.976084	1.08801	1.02858	0.0272251	0.958682	1.0695	0.907977	0.951228	0.971847	0.0344162	0.977916	0.88292	1.06086	0.963296	0.971248	0.0364466				1.03211	0.972192	1.07274	1.01772	1.02369	0.0207462	0.989128	1.07038	1.05258
		0.978959	0.925197	1.04214	1.03028	0.994145	0.0267613	1.04967	1.0814	1.00282	0.97311	1.02675	0.0240869	1.03166	1.03088	1.04939	1.07549	1.04686	0.0104571	0.963427	0.999178	1.03093	1.18262	1.04404	0.0482064	1.07551	1.06679	1.07423	1.05795	1.06862	0.00404299	0.929342	1.01598	1.10731	0.969425	1.00551	0.0382721				1.07994	1.10043	1.01974	1.06828	1.0671	0.0171279	0.954	0.994999	1.03645
		0.971021	1.02533	0.937468	0.907344	0.96029	0.0252798	0.966709	0.999128	0.884909	1.024	0.968686	0.0302883	1.02256	0.964341	1.00935	1.02237	1.00465	0.0137893	0.941018	1.01285	1.19367	0.989048	1.03415	0.0552337	1.09678	0.991623	0.994554	0.91332	0.99907	0.0376128	1.02573	0.90212	1.07269	0.926289	0.981705	0.0404351				1.01117	0.972151	0.914324	0.90503	0.95067	0.0250437	1.02212	0.946958	1.03638
		1.02528	1.05323	0.97944	0.949032	1.00175	0.0232401	0.992938	1.03502	1.01994	1.06796	1.02897	0.0156444	1.07045	0.902088	0.945996	1.06186	0.9951	0.0420295	1.06739	1.01797	0.969235	0.938375	0.998243	0.0282783	1.03842	1.03186	1.03974	1.04303	1.03826	0.00234372	1.01306	1.11032	0.920171	1.02218	1.01643	0.0388642				1.04814	0.965776	1.06878	1.04907	1.03294	0.022889	0.99756	0.984773	0.822296
		0.991236	0.968592	0.934728	0.925381	0.954984	0.0152371	1.06832	0.966149	1.09735	0.94299	1.0187	0.0377945	0.92555	0.990773	0.939606	0.96438	0.955077	0.0143526	0.973583	0.99013	1.08068	1.01442	1.0147	0.0235361	0.944249	0.992613	0.99533	0.985983	0.979544	0.0119275	0.969486	1.15789	0.993012	0.954826	1.0188	0.0470234				1.12939	0.902041	0.974659	1.04194	1.01201	0.0484435	1.05088	0.955022	1.04797
		0.992038	0.975938	0.985332	0.991368	0.986169	0.00372878	1.02392	0.942269	1.01538	1.02548	1.00176	0.0199552	0.955857	1.00705	0.952386	0.97587	0.972791	0.012538	1.02176	1.08311	1.05964	0.965599	1.03253	0.0256403	1.00599	1.08325	0.949017	1.07824	1.02913	0.0320089	0.979515	0.959206	0.958558	0.973516	0.967699	0.00523723				0.986151	1.0609	0.981511	0.893047	0.980403	0.0343334	1.03062	1.01179	0.903654
		1.02151	1.01459	1.01913	1.05021	1.02636	0.00807809	0.976337	0.906174	0.958251	1.1792	1.00499	0.0599441	0.988524	0.918323	1.07341	1.02315	1.00085	0.0325637	1.0574	0.984687	1.0125	1.04163	1.02406	0.0160842	1.02939	0.948965	0.956304	0.966301	0.975239	0.0183955	0.969595	1.13836	1.03022	1.02462	1.0407	0.0353106				0.984232	1.02608	1.07624	1.03898	1.03139	0.018977	0.921577	1.04123	1.09102
		1.06011	1.0389	0.941654	0.960456	1.00028	0.029003	1.05395	0.989994	1.0382	1.00103	1.02079	0.0151149	0.953017	1.14561	1.00763	1.17238	1.06966	0.0530514	0.942254	1.04304	1.00205	0.97046	0.98945	0.0216386	0.952191	0.990667	1.03727	1.12806	1.02705	0.0378971	1.06259	0.949571	1.09278	1.00542	1.02759	0.0316932				1.00836	0.932441	1.01197	1.03098	0.995936	0.0217386	1.08147	0.920836	0.9666
		0.88825	1.02911	1.00557	1.06515	0.997019	0.0382698	1.04008	1.02891	1.0212	0.924901	1.00377	0.0265749	1.05108	0.991652	1.00161	0.939652	0.996	0.0228394	1.00537	1.09726	0.996895	1.01881	1.02958	0.0230055	0.995152	1.13534	1.0499	1.15608	1.08412	0.0375142	1.03356	1.09574	1.07277	1.07218	1.06856	0.0128927				1.00229	1.06554	0.896333	1.02483	0.997248	0.0360944	0.966742	1.06522	1.15898
		0.96338	1.03623	0.950518	0.976186	0.981578	0.0189553	0.961712	1.0536	0.979504	0.939835	0.983663	0.0246841	1.0238	1.07844	0.964447	1.00294	1.01741	0.0237694	1.08516	1.03099	0.958395	1.00938	1.02098	0.0262533	0.995024	1.06504	1.11069	1.02535	1.04903	0.0250598	1.11455	1.10005	1.02593	1.00394	1.06112	0.0271999				0.8902	0.991745	1.06706	1.00451	0.988378	0.0366295	1.08511	0.995544	1.12758
		0.97606	0.966935	1.25154	1.05106	1.0614	0.0661216	0.983607	1.00233	0.941122	1.00703	0.983523	0.0150122	1.10421	0.998421	1.07374	1.04844	1.0562	0.0223806	1.09438	0.986839	1.07278	1.05246	1.05162	0.0232257	1.07289	0.962355	1.08708	1.01155	1.03347	0.0288174	1.03764	1.00655	0.970321	1.08445	1.02474	0.0241935				0.892614	0.921671	0.956117	0.968438	0.93471	0.0171704	0.981866	0.973602	0.955596
		0.978959	0.925197	1.04214	1.03028	0.994145	0.0267613	1.04967	1.0814	1.00282	0.97311	1.02675	0.0240869	1.03166	1.03088	1.04939	1.07549	1.04686	0.0104571	0.963427	0.999178	1.03093	1.18262	1.04404	0.0482064	1.07551	1.06679	1.07423	1.05795	1.06862	0.00404299	0.929342	1.01598	1.10731	0.969425	1.00551	0.0382721				1.07994	1.10043	1.01974	1.06828	1.0671	0.0171279	0.954	0.994999	1.03645
		0	0	0	0	0	0	0	0	0	0	0	0	0	0	0	0	0	0	0	0	0	0	0	0	0	0	0	0	0	0	0	0	0	0	0	0				0	0	0	0	0	0	0	0	0
		0	0	0	0	0	0	0	0	0	0	0	0	0	0	0	0	0	0	0	0	0	0	0	0	0	0	0	0	0	0	0	0	0	0	0	0				0	0	0	0	0	0	0	0	0
		0	0	0	0	0	0	0	0	0	0	0	0	0	0	0	0	0	0	0	0	0	0	0	0	0	0	0	0	0	0	0	0	0	0	0	0				0	0	0	0	0	0	0	0	0
		0	0	0	0	0	0	0	0	0	0	0	0	0	0	0	0	0	0	0	0	0	0	0	0	0	0	0	0	0	0	0	0	0	0	0	0				0	0	0	0	0	0	0	0	0
		0	0	0	0	0	0	0	0	0	0	0	0	0	0	0	0	0	0	0	0	0	0	0	0	0	0	0	0	0	0	0	0	0	0	0	0				0	0	0	0	0	0	0	0	0
		1.12306	1.04725	1.30039	1.09318	1.14097	0.0553796	1.20256	1.35555	1.22018	1.20362	1.24547	0.0369129	1.17255	1.31865	1.0777	1.23897	1.20197	0.0510638	1.03774	1.0164	1.21687	1.04025	1.07782	0.0466599	1.40193	1.12022	1.28882	1.40374	1.30368	0.0667983	1.09994	1.08193	1.38774	1.12943	1.17476	0.0716657				1.06735	1.13678	1.11205	1.12037	1.10914	0.0148471	0.963114	1.06439	1.18685
		1.1678	1.13021	1.2163	1.07945	1.14844	0.0289712	1.21435	1.02794	1.24208	1.28317	1.19189	0.0564485	1.13084	1.25484	1.31113	1.16154	1.21459	0.0416015	1.23638	1.07384	1.04312	1.17952	1.13321	0.0451204	1.29066	1.13815	1.17208	1.37974	1.24516	0.0555064	1.11293	1.13967	1.35161	1.14735	1.18789	0.055069				1.19832	1.12321	1.27975	1.07644	1.16943	0.0445239	1.08151	1.11715	1.06543
		1.26064	1.03908	1.10097	1.13134	1.13301	0.0466742	1.18172	1.14981	1.31257	1.21787	1.21549	0.0352195	1.1067	1.15103	1.09775	1.27141	1.15672	0.0399647	1.20162	1.17493	1.1083	1.09421	1.14477	0.0258658	1.16178	1.09137	1.10412	1.23627	1.14839	0.0330564	1.21338	1.23626	1.43346	1.1924	1.26888	0.0555878				1.17961	1.07616	1.1467	1.08561	1.12202	0.0247546	1.08158	1.09219	1.18892
		1.12374	1.20213	1.22762	1.29096	1.21111	0.0345966	1.21703	1.12559	1.28271	1.22504	1.21259	0.0324798	1.15853	1.26478	1.14893	1.15556	1.18195	0.0276821	1.28168	1.194	1.07859	1.11319	1.16687	0.04527	1.21434	1.10484	1.12527	1.09549	1.13499	0.0271729	1.20678	1.09828	1.36587	1.20522	1.21904	0.0551385				1.14076	1.07141	1.08048	1.01085	1.07588	0.0265821	1.1577	1.21139	1.20496
		1.09194	1.16538	1.07001	1.17785	1.12629	0.0266658	1.19689	1.1926	1.29568	1.26306	1.23706	0.0253355	1.11785	1.26	1.13941	1.23733	1.18865	0.0352339	1.19111	1.1192	1.06065	1.20667	1.14441	0.0337995	1.09969	1.08193	1.14242	1.12597	1.1125	0.0134635	1.26391	1.21503	1.22122	1.21977	1.22998	0.0113841				1.0137	1.1272	1.22718	1.09756	1.11641	0.0440575	1.13647	1.14403	1.22647
		1.28442	1.15442	1.07674	1.14595	1.16538	0.0433264	1.21629	1.21095	1.20557	1.27556	1.22709	0.016303	1.15417	1.16958	1.15304	1.15325	1.15751	0.00403072	1.17767	1.15242	1.2158	1.16615	1.17801	0.0136127	1.09242	1.0941	1.11061	1.27014	1.14182	0.0429691	1.02887	1.42031	1.33338	1.2696	1.26304	0.0839446				1.19423	1.10942	1.23911	1.06977	1.15313	0.0386667	1.11234	1.04696	1.2739
		1.06251	1.16923	1.02605	1.14281	1.10015	0.0335389	1.21155	1.26223	1.25636	1.33947	1.26741	0.0265544	1.11263	1.11335	1.05233	1.2045	1.1207	0.0313801	1.08719	1.12746	1.27647	1.16148	1.16315	0.0407115	1.21571	1.07911	1.25276	1.30022	1.21195	0.047538	1.25109	1.16454	1.15081	1.13107	1.17438	0.0264762				1.10391	1.03985	1.05789	1.09898	1.07516	0.0156507	1.09968	1.17378	1.40003
		1.12293	1.04642	0.99137	1.03322	1.04848	0.0274488	1.21287	1.10282	1.22649	1.25802	1.20005	0.0337607	1.1697	1.20348	1.12947	1.14217	1.1612	0.0164022	1.22202	1.11227	1.23085	1.12622	1.17284	0.0311272	1.09181	1.04573	1.10413	1.08941	1.08277	0.01276	1.28044	1.32863	1.23539	1.27667	1.28028	0.0190748				1.13296	0.980788	1.15964	1.12138	1.09869	0.04011	1.06166	1.12424	1.29739
		1.28126	1.17353	1.13684	1.08568	1.16933	0.0414306	1.23363	1.20179	1.31454	1.27645	1.2566	0.0246339	1.12957	1.17579	1.20165	1.06642	1.14336	0.0296627	1.22874	1.13685	1.40173	1.12797	1.22382	0.0635276	1.18467	1.15107	1.2448	1.12127	1.17545	0.0264959	1.2893	1.22217	1.11024	1.14341	1.19128	0.040229				1.21176	1.13404	1.16462	1.09938	1.15245	0.023841	1.23077	1.19825	1.3094
		1.13706	1.14906	1.108	1.16234	1.13912	0.0115847	1.14277	1.18273	1.22279	1.31287	1.21529	0.0363974	1.05401	1.19322	1.18271	1.15325	1.1458	0.031742	1.23567	1.10808	1.13293	1.11983	1.14913	0.0292905	1.10814	1.08558	1.15763	1.32423	1.1689	0.0539202	1.20045	1.1069	1.1213	1.20743	1.15902	0.0261392				1.10546	1.04899	1.14076	1.10278	1.0995	0.0189286	1.05439	1.02847	1.23739
		1.20321	1.11911	1.06031	1.23497	1.1544	0.0397627	1.0755	1.12405	1.15152	1.39238	1.18586	0.0706102	1.14346	1.11791	1.06285	1.13411	1.11458	0.018035	1.47087	1.12614	1.1287	1.13356	1.21482	0.0853636	1.17794	1.0739	1.08045	1.13586	1.11704	0.0246005	1.19602	1.15398	1.17186	1.19152	1.17834	0.00966869				1.06338	1.36507	1.00215	1.11414	1.13618	0.0796569	1.10143	1.2308	1.23435
		1.09918	1.13606	1.10519	1.05606	1.09912	0.0164713	1.24429	1.06743	1.20882	1.28531	1.20146	0.0473328	1.13128	1.19904	1.09507	1.08111	1.12663	0.0263515	1.10955	1.17709	1.22001	1.19598	1.17566	0.0237209	1.19087	1.01438	1.20728	1.05971	1.11806	0.0477979	1.21548	1.28205	1.20159	1.19522	1.22358	0.0199413				1.08485	1.13047	1.17206	1.07521	1.11565	0.0223359	1.10531	1.1154	1.36521
		1.09876	1.19407	1.09104	1.1089	1.12319	0.0239077	1.18464	1.13857	1.29439	1.36305	1.24516	0.0511096	1.17102	1.07006	0.991367	1.03712	1.06739	0.0381243	1.2007	1.09479	1.20639	1.09787	1.14994	0.0309776	1.18744	1.10354	1.05066	1.20536	1.13675	0.0362754	1.31048	1.15563	1.22013	1.17472	1.21524	0.0345079				1.18807	1.10934	1.1096	1.00567	1.10317	0.0374093	1.04319	1.18451	1.25025
		1.08891	1.18449	1.09274	1.19408	1.14005	0.0285	1.14366	1.0097	1.21475	1.40674	1.19371	0.0827596	1.10037	1.20889	1.0053	1.25328	1.14196	0.0557356	1.15884	1.25589	1.20663	1.06837	1.17243	0.0399471	1.16965	1.06256	1.14097	1.08138	1.11364	0.0250563	1.30991	1.13281	1.10202	1.28104	1.20644	0.0521187				1.05525	0.971204	1.31626	1.03425	1.09424	0.0761308	1.09839	1.18576	1.17523
		1.09535	1.08193	1.09976	1.08275	1.08995	0.00448626	1.27408	1.12048	1.23104	1.31668	1.23557	0.04216	1.15098	1.16053	1.07952	1.23722	1.15706	0.0322582	1.16325	1.01616	1.15006	1.15302	1.12062	0.0349347	1.1425	1.09252	1.09122	1.14323	1.11736	0.0147249	1.08779	1.28619	1.16659	1.23687	1.19436	0.0431758				1.11932	1.13066	1.14184	1.10139	1.1233	0.00863126	1.16536	1.1174	1.31939
		1.15261	1.10136	1.11149	1.23732	1.1507	0.030929	1.0667	1.14477	1.17371	1.24882	1.1585	0.0376437	1.12317	1.183	1.04312	1.15333	1.12565	0.0300998	1.15806	1.08873	1.29232	1.16142	1.17513	0.0425032	1.22435	1.13459	1.22518	1.19947	1.1959	0.0212896	1.20752	1.23154	1.082	1.26005	1.19528	0.0392551				1.10405	1.09357	1.06621	1.03712	1.07524	0.0150007	1.15435	1.07607	1.29417
		1.07726	1.10038	1.05004	1.23444	1.11553	0.0409501	1.21149	1.09106	1.24229	1.29828	1.21078	0.0437632	1.12387	1.07161	1.09615	1.04196	1.0834	0.0174566	1.19969	1.27048	1.18396	1.12352	1.19441	0.0302076	1.07767	1.06897	1.14203	1.06893	1.0894	0.0176649	1.0737	1.22917	1.18487	1.1401	1.15696	0.0331774				1.07856	1.07008	1.05207	1.01757	1.05457	0.0135147	0.954153	1.0639	1.23947
		1.14238	1.06679	1.06729	1.04002	1.07912	0.0220278	1.10398	1.07006	1.23586	1.32635	1.18406	0.0594	1.08327	1.14722	1.0574	1.14301	1.10773	0.0222394	1.19839	1.14146	1.23065	1.14733	1.17946	0.0213207	1.1576	1.0889	1.28537	1.16667	1.17463	0.0407909	1.21699	1.38417	1.07825	1.41502	1.27361	0.0783108				1.08368	1.02993	1.11467	0.993911	1.05555	0.0269904	1.11654	1.12183	1.35096
		1.06978	1.2849	1.11798	1.05977	1.13311	0.0521691	1.08486	0.959458	1.2433	1.27489	1.14063	0.073315	1.14215	1.19759	1.0811	1.20867	1.15738	0.0292949	1.16722	1.18178	1.16197	1.09788	1.15221	0.0185888	1.03914	1.01313	1.13094	1.12827	1.07787	0.0303422	1.07835	1.22585	1.20602	1.36568	1.21897	0.0588156				1.10705	1.0366	1.17396	1.05177	1.09235	0.0311321	1.05923	1.08311	1.30428
		1.09811	1.03687	1.01504	1.165	1.07875	0.0336983	1.13537	1.13861	1.12723	1.37603	1.19431	0.0606215	1.26052	1.15472	1.08451	1.26322	1.19074	0.043499	1.15164	1.1179	1.18997	1.14973	1.15231	0.0147464	1.09764	1.09305	1.14955	1.25903	1.14982	0.0385919	1.06897	1.15432	1.14677	1.23553	1.1514	0.0340383				1.18447	1.10904	0.99875	1.08299	1.09381	0.0383016	0.976429	1.21038	1.29022
		0	0	0	0	0	0	0	0	0	0	0	0	0	0	0	0	0	0	0	0	0	0	0	0	0	0	0	0	0	0	0	0	0	0	0	0				0	0	0	0	0	0	0	0	0
		0	0	0	0	0	0	0	0	0	0	0	0	0	0	0	0	0	0	0	0	0	0	0	0	0	0	0	0	0	0	0	0	0	0	0	0				0	0	0	0	0	0	0	0	0
		0	0	0	0	0	0	0	0	0	0	0	0	0	0	0	0	0	0	0	0	0	0	0	0	0	0	0	0	0	0	0	0	0	0	0	0				0	0	0	0	0	0	0	0	0
		0	0	0	0	0	0	0	0	0	0	0	0	0	0	0	0	0	0	0	0	0	0	0	0	0	0	0	0	0	0	0	0	0	0	0	0				0	0	0	0	0	0	0	0	0
	0	0	0	0	0	0	0	0	0	0	0	0	0	0	0	0	0	0	0	0	0	0	0	0	0	0	0	0	0	0	0	0	0	0	0	0	0			0	0	0	0	0	0	0	0	0	0
	0.5	0.98787	0.990226	1.02862	1.0309	1.00941	0.0117721	1.49834	1.24811	1.62275	1.45013	1.45483	0.0779141	0.821353	0.941841	0.885638	1.05331	0.925535	0.0491921	1.40113	1.27365	1.25636	1.07517	1.25158	0.0670791	0.961335	0.913325	1.04263	1.18946	1.02669	0.0604643	1.31014	1.27903	1.17808	1.2068	1.24352	0.0307279			0.5	1.00472	0.96146	1.11789	0.905812	0.99747	0.0449545	1.54137	1.60152	1.5427
	1	0.97543	1.09824	0.869966	1.10387	1.01188	0.0558197	1.49054	1.64258	1.80394	1.51441	1.61287	0.0719065	0.977834	1.0157	0.850898	0.947461	0.947973	0.0352401	1.48663	1.44379	1.22725	1.25946	1.35429	0.0649717	1.15726	1.03452	0.952607	1.13279	1.06929	0.0470766	1.49447	1.37276	1.4255	1.349	1.41043	0.0322533			1	1.12057	0.926047	1.00042	0.954383	1.00036	0.0429027	1.65761	1.77915	2.01539
	1.5	0.994341	1.0374	1.04287	1.03255	1.02679	0.0110197	1.70747	1.82424	1.8408	1.70466	1.76929	0.0366634	1.06264	1.21021	0.900761	1.0729	1.06163	0.0633003	1.71877	1.44301	1.21842	1.28077	1.41525	0.111701	1.24634	1.00208	1.06647	1.43795	1.18821	0.0979848	1.60428	1.66432	1.30629	1.52594	1.52521	0.0782797			1.5	1.02539	0.930985	0.967064	1.0178	0.98531	0.0222603	1.71016	1.89812	1.99708
	2	1.07854	1.07723	1.19275	1.00392	1.08811	0.038994	1.76611	1.9438	1.93901	1.77122	1.85503	0.0498855	0.966298	1.05631	1.04646	1.14756	1.05416	0.0370893	1.59711	1.5147	1.33429	1.26725	1.42834	0.0767778	1.19996	1.06612	1.20314	1.41484	1.22102	0.072067	1.9903	1.83369	1.54366	1.64121	1.75221	0.0996412			2	1.07154	1.09884	1.13465	0.9614	1.0666	0.0373729	1.71059	1.74679	2.16312
	2.5	1.14464	1.08711	1.17587	1.0859	1.12338	0.0222263	1.9936	1.9222	1.82575	1.88916	1.90768	0.0349394	1.02032	1.09346	1.07527	1.31456	1.1259	0.0647781	1.68614	1.6123	1.27048	1.50987	1.5197	0.0905928	1.06141	1.08235	1.15538	1.39077	1.17248	0.0754999	1.90586	1.70335	1.48637	1.65817	1.68844	0.0862366			2.5	1.18066	1.04987	1.19002	0.921303	1.08546	0.0633828	1.7817	1.8689	2.14142
	3	1.00227	1.03102	1.28935	1.08421	1.10171	0.0648076	1.90531	2.00558	1.79026	1.83299	1.88354	0.0471044	0.98256	1.13584	1.10023	1.25582	1.11861	0.0562524	1.79846	1.62025	1.59664	1.42691	1.61056	0.0760054	1.24851	1.10052	1.19894	1.42485	1.24321	0.0679089	1.91744	1.84025	1.59993	1.61776	1.74384	0.0796041			3	1.11238	1.04102	1.06204	1.04818	1.06591	0.0160957	1.84259	1.90218	2.10405
	3.5	1.03787	1.1604	1.05368	1.13446	1.0966	0.0299928	1.78297	1.84647	1.85785	1.82813	1.82886	0.0164752	1.05063	0.962322	1.22469	1.3369	1.14364	0.0843833	1.91512	1.71603	1.745	1.54232	1.72962	0.0763277	1.1394	1.12432	1.20144	1.42603	1.22279	0.0697691	1.75626	1.9797	1.89679	1.66922	1.82549	0.0695682			3.5	0.949765	1.03061	1.1102	0.999157	1.02243	0.0336549	1.93884	1.89987	2.24751
	4	1.07545	1.12085	1.03088	1.12703	1.08855	0.0224001	1.97596	2.04547	2.06193	1.85197	1.98383	0.0477389	1.06635	1.02558	1.08669	1.37069	1.13733	0.0788175	1.99156	1.86377	1.84749	1.63371	1.83413	0.0741674	1.23618	1.06393	1.12261	1.28625	1.17724	0.0509743	1.99884	2.06444	1.88126	1.81124	1.93894	0.0569904			4	1.00346	1.14088	1.13812	1.1827	1.11629	0.0389678	1.89731	1.94576	2.14541
	4.5	1.01805	1.09527	1.07775	1.12675	1.07945	0.0228407	1.93373	2.00376	2.2641	1.9251	2.03167	0.0794511	1.09483	1.04978	1.13884	1.32847	1.15298	0.0612566	2.09282	1.89011	1.9047	1.69736	1.89625	0.0807816	1.21865	1.07282	1.17107	1.47677	1.23483	0.086174	1.9175	2.07339	2.04227	1.83988	1.96826	0.0544583			4.5	1.13908	1.11478	1.16301	1.02024	1.10928	0.031269	1.86815	2.10882	2.34931
	5	1.10473	1.04783	1.01503	1.09928	1.06671	0.0214736	2.06847	2.14759	2.19677	2.05426	2.11677	0.0336545	1.11297	0.997734	1.222	1.28414	1.15421	0.0630228	2.02023	1.9889	1.90599	1.69979	1.90373	0.0721238	1.28414	1.11607	1.05233	1.39566	1.21205	0.0783329	2.10354	2.09102	2.16953	1.97663	2.08518	0.0400723			5	1.06964	0.972429	1.00872	1.12224	1.04326	0.0330957	2.04763	2.15243	2.49401
	5.5	1.1622	1.06542	1.08966	1.09162	1.10223	0.0208587	2.08242	2.27805	2.32414	2.19704	2.22041	0.0529694	0.963258	0.948592	1.22867	1.42838	1.14222	0.115064	2.30973	1.91435	2.07109	1.86114	2.03908	0.100621	1.23055	1.15431	1.1632	1.41034	1.2396	0.0594047	2.35252	2.2657	2.20184	1.97749	2.19939	0.080153			5.5	1.07548	1.08135	1.06292	1.05039	1.06753	0.00688762	2.27499	2.29544	2.58287
	6	1.10105	1.10209	0.974294	1.01787	1.04883	0.0317245	2.13781	2.17599	2.38831	2.25973	2.24046	0.0554707	1.01258	1.02359	1.22021	1.28189	1.13457	0.0684558	2.44018	2.26245	2.07008	1.82841	2.15028	0.131231	1.11891	1.11576	1.09819	1.41819	1.18776	0.0769446	2.25265	2.65095	2.34032	1.97795	2.30547	0.138634			6	1.06312	1.16797	1.13496	0.982702	1.08719	0.0411355	2.13323	2.49685	2.70262
	6.5	1.18254	1.05989	1.0884	0.97769	1.07713	0.0422531	2.30186	2.32416	2.46957	2.22148	2.32927	0.0517055	1.00417	1.01585	1.12668	1.46063	1.15183	0.106568	2.49487	2.18146	2.12682	1.8118	2.15373	0.139878	1.10497	1.11199	1.09857	1.16946	1.12125	0.0163033	2.69301	2.49175	2.25385	2.24078	2.41984	0.107784			6.5	1.04992	1.09536	1.155	1.01365	1.07848	0.0304944	2.38229	2.27633	2.70071
	7	1.05857	1.0057	1.00096	1.0635	1.03218	0.0167149	2.41664	2.35309	2.56433	2.31756	2.4129	0.0544764	1.0221	1.05345	1.18412	1.30959	1.14232	0.0658766	2.6594	2.19842	2.18355	1.92785	2.2423	0.152269	1.18007	1.02501	1.12009	1.36559	1.17269	0.0717885	2.64332	2.57951	2.389	2.31276	2.48115	0.0778995			7	1.10411	1.00791	0.95359	0.958614	1.00606	0.0349071	2.48309	2.43887	2.8221
	7.5	1.08761	1.06731	1.12248	1.12963	1.10176	0.0146999	2.59745	2.35576	2.63198	2.39629	2.49537	0.0697565	1.00981	0.960791	1.15189	1.24617	1.09216	0.065399	2.58755	2.28315	2.28896	2.05291	2.30314	0.109586	1.13272	1.01133	1.1205	1.25914	1.13092	0.0507072	2.77039	2.8981	2.57873	2.21667	2.61597	0.148401			7.5	1.07023	0.972114	1.19822	0.941995	1.04564	0.0577588	2.41044	2.75491	3.01848
	8	1.03754	1.09952	0.985158	1.08324	1.05136	0.0256731	2.44911	2.57607	2.79375	2.48513	2.57601	0.0773375	1.01994	0.974007	1.13709	1.3692	1.12506	0.0883239	2.80368	2.55257	2.67851	2.1306	2.54134	0.146195	1.05997	1.07604	1.10756	1.28874	1.13307	0.0528212	2.90124	3.13186	2.52775	2.2915	2.71309	0.187719			8	0.950474	0.968452	1.09962	1.03373	1.01307	0.0339438	2.70802	2.77595	2.97304
	8.5	1.19494	1.07309	1.05067	1.1649	1.1209	0.0349235	2.67657	2.66222	2.71974	2.25766	2.57905	0.107824	1.0735	1.10019	1.12679	1.28693	1.14685	0.0479437	2.88348	2.43826	2.72537	2.19403	2.56028	0.152955	1.25264	1.04849	1.02897	1.26119	1.14782	0.0631339	3.23434	2.91577	2.69148	2.51605	2.83941	0.154988			8.5	1.09039	1.11744	1.01487	1.03488	1.0644	0.0238283	2.74563	2.83715	3.14363
	9	1.12773	1.10024	0.941937	1.08828	1.06455	0.0416954	2.72336	2.67168	2.81375	2.53975	2.68713	0.0572315	1.00616	1.046	0.997877	1.20437	1.0636	0.0480839	3.08689	2.62542	2.80187	2.39581	2.7275	0.145811	1.15631	1.0577	1.10449	1.13913	1.11441	0.0217576	3.21509	3.31399	2.7471	2.43148	2.92692	0.20629			9	0.969394	1.05562	1.10198	1.07609	1.05077	0.0287366	2.7771	2.72544	3.39947
	9.5	1.04496	1.14611	1.10693	1.06619	1.09105	0.0224099	2.90251	2.83798	2.69498	2.75763	2.79828	0.0454274	0.908913	1.0027	1.05673	1.3685	1.08421	0.0995597	3.18332	2.75048	2.88216	2.41293	2.80722	0.159622	1.13542	0.984717	1.14295	1.19721	1.11508	0.0455805	3.26393	3.18281	2.59161	2.69995	2.93457	0.16901			9.5	1.03436	1.1416	1.01663	1.11957	1.07804	0.030881	2.77662	2.92102	3.39952
	10	1.14174	1.14928	1.07613	1.20423	1.14285	0.0262392	2.90131	2.92456	3.08061	2.56872	2.8688	0.107657	1.07765	1.01151	1.06096	1.30038	1.11262	0.0641423	3.27663	2.7706	3.05884	2.41195	2.87951	0.187157	1.07063	1.07504	1.05753	1.19224	1.09886	0.0313494	3.37125	3.50154	2.86631	2.70192	3.11025	0.193104			10	0.972293	1.15925	1.14909	1.138	1.10466	0.0443348	2.82145	2.89301	3.35374
	10.5	1.1874	1.08455	1.03645	1.06241	1.0927	0.0330596	3.21331	3.09864	2.95121	2.58431	2.96187	0.136809	0.95947	0.936438	1.0715	1.3368	1.07605	0.0917856	3.36434	2.83242	3.18692	2.45947	2.96079	0.200372	1.00108	1.0203	1.10428	1.26859	1.09856	0.0609442	3.53076	3.41022	3.03972	2.66986	3.16264	0.19467			10.5	1.13095	1.10996	1.08495	1.06603	1.09797	0.0142035	2.5472	3.0277	3.61087
	11	1.09843	1.12595	1.11421	1.10536	1.11099	0.00594272	3.15002	3.1631	3.07744	2.98753	3.09452	0.0403331	0.986904	1.05592	1.16064	1.25838	1.11546	0.0595392	3.37832	2.82539	3.20223	2.5526	2.98964	0.185799	1.16251	1.10049	1.01425	1.28542	1.14067	0.0570272	3.55478	3.68117	3.15109	2.86171	3.31219	0.187946			11	1.08448	1.10782	1.15215	1.1213	1.11644	0.0141277	2.72439	3.16998	3.54718
	11.5	1.11166	1.09209	1.03564	1.03432	1.06843	0.0197224	3.30138	3.36405	3.46474	2.96948	3.27491	0.107227	0.996406	1.08201	1.1857	1.42296	1.17177	0.0922398	3.27026	3.01586	3.27202	2.72405	3.07055	0.130233	1.07905	1.02166	1.10115	1.20877	1.10266	0.039136	3.73189	3.67215	3.27289	2.78588	3.3657	0.218481			11.5	1.03533	1.06964	1.07245	0.983717	1.04029	0.0206576	2.8721	3.254	3.48096
	12	1.0458	1.10896	0.93279	0.94822	1.00894	0.0416806	3.36917	3.36264	3.48529	3.09422	3.32783	0.0828108	0.921563	0.925118	1.18568	1.33049	1.09071	0.101054	3.63716	3.36163	3.43128	2.66909	3.27479	0.2102	1.05294	1.11002	1.07183	1.12008	1.08872	0.0158182	3.77669	3.77026	3.41778	2.94097	3.47643	0.197198			12	0.987946	1.19555	1.10586	1.00937	1.07468	0.0477585	3.04968	3.46214	3.78166
	12.5	1.1055	1.08788	1.03015	1.12746	1.08775	0.0208343	3.34299	3.53608	3.37312	3.21473	3.36673	0.0660752	1.04431	1.09657	1.20611	1.35067	1.17441	0.067734	3.63257	3.38755	3.5075	2.82921	3.3392	0.177204	1.16135	1.11443	0.955305	1.16796	1.09976	0.0496039	3.82247	4.10664	3.31325	2.93945	3.54545	0.260261			12.5	1.18281	1.07476	1.0447	1.03075	1.08325	0.0344327	3.04093	3.50165	3.92406
	13	1.0893	1.05471	1.05389	1.07546	1.06834	0.0085857	3.58164	3.6859	3.53915	3.26826	3.51874	0.0890031	0.948341	0.929843	1.32327	1.30554	1.12675	0.10847	3.56789	3.3354	3.32736	2.88809	3.27969	0.141948	1.21827	0.97627	1.01797	1.21146	1.10599	0.0634471	3.97255	3.99676	3.43331	3.05396	3.61414	0.227551			13	1.03176	1.15678	1.1141	1.14274	1.11134	0.0279741	3.14805	3.71399	4.06248
	13.5	0.928138	1.09745	1.14539	1.02755	1.04964	0.0471749	3.57404	3.60576	3.52589	3.49624	3.55048	0.0244239	1.06759	1.06702	1.19402	1.39561	1.18106	0.0775032	3.79162	3.58216	3.44645	2.8289	3.41228	0.207016	1.01174	0.930994	1.04851	1.0884	1.01991	0.0335177	4.07355	4.2617	3.35185	3.16538	3.71312	0.267922			13.5	1.05627	1.17181	1.15235	1.13732	1.12944	0.0253914	3.35984	3.77901	4.18738
	14	1.15466	1.05324	1.03024	1.14603	1.09604	0.0317489	3.64383	3.70206	3.61311	3.27487	3.55847	0.0963136	0.955666	1.15221	1.325	1.26827	1.17529	0.0815611	3.8964	3.42046	3.86345	2.94341	3.53093	0.223891	1.09496	0.963173	1.11227	1.26185	1.10806	0.0611229	4.1691	4.42198	3.63106	2.99934	3.80537	0.315248			14	1.01334	0.980995	1.082	1.073	1.03733	0.0241825	3.30342	3.65727	4.38307
	14.5	1.11743	1.24293	1.16587	1.11099	1.15931	0.0304467	3.7925	3.75057	3.76397	3.36314	3.66755	0.101846	0.924744	1.01486	1.14577	1.3329	1.10457	0.0886091	4.15485	3.50089	3.74169	3.12922	3.63166	0.215133	1.04854	1.07977	1.13027	1.21097	1.11739	0.0354483	4.14261	4.44667	3.58388	3.25068	3.85596	0.269488			14.5	1.00069	1.18612	1.09187	1.01642	1.07377	0.0424076	3.5242	3.81683	4.10718
	15	1.13464	1.07652	1.23015	1.11156	1.13821	0.0328908	4.05668	4.16923	4.18282	3.64712	4.01396	0.125506	1.02906	1.0505	1.2171	1.35034	1.16175	0.0756154	4.00014	3.6734	3.81367	2.92428	3.60287	0.235886	1.073	0.997246	1.10359	1.21769	1.09788	0.045765	4.63029	4.49479	3.58054	3.4035	4.02728	0.312365			15	1.03444	1.09395	1.04815	1.0469	1.05586	0.01307	3.5602	3.87922	4.46616
	15.5	1.05255	1.1198	1.31548	1.08853	1.14409	0.0587588	4.07859	4.19372	3.95138	3.52319	3.93672	0.146456	0.948889	1.01033	1.15484	1.39124	1.12633	0.0982899	4.04076	3.82528	4.0419	3.16204	3.76749	0.208145	0.951261	1.0332	1.04089	1.22126	1.06165	0.0569374	4.8307	4.77593	3.81531	3.5064	4.23208	0.335961			15.5	1.04808	1.18228	1.19429	1.00262	1.10682	0.0480061	3.6141	3.86249	4.46023
	16	1.10409	1.13638	1.06372	1.06426	1.09211	0.0175228	3.96235	4.38616	4.42495	3.58847	4.09048	0.197427	0.933573	1.04336	1.08144	1.23116	1.07238	0.0615115	3.90516	3.94989	4.05397	3.20595	3.77874	0.193458	1.18511	1.11185	1.11485	1.20504	1.15421	0.0239476	4.81616	4.92032	3.70668	3.49205	4.2338	0.369516			16	1.07374	1.09465	1.22134	1.06271	1.11311	0.0366799	3.5995	3.78695	4.32564
	16.5	1.08311	1.0985	1.19993	1.07236	1.11348	0.0293122	4.08585	4.55786	4.30299	3.84303	4.19743	0.152507	1.07944	1.10477	1.02717	1.28993	1.12533	0.0571961	3.9089	4.10999	4.35127	3.16099	3.88279	0.257031	1.07458	1.0759	1.03398	1.43249	1.15424	0.0932601	4.72177	5.09862	3.73469	3.56371	4.27969	0.373691			16.5	1.02286	1.07632	1.20068	1.14781	1.11192	0.0391213	3.93922	4.15624	4.754
	17	1.14771	1.1967	1.21821	1.10981	1.16811	0.0243957	3.90657	4.63197	4.29256	4.03371	4.2162	0.160173	0.926048	1.0454	1.23767	1.27987	1.12225	0.0829483	3.99041	4.06398	4.28517	3.24253	3.89552	0.226495	0.976051	0.982788	1.19647	1.3238	1.11978	0.085114	4.62374	5.17352	3.87768	3.77882	4.36344	0.329358			17	1.08644	1.06292	1.22953	1.12511	1.126	0.0368156	4.04361	4.07802	4.55421
	17.5	1.04053	1.08042	1.13843	1.04984	1.0773	0.0220844	4.1611	4.44148	4.70981	4.16193	4.36858	0.1315	1.00097	1.13546	1.08298	1.23095	1.11259	0.0481916	4.18892	4.13115	4.41167	3.29109	4.00571	0.24576	1.08088	1.08373	1.06948	1.39216	1.15656	0.0785924	4.8842	5.60309	3.86478	3.86042	4.55312	0.424822			17.5	0.985519	1.12372	1.12936	0.99976	1.05959	0.0387805	4.06273	4.22349	4.69454
	18	1.13066	1.0874	1.11881	1.16139	1.12457	0.0152961	4.39866	4.74625	4.48293	4.08258	4.42761	0.136771	1.0665	0.989746	1.0689	1.36265	1.12195	0.0823109	4.27131	3.7416	4.62116	3.3024	3.98412	0.290381	1.0449	1.08635	1.01317	1.31816	1.11565	0.0691464	5.2387	5.30758	4.09231	3.96178	4.65009	0.360976			18	1.03568	1.08725	1.08943	1.03975	1.06303	0.0146453	3.91855	4.07751	4.82064
	18.5	1.04196	1.09083	1.11989	1.09505	1.08693	0.0163033	4.35597	4.77248	4.60144	4.07985	4.45243	0.150763	0.892169	0.986144	1.11907	1.25968	1.06427	0.0800583	4.18031	4.11188	4.59825	3.58968	4.12003	0.206895	1.17433	1.03303	1.03162	1.33971	1.14467	0.0731239	5.07567	5.56242	4.11048	3.78486	4.63336	0.413536			18.5	1.02422	1.16152	1.04053	1.08865	1.07873	0.0307983	4.02946	4.36945	4.98538
	19	1.04686	1.12334	1.12286	1.10625	1.09983	0.0180984	4.54019	5.0251	4.73001	4.06681	4.59053	0.201064	0.967303	1.03104	1.13834	1.34593	1.12065	0.0829704	4.08382	4.186	4.9414	3.55351	4.19118	0.285921	1.1107	0.931778	1.03956	1.32473	1.10169	0.0829451	5.37976	5.94012	4.11245	4.17886	4.9028	0.452058			19	1.02284	1.13013	1.05633	1.10356	1.07821	0.0239485	3.95236	4.03063	5.14151
	19.5	1.10196	1.0789	1.19829	0.999721	1.09472	0.0408802	4.57962	4.89537	4.44969	4.17909	4.52594	0.148739	1.06618	1.02577	1.21418	1.23523	1.13534	0.0524271	4.39037	4.2198	5.12483	3.72382	4.3647	0.290141	0.99878	0.972602	1.13759	1.23929	1.08706	0.0623299	5.52447	6.04768	4.09421	4.05244	4.9297	0.505904			19.5	1.04512	0.924587	1.05485	1.08526	1.02746	0.0353388	4.14194	4.30702	5.2676
	20	1.14464	1.07128	1.18475	1.09578	1.12411	0.0253188	4.70013	5.02067	4.80124	4.22071	4.68569	0.168813	1.16064	1.08681	1.01224	1.35355	1.15331	0.0732996	4.711	4.45378	5.20081	3.7524	4.5295	0.301828	1.07146	1.08127	1.08286	1.31855	1.13853	0.0600584	5.70925	6.20119	4.2612	4.08719	5.06471	0.525055			20	0.901257	1.08482	1.13282	1.07174	1.04766	0.0505356	4.43704	4.07642	5.6787
	20.5	1.14211	1.12034	1.14237	1.13984	1.13617	0.00530423	4.81036	5.30428	4.96517	4.54495	4.90619	0.158543	1.01789	1.08021	1.01325	1.23924	1.08765	0.0527849	4.66735	4.44146	5.38189	3.75071	4.56035	0.336158	1.03192	1.00865	1.00237	1.37847	1.10535	0.09126	6.09657	6.33098	4.43596	4.03498	5.22462	0.578904			20.5	1.0426	0.975631	1.10641	1.05076	1.04385	0.0267962	4.72698	4.41281	5.74245
	21	1.10545	1.21702	1.10887	0.999188	1.10763	0.0444714	4.97096	5.29728	4.94552	4.63003	4.96095	0.136311	1.04056	0.98979	1.12109	1.39782	1.13731	0.0909436	4.71605	4.95368	5.51014	3.82656	4.75161	0.350377	0.981612	1.08211	0.984263	1.33835	1.09658	0.0839121	6.54928	6.50603	4.73309	3.82007	5.40212	0.676085			21	1.04894	1.0145	1.12133	0.97355	1.03958	0.0313043	4.63595	4.33476	5.56098
	21.5	1.13221	1.04253	1.17008	1.1281	1.11823	0.0269433	5.02164	5.4774	5.44864	4.77131	5.17975	0.171445	1.01933	0.98999	1.10163	1.33528	1.11156	0.0782284	4.63079	5.0185	5.26562	3.70081	4.65393	0.343516	1.07404	1.09898	1.03581	1.29076	1.1249	0.0567941	6.14189	6.76769	4.6441	3.94223	5.37398	0.652862			21.5	1.14565	0.992745	1.20565	1.0129	1.08924	0.0515369	4.56138	4.3732	5.62423
	22	1.07397	1.16999	0.99575	1.15082	1.09763	0.0397949	4.93021	5.49831	5.3118	4.58135	5.08042	0.204083	0.922377	1.06071	1.08993	1.36995	1.11074	0.0938106	4.73783	5.15947	5.62753	3.6109	4.78393	0.431162	1.08751	0.947837	1.05604	1.52178	1.15329	0.126418	6.7318	6.85306	5.00543	3.9046	5.62372	0.711617			22	1.0985	1.09108	1.12478	1.00566	1.08	0.0258154	4.68428	4.66049	5.99765
	22.5	1.06757	1.07606	1.20954	1.02495	1.09453	0.0399336	5.34642	5.86714	5.67355	5.16135	5.51212	0.158795	1.0168	1.05862	1.13542	1.22195	1.1082	0.045179	4.90666	5.24437	5.29323	3.89389	4.83454	0.325112	1.09085	1.04378	1.02516	1.40154	1.14033	0.0881604	6.66185	7.07805	4.99047	3.98757	5.67948	0.72217			22.5	1.09402	1.11726	1.22039	1.06756	1.12481	0.0334381	4.53902	4.4453	5.64072
	23	1.16505	1.21112	1.16068	1.09032	1.15679	0.0249214	5.52863	5.83307	5.66849	4.85385	5.47101	0.21492	1.07744	1.00394	1.09449	1.27228	1.11203	0.0569122	5.13922	5.10597	5.53787	3.81603	4.89977	0.374335	1.02356	0.973394	1.11693	1.37702	1.12273	0.0898296	6.71264	7.10606	5.34829	4.0579	5.80622	0.693872			23	1.03764	1.01063	1.11712	1.03191	1.04933	0.0233326	4.63606	4.67941	5.92858
	23.5	1.0846	1.10541	1.05786	1.05072	1.07465	0.0125826	5.48879	6.01108	6.05339	5.00763	5.64023	0.246871	0.970043	1.08354	1.08474	1.20566	1.08599	0.0481076	5.12353	5.70247	5.74429	3.9719	5.13555	0.412935	1.05852	0.985096	1.01167	1.44333	1.12465	0.107305	6.75361	7.13062	5.23587	4.04807	5.79204	0.711053			23.5	1.05269	1.06328	1.15954	0.947736	1.05581	0.0433063	4.40898	4.34373	5.94537
	24	1.03347	1.15186	1.07866	1.15989	1.10597	0.0302967	5.65343	5.92555	5.84578	4.72712	5.53797	0.276252	0.939728	0.987554	1.05756	1.4174	1.10056	0.108349	5.25922	5.59233	6.15082	4.07166	5.26851	0.439304	0.98815	1.12334	1.08718	1.44537	1.16101	0.0990006	7.15035	7.53237	5.46306	4.10153	6.06183	0.793131			24	1.0657	0.954562	1.08471	1.12757	1.05813	0.0368687	4.63427	4.47539	5.97721
	24.5	1.04039	1.15492	1.13418	1.03252	1.0905	0.031532	5.6716	5.85851	5.98045	4.96969	5.62006	0.225901	1.03302	0.952917	1.0566	1.3797	1.10556	0.094035	5.16389	5.73225	6.27389	4.07743	5.31187	0.469746	1.03737	1.10437	1.03754	1.39305	1.14308	0.0848014	7.20192	7.64638	5.74221	4.37361	6.24103	0.743551			24.5	1.03883	0.9836	1.03507	0.937468	0.998743	0.023998	4.83411	4.5971	6.41208
	25	1.16701	1.13046	1.03847	1.0058	1.08544	0.0378913	5.50347	6.05103	6.2497	5.30563	5.77746	0.222775	0.983831	0.999491	1.02135	1.43598	1.11016	0.108879	5.37552	5.77052	6.32762	4.24945	5.43078	0.43954	1.05123	0.999717	1.06347	1.34827	1.11567	0.0787532	7.7969	7.81842	5.44608	4.38731	6.36218	0.862091			25	0.994997	1.03701	1.11604	1.05025	1.04958	0.0250915	4.89078	4.58191	6.44416
	25.5	1.06977	1.17627	1.13115	1.09784	1.11876	0.0229112	5.65555	5.83142	6.1708	5.29824	5.739	0.181711	0.977826	1.0279	1.00422	1.43901	1.11224	0.109401	5.44349	6.24619	6.49103	4.38167	5.6406	0.475545	1.13334	0.960288	1.12309	1.39974	1.15411	0.0909639	7.60202	8.11185	5.79588	4.4882	6.49949	0.834448			25.5	0.993818	1.05221	0.973105	1.13057	1.03742	0.0352757	5.0017	4.5764	6.6662
	26	1.09193	1.06104	1.10204	1.04905	1.07601	0.0125217	5.83955	5.86392	6.37341	5.37436	5.86281	0.204092	0.901687	1.00135	0.952677	1.31275	1.04212	0.0924773	5.48235	6.08247	6.17375	4.43847	5.54426	0.39922	1.06699	0.96914	1.14828	1.30778	1.12305	0.0716443	7.7836	8.28695	5.68078	4.71824	6.61739	0.848109			26	0.924125	0.915664	1.09787	1.02459	0.990561	0.0434901	4.82407	4.75011	6.62365
	26.5	1.10731	1.06506	1.16484	0.971801	1.07726	0.0406658	5.76982	6.14838	6.71951	5.39846	6.00904	0.281991	0.922643	0.970013	1.02409	1.302	1.05468	0.0850014	5.72335	6.2281	6.58101	4.596	5.78212	0.432769	1.0171	1.03631	1.13748	1.2535	1.1111	0.0543162	7.86715	8.59352	5.6969	4.48205	6.6599	0.95161			26.5	0.992493	1.12816	1.05835	1.01014	1.04728	0.0303371	5.04787	4.96974	7.17891
	27	1.0637	1.14443	1.07972	1.01099	1.07471	0.0274872	5.58161	6.30474	6.61707	5.75989	6.06583	0.239618	0.994114	1.04689	0.995969	1.25958	1.07414	0.0630117	5.7858	6.14115	6.77846	4.52179	5.8068	0.475008	1.0347	1.03636	1.06012	1.35254	1.12093	0.0774216	7.94876	8.6149	6.1488	4.52233	6.8087	0.923086			27	1.0472	1.01005	1.11646	1.10508	1.0697	0.0250042	5.0551	4.77248	7.17333
	27.5	1.09326	1.12101	1.14211	1.09165	1.11201	0.0120872	5.71188	6.02421	6.86931	5.98726	6.14817	0.250274	0.971472	0.962131	0.939828	1.26122	1.03366	0.076142	5.69746	6.47884	6.43698	4.76476	5.84451	0.40217	1.01724	1.01268	1.05158	1.18397	1.06637	0.0401515	8.15465	8.97155	6.16389	4.67407	6.99104	0.971638			27.5	1.15856	0.975218	1.11404	1.10554	1.08834	0.0394581	5.55851	5.19302	7.09015
	28	0.981624	1.22116	1.01572	1.02084	1.05984	0.0544741	5.92696	6.56987	7.0381	5.99766	6.38315	0.261493	1.01514	0.999326	1.0397	1.3401	1.09857	0.0809392	5.99985	6.39242	6.52642	4.99527	5.97849	0.346259	1.01413	0.952917	1.13339	1.30293	1.10084	0.0770823	7.99545	8.9583	5.86459	4.55752	6.84396	0.999306			28	1.01888	0.987926	0.950916	1.10033	1.01451	0.0317998	5.55655	5.25015	7.16889
	28.5	1.01652	1.22183	1.08282	1.14277	1.11598	0.0436979	5.99449	6.36811	6.9768	6.03017	6.34239	0.227606	0.973623	1.0128	0.960042	1.32838	1.06871	0.0872749	5.78676	6.07986	6.6719	4.66522	5.80094	0.420954	1.01062	1.07213	1.12649	1.27475	1.121	0.056452	8.39136	8.8678	6.12452	4.96251	7.08655	0.927023			28.5	1.08794	1.07919	1.03705	0.973815	1.0445	0.0260483	5.58005	5.19062	7.58198
	29	1.04675	1.0731	1.1501	1.01731	1.07182	0.0284753	6.16387	6.51044	7.38401	6.27773	6.58401	0.276245	1.03548	0.924605	1.16914	1.40839	1.1344	0.104115	5.9191	6.47168	6.82863	4.85173	6.01779	0.431365	0.973224	1.01224	1.05328	1.31349	1.08806	0.0769008	8.52008	9.36466	5.96236	5.22737	7.26862	0.992997			29	1.02735	0.980561	1.1518	1.05913	1.05471	0.0361626	5.50167	5.34896	7.68014
	29.5	1.02602	0.973869	1.18532	1.09704	1.07056	0.04583	6.19467	6.58909	7.06636	5.94545	6.44889	0.244781	0.927535	1.04578	1.08462	1.40725	1.11629	0.102575	6.15358	6.67243	6.80112	4.76785	6.09875	0.465181	0.98887	1.04388	1.03167	1.34676	1.1028	0.0821711	8.37268	9.2293	5.91574	5.15199	7.16742	0.971796			29.5	1.07098	1.09573	1.0031	1.15063	1.08011	0.0305941	5.82184	5.36065	7.46749
	30	1.0286	1.23986	1.1237	1.06693	1.11477	0.0460451	5.99876	6.59416	7.4372	6.13251	6.54066	0.324921	0.890159	1.06021	1.07764	1.44672	1.11868	0.117237	6.02714	6.69894	7.16932	4.89108	6.19662	0.494269	1.0067	1.11384	1.08103	1.33179	1.13334	0.0698429	8.69703	9.70809	6.18257	5.07373	7.41536	1.07635			30	1.18304	1.07709	0.959344	1.09121	1.07767	0.045905	5.71502	5.55544	7.91338
	30.5	0.970202	1.0345	1.03487	1.11668	1.03906	0.0300061	6.02753	6.41406	7.29085	6.34271	6.51879	0.270708	0.878664	1.1305	1.03604	1.32308	1.09207	0.0928809	6.51593	6.55996	7.00462	4.78412	6.21616	0.489938	1.10985	0.934817	1.03611	1.30842	1.0973	0.078991	8.7276	9.71093	6.14391	5.4851	7.51689	1.01213			30.5	1.00552	1.14428	1.06045	1.18823	1.09962	0.0410645	5.8548	5.60285	7.78432
	31	1.0139	1.10438	1.04516	1.03428	1.04943	0.0194276	6.48729	6.66837	7.37631	6.13518	6.66679	0.261128	1.02761	1.00874	1.04108	1.38341	1.11521	0.089646	6.48777	6.94666	7.38106	5.19856	6.50352	0.471666	1.06686	0.907667	1.09709	1.2925	1.09103	0.0789695	8.759	9.79839	6.25834	5.54169	7.58935	1.00881			31	1.01463	1.08043	1.13849	1.01739	1.06274	0.0294706	6.05648	5.65733	7.858
	31.5	1.08546	1.14935	1.09889	1.13445	1.11704	0.0149261	7.00893	6.77152	7.65407	6.46303	6.97439	0.252619	0.975284	1.06757	1.00094	1.36396	1.10194	0.0894797	6.43823	6.77625	7.3128	5.20964	6.43423	0.446141	1.02507	1.2023	0.954018	1.2115	1.09822	0.0644282	8.99335	9.89447	6.22179	5.46316	7.64319	1.06709			31.5	1.06116	1.11749	1.10101	0.918646	1.04958	0.0452168	6.17195	5.4856	8.22639
	32	1.00937	1.16977	1.26117	1.15122	1.14788	0.0520484	6.50969	6.7596	7.80218	6.25646	6.83198	0.339316	0.902601	0.888393	1.02279	1.35093	1.04118	0.107562	6.59049	6.69668	7.43687	5.27046	6.49863	0.45059	0.960597	1.18306	1.06648	1.27474	1.12122	0.0684273	9.16398	10.2694	6.18082	5.637	7.8128	1.12761			32	1.07744	1.07667	1.05057	0.923145	1.03196	0.0368041	6.39742	5.69595	7.84629
	32.5	1.02084	1.20527	1.17935	1.15442	1.13997	0.0410439	6.91621	7.14125	7.76584	6.85113	7.16861	0.208552	1.02156	1.06318	1.10002	1.46504	1.16245	0.102129	6.79609	6.96787	7.58207	5.49543	6.71036	0.438711	1.00989	0.995377	1.04084	1.34934	1.09886	0.084029	9.3532	10.3523	6.23788	5.47966	7.85576	1.18104			32.5	1.12377	0.987143	0.926625	0.983051	1.00515	0.0418832	5.95568	5.63483	8.20397
	33	1.10388	1.09977	1.05878	1.05706	1.07987	0.0127059	6.5509	6.91751	7.42922	6.65178	6.88735	0.196474	0.934171	0.991165	1.06506	1.42078	1.10279	0.109328	6.69496	7.18832	7.25546	5.63309	6.69296	0.374736	0.947769	1.03758	1.02927	1.30727	1.08047	0.0782663	9.38499	10.065	6.33103	5.87083	7.91296	1.05952			33	1.11577	1.21349	1.0888	0.994936	1.10325	0.0449539	6.35006	6.0008	8.38264
	33.5	1.09211	1.09252	1.16322	1.07063	1.10462	0.0201902	6.61046	6.99991	7.79075	7.04834	7.11236	0.246451	1.0338	1.04895	1.12319	1.39716	1.15078	0.0844176	6.91572	7.10974	7.41276	5.47764	6.72896	0.429463	1.10021	1.05281	1.06338	1.40895	1.15634	0.0848158	9.35247	10.4052	6.61541	5.69258	8.01642	1.1126			33.5	0.964686	1.11902	1.1833	1.03892	1.07648	0.0475464	6.06121	5.87219	8.19574
	34	1.05861	1.0985	1.11388	1.12679	1.09944	0.0147888	6.97549	6.89035	7.71365	6.54991	7.03235	0.245003	0.99325	1.08296	1.05902	1.36064	1.12397	0.0811392	7.11023	7.03274	7.59993	5.61609	6.83975	0.426773	1.0226	0.956241	0.987069	1.38216	1.08702	0.099311	9.43259	10.9021	6.32597	5.91132	8.14298	1.2096			34	1.13707	1.07615	1.12637	1.06889	1.10212	0.0172919	6.45633	5.67631	8.10451
	34.5	0.927919	1.14848	1.01145	1.09408	1.04548	0.0482621	6.84764	6.94932	7.84598	7.01134	7.16357	0.229959	0.97026	1.03863	1.06159	1.50626	1.14418	0.122242	7.06193	7.49107	7.70151	5.47115	6.93142	0.504618	1.03575	1.0523	0.983256	1.33178	1.10077	0.0783969	9.67251	10.9438	6.70038	6.26018	8.39422	1.13863			34.5	0.951307	0.942953	1.19131	1.03106	1.02916	0.057582	6.4382	5.61289	8.0102
	35	1.04332	1.13633	1.14766	1.08884	1.10404	0.023916	7.02963	7.29622	8.02197	7.15289	7.37518	0.222371	0.990434	1.122	1.13762	1.43055	1.17015	0.0928639	7.29323	7.49826	7.57371	5.49933	6.96613	0.492512	1.03259	1.03605	1.03488	1.4547	1.13956	0.10505	9.4752	11.1171	6.84546	6.07674	8.37863	1.1673			35	1.02931	1.013	1.12028	1.11461	1.0693	0.0280192	6.35118	5.83448	8.2706
	35.5	1.06482	1.19078	1.08699	1.01259	1.0888	0.0374011	6.90501	7.5553	7.70494	7.46385	7.40728	0.17464	1.00051	1.09482	1.05509	1.50264	1.16327	0.114765	7.43624	7.67602	7.60349	5.34801	7.01594	0.558237	0.922741	1.04434	1.03061	1.42669	1.10609	0.110269	9.72556	11.5145	6.90823	6.37122	8.62987	1.21061			35.5	1.08659	1.08679	0.977712	0.985467	1.03414	0.0303812	6.56908	5.82574	8.16875
	36	1.12698	1.17079	1.09419	1.06249	1.11361	0.0231637	7.29271	7.78866	8.00388	7.39396	7.6198	0.16684	0.90628	1.04077	1.05865	1.43606	1.11044	0.113742	7.52261	7.62697	7.44929	5.66742	7.06657	0.467808	1.07825	1.09163	1.11823	1.41506	1.17579	0.0801879	9.15171	11.6454	7.01303	6.62798	8.60952	1.15418			36	1.0033	1.03691	1.15247	1.06095	1.06341	0.0319552	6.88771	6.14198	8.46686
	36.5	1.09909	1.14455	1.04951	1.09008	1.09581	0.0195001	7.1603	8.06721	7.82647	7.58269	7.65917	0.193479	0.930093	0.940318	1.0322	1.39082	1.07336	0.108282	7.59621	7.74843	7.46724	5.64708	7.11474	0.492582	1.14732	1.06384	1.05105	1.42452	1.17168	0.0869401	9.42969	11.6687	6.7878	6.16784	8.51351	1.26738			36.5	1.0293	0.983389	1.18956	1.06089	1.06578	0.0442197	6.56665	6.16354	8.48579
	37	1.05456	1.10288	1.06706	1.22455	1.11226	0.0388037	7.16429	8.28383	8.19947	7.13665	7.69606	0.315519	0.990567	1.01954	1.03624	1.47201	1.12959	0.114529	7.79803	7.87269	7.50145	5.69068	7.21571	0.514626	1.02548	0.95873	1.08995	1.35059	1.10619	0.0857578	9.4534	12.1769	6.97356	6.44489	8.76219	1.31362			37	1.0212	0.984297	1.15301	1.06961	1.05703	0.036452	6.66589	6.12875	8.13605
	37.5	1.09537	1.02229	1.12967	1.05975	1.07677	0.0230989	7.23861	8.39759	8.41596	7.96846	8.00516	0.275636	1.02783	1.08323	1.04954	1.49103	1.1629	0.109967	7.94786	8.15272	8.01222	6.07255	7.54634	0.493121	0.991067	1.01193	1.06178	1.38748	1.11306	0.0926679	9.9008	12.4779	6.98571	6.40383	8.94207	1.4051			37.5	1.00823	1.05348	1.08007	1.01085	1.03816	0.0174	6.96258	6.21919	8.42138
	38	1.02321	1.07819	1.02712	1.06093	1.04736	0.0133148	7.5359	8.33005	8.41206	7.59683	7.96871	0.233229	1.04036	1.09882	0.94538	1.51389	1.14961	0.125474	7.85766	8.08131	7.91684	5.68737	7.38579	0.568115	1.05147	0.871321	0.9235	1.30753	1.03845	0.0973469	9.67823	12.1806	7.07692	6.25059	8.79657	1.34375			38	1.05835	1.08005	1.17419	0.996814	1.07735	0.0367786	7.29025	6.0136	8.38919
	38.5	1.07987	1.05367	1.08556	1.07401	1.07328	0.00694969	7.92517	8.31042	8.99078	7.90946	8.28396	0.253191	0.993682	1.00424	1.07652	1.48448	1.13973	0.116382	7.86366	8.05094	7.94559	5.94385	7.45101	0.503847	0.950495	0.901847	1.02642	1.37424	1.06325	0.106785	10.5913	12.4292	7.07921	6.17198	9.06792	1.47084			38.5	1.06489	0.955882	1.11626	1.01497	1.038	0.0343039	7.34893	5.81622	8.8044
	39	1.08871	1.03486	1.05172	1.07299	1.06207	0.0118198	8.33799	8.50552	8.52552	7.84889	8.30448	0.157575	0.983241	1.03995	1.06451	1.40878	1.12412	0.0964006	7.97743	8.37631	8.39324	5.80106	7.63701	0.619478	1.19046	0.912231	0.986202	1.29925	1.09704	0.0894688	10.508	13.3158	7.34552	6.29103	9.36509	1.59277			39	0.998565	1.00666	1.01669	1.05726	1.01979	0.0130268	7.47873	5.8745	8.91698
	39.5	1.01949	1.24442	0.965615	1.05445	1.07099	0.0606271	8.10984	9.0355	8.77515	7.82176	8.43556	0.282562	1.05364	1.02625	0.964849	1.50304	1.13694	0.123436	7.8662	8.44395	8.37184	6.14454	7.70663	0.536324	1.01246	0.942283	1.04872	1.39035	1.09845	0.0997762	11.4529	12.4405	7.09116	6.38122	9.34144	1.5245			39.5	0.998589	1.07088	1.13572	1.08135	1.07164	0.0281929	7.30504	6.05846	8.73044
	40	1.08885	1.11487	1.03414	0.985373	1.05581	0.0288832	8.09458	8.74723	8.85657	7.87642	8.3937	0.240881	0.933963	1.09754	1.16505	1.43861	1.15879	0.105133	7.93454	8.49331	8.3596	5.90983	7.67432	0.600103	1.07148	0.944815	0.969508	1.33572	1.08038	0.0894194	11.7974	12.9319	7.45908	6.53955	9.68199	1.57726			40	0.92363	1.03713	1.03076	1.10763	1.02479	0.0379504	7.51128	5.95338	8.72683
	40.5	1.09243	1.12182	1.06517	1.13227	1.10292	0.015149	8.04537	9.29708	9.09651	8.16278	8.65043	0.318988	1.03221	1.0602	1.00208	1.46784	1.14059	0.109729	7.88578	8.40257	8.43581	6.34733	7.76787	0.489968	0.973981	0.996488	1.05434	1.37568	1.10012	0.0933991	11.694	13.2768	7.49443	6.59543	9.76518	1.61389			40.5	1.02501	1.11995	1.14071	1.06331	1.08724	0.0264156	7.39177	6.06637	8.30758
	41	1.03657	1.12983	1.19819	1.16117	1.13144	0.0345718	8.67548	8.95892	9.20183	8.29469	8.78273	0.195015	0.894004	0.978966	1.07211	1.65744	1.15063	0.172807	8.50128	8.55164	8.6531	6.75674	8.11569	0.454082	1.03145	1.02278	1.0629	1.43859	1.13893	0.100258	12.405	13.4013	7.47325	6.89543	10.0438	1.66753			41	0.963906	1.05193	1.05207	1.16809	1.059	0.0418743	7.52501	6.08095	8.64121
	41.5	0.944422	1.0946	1.04511	1.09433	1.04461	0.0353655	8.80563	9.48572	9.09162	8.61582	8.99969	0.189229	1.07936	0.966481	1.07941	1.50481	1.15752	0.118785	8.83324	8.96535	8.73341	6.64494	8.29424	0.551814	1.07674	1.04422	1.05062	1.40051	1.14302	0.086116	12.0806	13.3048	7.60115	6.81866	9.95128	1.61028			41.5	0.956666	1.06584	1.06512	0.971676	1.01483	0.0294066	7.27361	5.84933	8.70176
	42	0.972798	1.0329	1.05131	1.1103	1.04183	0.0283177	8.52628	9.17673	9.57918	8.67124	8.98836	0.241287	0.921181	0.985579	0.989382	1.51428	1.1026	0.138113	8.86805	8.90719	8.74323	6.57244	8.27273	0.56784	0.867887	0.980515	1.0646	1.35784	1.06771	0.104768	12.6504	13.1626	7.94674	7.27975	10.2599	1.53765			42	1.12493	1.17583	1.19354	1.08111	1.14385	0.0254727	7.62455	5.90286	8.66088
	42.5	1.00776	1.05976	0.955032	1.05942	1.02049	0.0250072	8.63549	9.35043	9.39194	8.99687	9.09368	0.176586	0.96913	1.01704	1.019	1.59412	1.14982	0.148548	9.08878	8.62152	8.48724	6.51766	8.1788	0.568521	0.935561	0.952039	1.02968	1.2929	1.05254	0.0827037	12.451	13.1191	7.83118	7.3573	10.1896	1.50776			42.5	1.17327	1.14649	1.10908	1.07553	1.12609	0.0213845	7.31433	6.31165	8.41562
	43	0.986886	1.02687	1.05181	1.06217	1.03193	0.016743	8.57613	9.89484	9.5123	9.51267	9.37398	0.280808	1.05775	1.0285	1.14275	1.53167	1.19017	0.116384	8.55534	8.91624	8.475	6.63795	8.14613	0.511803	0.906109	1.03396	0.955247	1.50847	1.10095	0.138369	12.421	13.4781	8.21163	7.45949	10.3926	1.49985			43	1.09829	1.21178	1.06103	1.02454	1.09891	0.0405243	7.82046	6.35886	8.57297
	43.5	1.01124	0.999827	1.00693	1.10324	1.03031	0.0244245	8.02317	9.99326	9.61521	9.45106	9.27067	0.431051	0.949271	0.978714	1.14774	1.40611	1.12046	0.104778	9.08625	9.11508	8.69011	6.61379	8.37631	0.59545	1.00715	1.02793	1.02478	1.21448	1.06858	0.0488457	12.4363	12.9188	8.59017	7.81513	10.4401	1.30517			43.5	1.01133	1.21797	1.05115	1.02048	1.07523	0.048334	8.12744	6.44643	8.66124
	44	1.03811	1.06797	0.976522	1.23705	1.07991	0.0557316	8.44983	9.65363	9.55315	10.0716	9.43206	0.346124	1.00293	0.998203	0.984968	1.68528	1.16785	0.172521	8.5234	9.03407	8.93251	6.76176	8.31293	0.528705	0.966195	0.975056	1.05617	1.31654	1.07849	0.0818924	12.7246	13.2358	8.90509	7.99898	10.7161	1.32431			44	1.09947	1.19266	1.03787	1.041	1.09275	0.0361909	7.65517	6.12564	8.4879
	44.5	1.01635	1.12098	1.10997	1.06678	1.07852	0.0237975	8.4514	9.8029	9.46022	9.89729	9.40295	0.33079	1	1.06674	1.07811	1.57994	1.1812	0.134026	9.1349	9.11957	8.45424	6.72759	8.35908	0.566498	0.974282	1.02304	1.1177	1.26419	1.0948	0.0638297	12.57	13.2855	8.82392	8.04195	10.6803	1.31546			44.5	0.990132	1.21324	1.03089	1.05542	1.07242	0.048832	7.98856	6.55037	8.37721
	45	1.10778	1.07447	1.09101	0.973809	1.06177	0.0300975	8.28188	9.7107	9.35819	9.95835	9.32728	0.36958	0.948905	1.0939	1.10446	1.47072	1.1545	0.111221	8.99926	8.85226	8.22642	6.70402	8.19549	0.524629	1.06564	0.993759	1.00291	1.18456	1.06172	0.0439521	12.9131	13.6849	8.92887	8.2247	10.9379	1.37977			45	1.00671	1.04051	1.07974	1.06494	1.04798	0.0159557	8.10304	6.5711	8.21789
	45.5	1.04079	1.05498	0.984324	1.12655	1.05166	0.0292583	8.56174	10.1393	9.69629	9.81991	9.5543	0.34376	0.998491	0.912033	1.26662	1.53724	1.1786	0.141383	9.53353	9.17325	8.36218	6.69939	8.44208	0.630425	1.07394	1.14208	1.12494	1.14807	1.12226	0.0168342	13.2639	12.8793	8.70552	8.21036	10.7648	1.33798			45.5	0.984132	1.10156	1.06249	1.08224	1.05761	0.025757	7.85962	6.73911	8.71428
	46	0.944206	1.14589	1.0713	1.1293	1.07267	0.0457096	9.5688	10.1123	9.39886	10.1558	9.80895	0.19109	0.937153	1.09457	0.96177	1.50417	1.12442	0.131221	9.31853	9.31824	8.4742	6.47902	8.3975	0.669734	1.01705	1.04665	0.955503	1.21204	1.05781	0.0548014	14.1587	13.3308	8.66405	8.09917	11.0632	1.56168			46	1.02718	1.02584	1.0992	1.06705	1.05482	0.0176143	7.80486	6.52147	8.50328
	46.5	1.0221	1.10751	1.02967	1.09971	1.06475	0.0225473	9.04633	9.93714	9.94903	10.5278	9.86508	0.305752	0.977859	1.00924	1.0551	1.54337	1.14639	0.133273	9.44728	9.33719	8.84382	6.83449	8.61569	0.608059	1.09271	1.13455	1.02713	1.27808	1.13312	0.0531369	14.3061	13.459	9.31778	8.50253	11.3963	1.45533			46.5	0.991886	1.03275	1.10151	0.999227	1.03134	0.0250233	8.07829	6.78642	8.49945
	47	0.967147	1.11941	1.1007	1.09505	1.07058	0.034867	9.0189	9.88811	9.49779	10.2314	9.65904	0.260735	0.997128	1.04368	1.04399	1.5589	1.16093	0.133115	9.45768	9.75746	8.3621	6.46645	8.51092	0.744549	1.14466	1.14885	1.09541	1.27755	1.16661	0.0389169	14.5558	13.2628	9.69435	8.46388	11.4942	1.44117			47	1.11808	1.0725	1.15162	0.934693	1.06922	0.0476842	7.69481	6.83683	8.57991
	47.5	1.00846	1.16984	1.08651	1.11732	1.09553	0.0337385	9.20805	9.83622	9.60806	10.7153	9.8419	0.318752	0.965999	1.07084	1.07678	1.64857	1.19055	0.154779	10.0715	9.70204	8.85131	6.66245	8.82182	0.763774	0.979698	0.898867	1.04908	1.23698	1.04116	0.0721299	14.6649	13.8052	9.33305	8.37859	11.5455	1.57484			47.5	1.10652	1.05564	1.07907	1.0374	1.06966	0.0149581	7.73536	6.94571	8.47406
	48	1.08642	1.13478	1.09643	1.10995	1.1069	0.0104719	9.7286	9.79936	9.83344	10.8079	10.0423	0.256136	1.02823	0.953456	1.0373	1.5096	1.13215	0.127212	9.91733	9.81222	8.35703	6.40881	8.62385	0.819702	0.968757	1.0291	1.12549	1.19128	1.07865	0.049506	14.3539	13.6224	9.49678	8.36243	11.4589	1.48603			48	1.08446	1.02498	1.08168	0.984658	1.04395	0.0240491	7.95217	7.01664	8.61613
	48.5	1.09425	1.15129	1.0946	1.10681	1.11174	0.0135027	9.71759	10.395	9.46749	10.8782	10.1146	0.321202	0.998889	1.05669	1.04238	1.54257	1.16013	0.12807	10.0737	9.71982	8.88615	6.76768	8.86184	0.741104	0.957852	1.05669	1.11213	1.24758	1.09356	0.0604439	14.3102	13.3834	9.73194	8.46594	11.4729	1.40751			48.5	1.02347	1.23726	1.04614	1.1006	1.10187	0.0479438	8.00751	7.21214	8.64541
	49	1.03018	1.10429	1.01218	1.00418	1.03771	0.0228511	9.82724	10.6847	9.18431	10.9207	10.1542	0.399638	1.09975	0.967812	0.971496	1.58831	1.15684	0.147058	10.3087	9.97907	9.0302	6.49133	8.95232	0.863927	0.986217	1.0136	1.19283	1.25651	1.11229	0.066408	14.8038	14.0418	9.54079	8.6165	11.7507	1.56199			49	1.03149	1.22981	1.07007	1.04391	1.09382	0.0460378	8.15115	7.12515	8.93133
	49.5	1.02341	1.15522	0.957407	1.11938	1.06385	0.0450899	9.78731	10.8577	9.24365	10.7755	10.166	0.392009	1.01476	0.938978	1.05244	1.55631	1.14062	0.140557	10.1893	9.56469	8.82507	6.80602	8.84628	0.735019	1.0358	0.933655	1.0196	1.2184	1.05186	0.0598661	15.2756	14.0637	9.50771	8.37982	11.8067	1.68711			49.5	1.01217	1.1655	1.05124	1.04256	1.06787	0.0336043	8.03359	7.46396	8.92891
	50	1.0813	1.12783	1.03386	0.99553	1.05963	0.0287139	9.95253	10.8959	9.98859	11.1003	10.4843	0.299623	0.975899	1.00693	1.06712	1.59201	1.16049	0.145082	10.3592	9.58563	8.91102	6.85268	8.92713	0.752113	1.09028	0.964129	0.976638	1.20245	1.05837	0.0557816	15.9654	14.0479	10.0283	8.70427	12.1865	1.69629			50	1.03879	1.1225	1.05769	0.991777	1.05269	0.0270836	8.34896	7.22087	9.08613
	50.5	1.04149	1.06151	1.14371	1.10817	1.08872	0.0230455	9.81973	11.1699	10.2275	10.9894	10.5516	0.318146	0.979462	1.10761	1.07142	1.55013	1.17716	0.127217	10.4267	9.74018	9.13023	7.1278	9.10623	0.710652	1.04626	0.995541	1.12522	1.27433	1.11034	0.0608261	16.6016	14.3751	10.0271	8.7835	12.4468	1.83156			50.5	0.967015	1.11244	1.09796	1.01997	1.04935	0.034139	8.69716	7.78224	9.04462
	51	1.10113	1.01519	0.960973	1.16942	1.06168	0.0460696	9.22745	11.0921	9.67281	10.9217	10.2285	0.459822	1.02572	0.984326	1.17167	1.62149	1.2008	0.145872	10.3296	9.71401	8.96936	6.54835	8.89034	0.828713	1.04336	0.877444	1.13205	1.34884	1.10042	0.0981866	15.8318	14.0057	9.73706	8.80214	12.0942	1.68368			51	1.12489	1.08345	1.12509	1.07512	1.10214	0.0133025	8.65459	7.88669	8.60213
	51.5	0.968807	1.07525	1.04713	1.11902	1.05255	0.0315905	9.52049	10.782	9.89889	11.7407	10.4855	0.494873	1.1066	0.965611	1.05773	1.5963	1.18156	0.141303	10.1878	9.73902	9.16114	6.70407	8.948	0.776929	1.06902	1.02198	1.08866	1.35223	1.13297	0.074411	15.2841	14.7755	9.65077	8.7809	12.1228	1.6909			51.5	1.05214	1.12811	1.16064	0.946465	1.07184	0.0475737	8.80379	8.1485	9.24727
	52	1.00991	1.08965	1.05246	1.09977	1.06295	0.0203968	9.80793	10.9855	9.91535	11.2588	10.4919	0.368784	1.06861	1.08004	1.08601	1.48908	1.18093	0.102778	10.4297	9.47869	9.07897	6.60488	8.89807	0.815197	1.13085	1.00228	1.05414	1.299	1.12157	0.0647722	14.9888	14.9932	10.1107	9.34888	12.3604	1.52671			52	0.96183	1.38498	1.09377	1.02389	1.11612	0.0935846	8.94821	7.97702	9.12107
	52.5	1.01649	1.03605	1.16597	1.05768	1.06905	0.0333849	10.0584	10.8722	9.914	11.5432	10.597	0.379437	1.13095	1.03218	0.949315	1.43516	1.1369	0.106124	10.6263	9.91534	8.87778	6.66164	9.02027	0.864288	1.09469	1.1222	1.12579	1.40026	1.18574	0.0718433	13.8143	14.9634	9.49426	9.24988	11.8805	1.46794			52.5	1.00569	1.14776	1.12673	1.14464	1.1062	0.0338224	8.6909	8.1752	9.30938
	53	0.986159	0.942328	1.06522	1.06674	1.01511	0.0307022	9.59265	10.9024	10.0857	11.402	10.4957	0.405217	1.06095	1.00223	0.945414	1.44473	1.11333	0.112956	10.6512	9.87329	8.76423	6.56643	8.96379	0.887962	1.18115	0.924743	1.13409	1.19342	1.10835	0.062524	13.1524	14.6607	9.82292	9.42482	11.7652	1.27666			53	1.09794	1.1153	1.06223	1.02452	1.075	0.0201279	8.3231	8.17095	9.21389
	53.5	1.10843	1.08648	1.08831	1.07849	1.09043	0.00636833	9.63031	10.834	10.0389	11.5315	10.5087	0.422722	0.991971	1.07312	1.03777	1.51179	1.15366	0.120528	10.804	10.0507	8.95512	6.71433	9.13103	0.890497	1.10809	0.97193	1.11057	1.33143	1.1305	0.0743963	13.2257	14.5696	9.57013	9.51948	11.7212	1.2862			53.5	1.00512	1.1916	1.11531	0.951783	1.06595	0.053974	8.65023	8.60916	9.19166
	54	0.973919	1.08441	1.10607	1.1061	1.06762	0.0316497	9.69986	10.8145	9.7627	11.4713	10.4371	0.429187	1.02152	1.08329	0.999955	1.427	1.13294	0.0995969	10.6089	10.0226	8.67233	6.76339	9.01682	0.853573	0.994541	1.03791	1.21769	1.26521	1.12884	0.0663294	14.0089	15.3926	10.0422	9.51125	12.2387	1.45327			54	0.942805	1.11217	1.1577	1.09857	1.07781	0.0467445	8.79432	8.39571	9.27096
	54.5	0.947991	1.02807	1.08814	1.12046	1.04617	0.0379114	9.88796	10.7528	10.0651	11.631	10.5842	0.395651	0.98609	0.991878	1.03242	1.3831	1.09837	0.0954673	10.6322	10.287	9.07664	6.93874	9.23364	0.834504	1.04437	0.933974	1.14726	1.42322	1.13721	0.104813	13.455	14.8661	10.058	9.13251	11.8779	1.36217			54.5	1.09871	1.11969	1.10932	1.08249	1.10255	0.00793988	9.16319	8.65467	9.53195
	55	1.11201	1.10723	1.05276	1.15122	1.1058	0.0202423	9.77482	10.4486	9.81255	11.3032	10.3348	0.357893	1.03324	0.956005	1.05152	1.36918	1.10249	0.0912752	10.6351	10.2358	9.13353	6.99798	9.2506	0.815239	1.0057	0.96096	1.19557	1.37685	1.13477	0.0953804	13.2055	15.0534	10.3742	9.69572	12.0822	1.24841			55	1.00558	1.11028	1.09342	1.02404	1.05833	0.0256392	9.08021	8.60396	9.27434
	55.5	1.01307	1.13479	1.00638	1.04514	1.04985	0.029552	9.656	10.6657	10.2159	11.4945	10.508	0.388299	0.946206	1.0759	0.950307	1.46387	1.10907	0.122036	11.2317	10.1722	8.89589	6.8062	9.27648	0.951845	1.06256	0.936643	1.184	1.36068	1.13597	0.0903326	13.0919	15.2747	10.0551	9.43305	11.9637	1.36267			55.5	1.08515	1.08937	1.04993	1.06154	1.0715	0.00944358	9.16923	8.89325	9.28713
	56	1.11817	1.03645	1.03673	1.00894	1.05007	0.0236163	9.84821	10.4267	10.1317	11.251	10.4144	0.302848	0.98364	0.921142	1.12862	1.38606	1.10487	0.103315	11.5114	10.4637	9.04742	6.98014	9.50066	0.980182	1.09192	1.04556	1.29169	1.39576	1.20623	0.0827166	12.8381	15.765	10.0406	9.67266	12.0791	1.41739			56	1.02472	1.01802	1.12454	0.960462	1.03194	0.0340698	9.23933	8.63236	9.42055
	56.5	1.12764	1.04229	1.01905	1.14965	1.08466	0.031848	10.0279	10.8668	10.655	11.4991	10.7622	0.303392	0.905192	0.961713	0.986953	1.33151	1.04634	0.0965801	10.9692	10.6642	8.80391	6.81111	9.31212	0.961232	1.04346	0.990133	1.22316	1.34106	1.14945	0.0810169	13.03	15.7775	10.0129	9.70864	12.1323	1.42768			56.5	1.02104	1.07482	1.03585	0.958328	1.02251	0.0242147	9.06443	9.01989	9.92394
	57	1.10019	1.0429	1.03422	0.972276	1.0374	0.0261788	10.0059	10.5549	10.6114	11.635	10.7018	0.339716	0.968955	0.92832	1.14301	1.40953	1.11246	0.109425	10.9614	10.8503	8.69245	7.23431	9.43461	0.900336	1.00333	1.02862	1.12229	1.40301	1.13931	0.0915469	13.4584	15.7846	10.2567	9.77721	12.3192	1.41489			57	1.03726	1.07496	1.10311	1.09051	1.07646	0.0142779	8.69941	9.17532	9.43794
	57.5	0.998395	0.964291	1.06116	0.991543	1.00385	0.0204739	10.0923	10.7296	10.8596	11.0948	10.6941	0.214347	0.881396	1.03903	0.90722	1.44269	1.06758	0.129713	10.9565	10.3861	8.71804	6.93017	9.24772	0.906811	0.99682	0.991029	1.17669	1.30285	1.11685	0.0755063	13.3285	15.5028	10.3429	10.3129	12.3718	1.26076			57.5	1.07466	1.1233	1.15322	0.989316	1.08513	0.0358044	9.21539	9.28887	10.0312
	58	0.975022	1.06206	1.07837	1.01315	1.03215	0.02355	10.0118	10.817	10.3495	11.35	10.6321	0.290735	0.936912	1.04704	1.16347	1.39016	1.13439	0.0969924	11.2758	10.3322	8.77437	7.20088	9.39582	0.89513	0.916988	0.995748	1.16375	1.27475	1.08781	0.0808124	12.8077	15.1436	9.97596	10.4358	12.0907	1.19181			58	0.99571	1.13296	1.15408	1.076	1.08969	0.0354006	9.44894	9.10107	10.1738
	58.5	1.05825	1.02833	1.06243	1.0743	1.05583	0.00977604	9.79614	10.5646	10.5132	11.5293	10.6008	0.35574	0.94339	0.983934	0.960743	1.48176	1.09246	0.130034	11.898	10.8136	8.86974	6.86099	9.6106	1.11014	1.00225	0.97565	1.17005	1.46937	1.15433	0.113487	13.063	15.284	9.89575	10.1566	12.0999	1.2813			58.5	1.05016	1.04666	1.1079	1.16644	1.09279	0.0282819	9.69494	9.14829	9.89844
	59	1.08165	1.09271	1.04509	1.06275	1.07055	0.0105013	9.82812	10.5747	10.662	11.5978	10.6657	0.362704	0.942543	1.0461	1.10035	1.31314	1.10053	0.0780625	12.3333	10.5139	8.90024	7.16644	9.72847	1.10499	0.872221	1.19417	1.05005	1.22538	1.08545	0.0806839	13.1647	15.2035	10.2791	10.2064	12.2134	1.21158			59	1.03516	1.01816	1.07366	1.01935	1.03658	0.0129519	9.77095	8.89676	10.4898
[truncated: 198 more columns]

## Sheet: S2C
	Time(min)	Control 0 FPP				Mean	SEM	Control 30 μg/ml FPP				Mean	SEM	GSDMD KO 0 FPP				Mean	SEM	GSDMD KO 30 μg/ml FPP				Mean	SEM
	0	1.04655	0.998789	0.946123	0.98584	0.994325	0.0207013	1.07617	0.934306	0.990871	1.07723	1.01964	0.0349063	0.939521	1.54254	1.0432	0.880204	1.10137	0.150866	1.01245	1.13042	1.09263	1.04199	1.06937	0.0262329
	0.5	0.978533	1.06826	1.06886	1.10565	1.05533	0.02705	1.07668	1.01436	0.875939	1.10795	1.01873	0.0514194	1.04829	1.09638	1.00969	1.05071	1.05127	0.0177314	1.04804	0.923248	1.00416	0.967283	0.985682	0.0265614
	1	0.963299	0.700447	0.903827	0.78464	0.838054	0.0590206	1.23691	1.11797	1.15053	1.10522	1.15266	0.0296601	0.833799	1.2428	0.995986	0.870558	0.985786	0.0924389	1.22088	1.15433	1.17228	1.15867	1.17654	0.0152672
	1.5	1.00373	0.726367	0.867504	0.874867	0.868116	0.0566636	1.33516	1.28657	1.16373	1.14281	1.23207	0.0467586	0.789577	1.32593	0.996893	0.934911	1.01183	0.113356	1.25837	1.36848	1.2204	1.21999	1.26681	0.0350644
	2	0.827511	0.758122	1.022	0.77486	0.845624	0.0606231	1.25687	1.15315	1.10929	0.990356	1.12742	0.055178	0.741629	1.32394	0.986252	0.892955	0.986194	0.123349	1.21174	1.31578	1.23426	1.11309	1.21872	0.0417001
	2.5	0.915842	0.744606	0.892386	0.786033	0.834717	0.041228	1.1678	1.10882	1.29472	1.18512	1.18912	0.0388058	0.857794	1.28675	1.10501	0.93133	1.04522	0.0957464	1.30283	1.25047	1.22974	1.18517	1.24205	0.0244131
	3	0.91889	0.672787	0.870667	0.879071	0.835354	0.0552	1.3617	1.1813	1.22494	1.14655	1.22862	0.0471679	0.834912	1.51964	1.023	0.910988	1.07213	0.154088	1.1194	1.20224	1.33389	1.15292	1.20211	0.0471035
	3.5	0.910147	0.698924	0.948322	0.811274	0.842167	0.0557996	1.22077	1.28866	1.24809	1.15231	1.22746	0.0286705	0.763628	1.29622	0.950712	0.930253	0.985203	0.111817	1.20495	1.3204	1.24121	1.20636	1.24323	0.0270572
	4	0.970635	0.733073	1.03544	0.908775	0.911981	0.0650011	1.05864	1.22584	1.21155	1.21946	1.17887	0.0401841	0.938102	1.31583	0.905346	0.961947	1.03031	0.0958793	1.35289	1.26906	1.31638	1.13029	1.26715	0.0487415
	4.5	0.89002	0.761105	0.933754	0.862088	0.861742	0.0366439	1.07461	1.24517	1.31454	1.28447	1.2297	0.05361	0.964016	1.26667	1.00829	0.859513	1.02462	0.0865003	1.12089	1.3907	1.39871	1.14124	1.26288	0.0762387
	5	0.848316	0.752864	1.01288	0.848388	0.865613	0.0540035	1.23942	1.1577	1.2455	1.13853	1.19529	0.0275427	0.859578	1.14145	0.940148	0.972215	0.978347	0.0593047	1.16745	1.39337	1.43172	1.24046	1.30825	0.0625235
	5.5	0.974442	0.757984	1.02654	0.787724	0.886672	0.066844	1.18454	1.26752	1.26342	1.0422	1.18942	0.0526562	0.914072	1.13123	0.979046	0.870131	0.973621	0.0571019	1.24326	1.42657	1.28224	1.0954	1.26187	0.0680688
	6	1.00772	0.71461	1.0556	0.845843	0.905945	0.0779838	1.18512	1.19031	1.33536	1.09014	1.20023	0.0505853	0.950205	1.13484	1.08154	1.02906	1.04891	0.0393545	1.11563	1.3374	1.26345	1.17703	1.22338	0.0486177
	6.5	0.825718	0.807818	1.17414	0.884783	0.923114	0.0852745	1.12847	1.18757	1.18064	1.14472	1.16035	0.0141796	0.915608	1.18325	1.04967	0.967221	1.02894	0.0583762	1.12695	1.28377	1.22273	1.2813	1.22869	0.0367283
	7	0.96136	0.777999	0.916426	0.884207	0.884998	0.0390173	1.058	1.21322	1.13871	1.16487	1.1437	0.032467	0.919035	1.24235	1.01194	0.936177	1.02737	0.0744454	1.29	1.35908	1.239	1.13231	1.25509	0.0477548
	7.5	1.04709	0.707422	1.23372	0.874245	0.96562	0.113111	1.11242	1.20308	1.13616	1.17739	1.15726	0.0203321	0.958241	1.24525	1.21103	0.858806	1.06833	0.0947293	1.26604	1.37258	1.40079	1.19379	1.3083	0.0479462
	8	1.07573	0.883618	0.964471	0.821074	0.936224	0.0549901	1.25998	1.26585	1.2717	1.06478	1.21558	0.0503228	0.878121	1.19516	0.943646	0.923293	0.985054	0.0713603	1.23187	1.35715	1.34069	1.18127	1.27774	0.0425035
	8.5	1.03419	0.836321	1.05958	0.953389	0.970868	0.0502387	1.04858	1.22292	1.2065	1.04909	1.13177	0.0480024	0.928607	1.20988	1.21718	1.0222	1.09447	0.0713626	1.2318	1.33795	1.43037	1.2864	1.32163	0.0422318
	9	0.985482	0.922119	1.04184	0.909183	0.964656	0.0306562	1.06504	1.19522	1.29665	1.19412	1.18776	0.0474459	0.896688	1.15208	1.11312	0.954119	1.029	0.0614658	1.2794	1.39743	1.26601	1.17572	1.27964	0.045515
	9.5	1.0737	0.862589	1.02281	0.835194	0.948572	0.058747	1.0757	1.15752	1.28285	1.17366	1.17243	0.042597	0.893356	1.20066	1.14095	0.952469	1.04686	0.0735861	1.29029	1.32647	1.27716	1.32688	1.3052	0.0126853
	10	0.984432	0.923923	1.01724	0.859853	0.946363	0.0347144	1.24547	1.21775	1.14453	1.09867	1.17661	0.0335889	0.88037	1.16216	1.03171	1.011	1.02131	0.0576743	1.19835	1.41229	1.19847	1.18463	1.24843	0.054716
	10.5	0.971722	0.892924	1.00046	0.962684	0.956946	0.0228093	1.03524	1.22414	1.19047	0.986109	1.10899	0.0580496	0.917316	1.25752	1.16549	0.913563	1.06347	0.0875111	1.22736	1.43749	1.29934	1.22584	1.29751	0.0497128
	11	0.992425	0.862446	1.03587	0.891844	0.945647	0.0409738	1.13905	1.23852	1.24251	1.04975	1.16746	0.0459569	0.818911	1.14016	1.12509	0.969529	1.01342	0.0754386	1.31066	1.35276	1.34794	1.28689	1.32456	0.0156897
	11.5	1.03363	0.872972	0.949501	0.859872	0.928992	0.0400879	1.10412	1.14882	1.07946	1.1691	1.12538	0.0204551	0.983572	1.12049	1.05522	0.961667	1.03024	0.0361121	1.28999	1.38916	1.1757	1.16359	1.25461	0.0531243
	12	1.00576	0.805854	0.947941	0.857521	0.90427	0.0447948	1.24555	1.2173	1.17726	1.11766	1.18944	0.0277277	0.942199	1.1008	1.03008	1.08683	1.03998	0.0360024	1.30042	1.31208	1.10291	1.2256	1.23525	0.0480951
	12.5	1.01775	0.830651	1.08102	0.882367	0.952948	0.0581237	1.27642	1.18275	1.23599	1.14626	1.21035	0.0287114	0.958741	1.14756	1.03786	1.00095	1.03628	0.0404609	1.32067	1.25518	1.16697	1.25097	1.24845	0.0315
	13	1.00541	0.857435	1.00089	0.906113	0.94246	0.0364306	1.12306	1.24176	1.17474	1.2485	1.19702	0.0297468	0.965529	1.10578	1.06344	1.03008	1.04121	0.0296021	1.18582	1.5943	1.18484	1.20877	1.29343	0.100442
	13.5	1.06538	0.762216	1.00368	0.946575	0.944461	0.0654118	1.10359	1.25068	1.17586	1.09523	1.15634	0.0362848	0.978303	1.16847	0.939318	1.03472	1.0302	0.0500767	1.26146	1.262	1.36284	1.25289	1.2848	0.0260986
	14	0.93354	0.824134	0.985838	0.903237	0.911687	0.0338044	1.09257	1.2895	1.30879	1.13556	1.20661	0.0542885	0.980346	1.25961	0.909618	1.02722	1.0442	0.0757633	1.24638	1.40238	1.33125	1.22998	1.3025	0.0400128
	14.5	1.00758	0.794223	1.15631	0.972788	0.982724	0.074375	1.19758	1.36283	1.26201	1.11028	1.23318	0.0532389	0.968343	1.20512	0.982586	0.918725	1.01869	0.0636322	1.336	1.32376	1.40205	1.16639	1.30705	0.0499406
	15	0.915783	0.857607	1.20792	0.901527	0.970708	0.0800324	1.33277	1.28315	1.22528	1.08473	1.23148	0.0536216	0.972428	1.12146	1.19418	1.00059	1.07216	0.0519527	1.16041	1.33397	1.44945	1.24257	1.2966	0.0620662
	15.5	0.939294	0.749136	1.1074	0.985904	0.945433	0.0744094	1.19004	1.23036	1.16226	1.18786	1.19263	0.0140681	0.957275	1.07276	0.953224	0.977357	0.990155	0.0280374	1.22396	1.52011	1.28736	1.22571	1.31429	0.0701744
	16	1.0984	0.782117	1.10205	0.921574	0.976034	0.0771483	1.13913	1.33327	1.29512	1.10969	1.2193	0.0556634	0.899755	1.13365	1.0307	0.944054	1.00204	0.0516123	1.27565	1.22276	1.38401	1.32737	1.30245	0.0345701
	16.5	1.00839	0.791331	1.10759	0.949224	0.964136	0.066221	1.05534	1.29411	1.27704	1.16571	1.19805	0.0554371	1.02975	1.16015	1.02376	0.897901	1.02789	0.0535485	1.15391	1.32307	1.25089	1.13922	1.21677	0.0432341
	17	1.01012	0.803082	1.09757	0.904014	0.953695	0.0639236	1.20132	1.31799	1.35747	1.06347	1.23506	0.0661078	0.906825	1.16013	1.10506	1.08725	1.06482	0.0549004	1.22489	1.30274	1.33355	1.15927	1.25511	0.0392847
	17.5	1.0503	0.806942	1.06252	0.870605	0.947593	0.0642054	1.33254	1.14004	1.24525	1.27846	1.24907	0.0405504	0.982489	1.04611	1.00128	1.00279	1.00817	0.0134644	1.28853	1.41383	1.28795	1.35689	1.3368	0.0303511
	18	1.05671	0.87662	1.12809	0.835324	0.974187	0.0702964	1.30001	1.24923	1.25123	1.1885	1.24724	0.0228302	0.875719	1.07523	0.987787	0.987562	0.981575	0.0408772	1.26366	1.34534	1.35379	1.44321	1.3515	0.0367081
	18.5	0.969738	0.952666	0.945268	0.924806	0.948119	0.00930824	1.24489	1.15784	1.11964	1.17441	1.17419	0.0262066	0.942323	1.10762	1.01002	1.01916	1.01978	0.0339247	1.26932	1.39784	1.31085	1.28841	1.31661	0.0283776
	19	1.0288	0.907413	1.02318	0.816171	0.943893	0.0509415	1.23253	1.09181	1.25672	1.11793	1.17475	0.0409938	0.910081	1.17546	0.950219	0.951993	0.996938	0.0602884	1.25868	1.33795	1.39887	1.41642	1.35298	0.0356465
	19.5	0.985016	0.92457	1.08901	0.865922	0.966129	0.0476308	1.25853	1.36637	1.3638	1.23759	1.30657	0.0340542	0.903982	1.06304	1.15386	0.934233	1.01378	0.0580453	1.37619	1.38069	1.3652	1.34516	1.36681	0.00791546
	20	1.00324	0.791824	0.99539	0.924909	0.92884	0.0489498	1.27025	1.34506	1.23061	1.21362	1.26489	0.0292386	1.02731	1.04392	1.04676	1.08707	1.05127	0.0126825	1.44491	1.40882	1.27862	1.27711	1.35236	0.0436399
	20.5	0.870878	0.796233	0.965391	0.878436	0.877735	0.0346093	1.20646	1.21376	1.28225	1.21534	1.22945	0.0177057	0.843059	1.14768	0.934651	0.944159	0.967388	0.0642747	1.29235	1.40726	1.3416	1.19022	1.30786	0.0457346
	21	0.947855	0.773355	1.03374	0.85129	0.90156	0.0566996	1.16047	1.23773	1.19878	1.20184	1.19971	0.0157875	0.912471	1.09198	1.11369	0.87516	0.998326	0.0609793	1.2543	1.35521	1.20605	1.18281	1.24959	0.0382244
	21.5	0.927976	0.823968	1.05792	0.845713	0.913893	0.0529748	1.28994	1.32115	1.22141	1.13674	1.24231	0.0408921	0.898837	1.09093	1.0591	0.951587	1.00011	0.0450354	1.36024	1.31258	1.2605	1.23856	1.29297	0.0272721
	22	0.976032	0.807904	1.00653	0.808366	0.899708	0.0532348	1.21754	1.23558	1.2396	1.09919	1.19798	0.0332767	0.921454	1.22213	1.06826	0.844914	1.01419	0.0833745	1.29834	1.29135	1.21522	1.31421	1.27978	0.0220446
	22.5	0.915703	0.787196	0.877595	0.852495	0.858247	0.0270137	1.26459	1.29755	1.24391	1.11114	1.2293	0.0409047	0.969214	1.17129	1.05725	0.886408	1.02104	0.0610305	1.40365	1.33642	1.31581	1.24086	1.32418	0.0335121
	23	0.823501	0.804526	0.978263	0.944457	0.887687	0.0432653	1.15065	1.19291	1.30009	1.11484	1.18962	0.0401308	0.958547	1.0887	1.02402	0.949461	1.00518	0.0324157	1.3854	1.4068	1.30169	1.32521	1.35478	0.0247258
	23.5	0.930754	0.814473	1.01403	0.825751	0.896253	0.0471885	1.25512	1.2492	1.32643	1.08803	1.2297	0.0503757	0.911046	1.16221	0.991446	0.774454	0.959789	0.0809841	1.22725	1.401	1.41119	1.25575	1.3238	0.0479126
	24	0.999308	0.798329	1.01594	0.916839	0.932603	0.049726	1.14878	1.3207	1.27334	1.30863	1.26286	0.0393326	0.845897	1.01752	0.943716	0.988528	0.948916	0.0375454	1.33575	1.41594	1.34271	1.25849	1.33822	0.0321764
	24.5	1.06354	0.784327	0.966742	0.86747	0.920521	0.0605223	1.28998	1.35503	1.1938	1.18098	1.25495	0.0412839	0.865347	1.12181	1.03521	0.850244	0.968153	0.0661939	1.33559	1.31621	1.33925	1.27016	1.3153	0.0158744
	25	1.02308	0.955981	0.943809	0.906974	0.957461	0.0242272	1.34988	1.23789	1.23523	1.2229	1.26147	0.029649	0.878363	1.05098	1.10768	0.913689	0.987679	0.0546449	1.44134	1.30119	1.35177	1.33586	1.35754	0.0298618
	25.5	1.03002	0.759416	0.948135	0.830388	0.891991	0.0602606	1.31589	1.34451	1.40727	1.22166	1.32233	0.0386027	0.840328	1.06491	1.01632	0.900237	0.955448	0.0516303	1.4444	1.41111	1.29153	1.34527	1.37308	0.0341039
	26	1.04187	0.902963	1.05372	0.993191	0.997935	0.0342588	1.35984	1.47366	1.43684	1.42028	1.42265	0.0237235	0.917269	1.15826	1.06835	0.859142	1.00075	0.0685567	1.40792	1.50302	1.33935	1.40891	1.4148	0.0336123
	26.5	0.981858	0.854709	1.02094	0.89733	0.938709	0.0380699	1.36316	1.47108	1.41193	1.24071	1.37172	0.048928	0.921584	1.22926	1.04716	0.985939	1.04599	0.0662515	1.44851	1.52064	1.46442	1.30429	1.43447	0.046068
	27	1.24548	0.830262	0.996317	0.73158	0.950909	0.112359	1.2962	1.27473	1.50753	1.25493	1.33335	0.0586687	0.893598	1.14969	1.04291	0.985093	1.01782	0.0536358	1.3235	1.50838	1.44777	1.28562	1.39132	0.0521703
	27.5	1.01798	0.879976	1.05863	0.966972	0.980888	0.0385097	1.29838	1.43442	1.40612	1.36399	1.37573	0.0295645	0.944265	1.16594	1.1115	0.946376	1.04202	0.0569275	1.67431	1.42446	1.38738	1.45645	1.48565	0.0644496
	28	1.02157	0.859697	1.00735	0.817525	0.926536	0.0515697	1.45311	1.34142	1.39471	1.42332	1.40314	0.0237792	0.95903	1.253	1.08892	1.07401	1.09374	0.0605006	1.38561	1.37316	1.3884	1.42506	1.39306	0.0111699
	28.5	1.06425	0.755567	0.991703	0.78124	0.898191	0.0765616	1.28089	1.46365	1.54452	1.42311	1.42804	0.0551614	0.947497	1.11864	1.10206	0.949971	1.02954	0.046779	1.41806	1.47995	1.48791	1.45816	1.46102	0.0156411
	29	1.03116	0.857664	1.03666	0.906346	0.957959	0.0449778	1.42176	1.42056	1.50923	1.43722	1.44719	0.0210228	0.977267	1.13974	1.05602	0.972824	1.03646	0.0393731	1.33367	1.49062	1.49411	1.60147	1.47997	0.0551344
	29.5	0.962614	0.847934	0.971701	0.872412	0.913665	0.0313402	1.44931	1.27545	1.46498	1.39297	1.39568	0.0429558	1.01362	1.11756	1.07265	0.884736	1.02214	0.0505052	1.39885	1.47544	1.57973	1.33016	1.44604	0.053535
	30	1.07682	0.764404	1.02216	0.945759	0.952287	0.0681509	1.40543	1.37041	1.48639	1.42665	1.42222	0.0243321	0.926599	1.24333	1.08924	0.955917	1.05377	0.0724211	1.50097	1.4065	1.52907	1.31765	1.43855	0.0480754
	30.5	0.988706	0.96594	0.963824	0.865566	0.946009	0.0273994	1.33764	1.44272	1.36181	1.43784	1.395	0.02662	0.984643	1.229	1.09452	1.02653	1.08367	0.0534698	1.53234	1.47574	1.49644	1.42042	1.48124	0.0234019
	31	1.06877	0.875635	1.06669	0.883676	0.973692	0.0543187	1.28218	1.38095	1.468	1.42213	1.38831	0.0395934	1.05065	1.15677	1.07443	1.01024	1.07302	0.030901	1.30607	1.47459	1.42379	1.40196	1.4016	0.0352906
	31.5	0.960332	0.825182	0.926545	0.763369	0.868857	0.045397	1.20148	1.4518	1.37605	1.3837	1.35326	0.0533795	0.824604	1.08926	1.07389	1.03167	1.00486	0.0613052	1.43048	1.60092	1.43458	1.49575	1.49043	0.0397374
	32	0.978351	0.829488	0.969473	0.812013	0.897331	0.0443945	1.54451	1.39666	1.37444	1.41947	1.43377	0.0380397	0.881706	1.1844	0.989722	0.896726	0.988137	0.0696439	1.43049	1.48259	1.38807	1.32679	1.40698	0.0329863
	32.5	0.976032	0.863093	0.964227	0.803696	0.901762	0.0413623	1.25987	1.35103	1.55475	1.58198	1.43691	0.0783415	0.818941	1.2155	1.00824	1.0103	1.01324	0.0809803	1.59625	1.47383	1.3778	1.32611	1.4435	0.0594057
	33	0.91784	0.764553	0.97679	0.799674	0.864714	0.049704	1.35365	1.46878	1.58812	1.33394	1.43612	0.058747	0.895081	1.06628	1.0269	0.897076	0.971332	0.0441869	1.44997	1.4554	1.51822	1.60457	1.50704	0.0360102
	33.5	0.949772	0.889625	0.991164	0.957055	0.946904	0.0211168	1.39116	1.30772	1.30546	1.44369	1.36201	0.0337464	0.921342	1.1726	1.0426	0.836562	0.993276	0.0732135	1.48016	1.56796	1.49358	1.23086	1.44314	0.0733454
	34	0.980093	0.799898	1.00334	0.754755	0.884521	0.0627507	1.55922	1.31935	1.44918	1.32339	1.41279	0.0573653	0.867301	1.12341	1.0678	0.934981	0.998374	0.0589161	1.50288	1.37576	1.57515	1.38298	1.45919	0.0484119
	34.5	0.961527	0.90038	0.985745	0.849457	0.924277	0.030734	1.40742	1.426	1.4769	1.40467	1.42875	0.0167363	0.936195	1.16835	1.02846	0.950118	1.02078	0.0532162	1.44016	1.40658	1.4174	1.43011	1.42356	0.00733071
	35	0.997266	0.862102	0.922909	0.839411	0.905422	0.0353261	1.4316	1.44045	1.53199	1.32485	1.43222	0.0423788	0.922007	1.17541	1.01535	0.961107	1.01847	0.0557044	1.49131	1.5307	1.43915	1.36137	1.45563	0.0365899
	35.5	0.930339	0.789046	1.03749	0.869031	0.906477	0.0523818	1.35119	1.39542	1.53548	1.29035	1.39311	0.0521146	0.876885	1.06231	0.988568	0.918641	0.961601	0.0407146	1.46388	1.3757	1.52933	1.45402	1.45573	0.0314786
	36	1.00663	0.813036	1.05599	0.890315	0.941493	0.0551308	1.52475	1.50403	1.38002	1.38736	1.44904	0.0379952	0.873924	1.17145	1.06116	1.05052	1.03926	0.0615206	1.41651	1.3726	1.66046	1.46516	1.47868	0.0634709
	36.5	0.960397	0.904377	0.937714	0.891532	0.923505	0.0156818	1.29937	1.30511	1.43133	1.43545	1.36781	0.0378853	0.835124	1.16432	1.13588	0.941508	1.01921	0.0788427	1.3446	1.45335	1.58348	1.48571	1.46679	0.0492321
	37	0.965589	0.816735	1.00365	0.881661	0.916908	0.0420024	1.40934	1.39968	1.4582	1.42144	1.42216	0.0128099	0.901621	1.19781	1.11872	0.909044	1.0318	0.0747931	1.49168	1.44612	1.5485	1.51143	1.49943	0.0213192
	37.5	0.915988	0.756902	1.01681	0.835583	0.88132	0.0556255	1.43957	1.39009	1.42576	1.23617	1.37289	0.0467525	0.908226	1.14963	1.12195	0.933673	1.02837	0.062492	1.50696	1.56457	1.54595	1.50592	1.53085	0.0145971
	38	1.00014	0.802458	0.949342	0.795982	0.886981	0.0517356	1.40657	1.40044	1.61788	1.56225	1.49678	0.0550531	0.915084	1.15317	0.997766	0.897663	0.990921	0.0583241	1.51349	1.66423	1.45924	1.39466	1.5079	0.0574889
	38.5	0.91574	0.836922	1.10959	0.802809	0.916265	0.0686433	1.67232	1.41337	1.47242	1.51296	1.51777	0.0554259	0.935323	1.11459	1.0956	0.908295	1.01345	0.0533378	1.60143	1.55242	1.64185	1.52528	1.58024	0.0258834
	39	1.05617	0.740878	1.0121	0.82908	0.909558	0.0746884	1.41762	1.40659	1.54506	1.34862	1.42947	0.0413953	0.959972	1.16976	1.09437	0.934191	1.03957	0.0558225	1.44277	1.61011	1.56481	1.47827	1.52399	0.0384809
	39.5	1.06665	0.841984	0.980721	0.744236	0.908397	0.0716663	1.3826	1.38088	1.50093	1.4242	1.42215	0.0281043	0.984608	1.11516	1.00114	0.960135	1.01526	0.0343487	1.47617	1.47312	1.67222	1.5526	1.54353	0.0466711
	40	1.00105	0.820956	0.941926	0.785217	0.887287	0.0506177	1.44976	1.32284	1.46776	1.43518	1.41889	0.0327013	0.956734	1.1779	1.04356	0.838898	1.00427	0.0714726	1.60969	1.58226	1.61624	1.43414	1.56058	0.0427858
	40.5	0.967988	0.871311	0.865521	0.829164	0.883496	0.0296683	1.5055	1.4302	1.53254	1.61328	1.52038	0.0377848	1.00452	1.10424	1.12788	0.90221	1.03471	0.0516256	1.53605	1.48194	1.73573	1.49407	1.56195	0.0590762
	41	0.984155	0.774586	1.0055	0.942903	0.926786	0.0523705	1.48284	1.31094	1.55684	1.56234	1.47824	0.0586399	0.957517	1.23609	1.06541	0.86222	1.03031	0.0801721	1.46587	1.4712	1.68263	1.56179	1.54537	0.0507707
	41.5	0.918022	0.784888	1.04213	0.89286	0.909476	0.052812	1.38376	1.40627	1.50359	1.39531	1.42223	0.0275063	1.01634	1.08476	1.0205	0.886681	1.00207	0.0415285	1.55145	1.72954	1.69488	1.3915	1.59184	0.077108
	42	1.11843	0.828475	1.01173	0.960929	0.979891	0.0602026	1.4576	1.35152	1.53798	1.44291	1.4475	0.0382112	0.959047	1.19267	1.01663	0.884331	1.01317	0.0656771	1.47223	1.59109	1.67161	1.62074	1.58892	0.0422996
	42.5	0.939345	0.781653	1.06273	0.921198	0.926232	0.0575418	1.53167	1.36218	1.52686	1.45826	1.46975	0.0395805	0.922696	1.07637	1.14944	0.958596	1.02678	0.0524299	1.56177	1.59974	1.64347	1.48405	1.57226	0.0338087
	43	0.982135	0.741262	1.01615	0.858363	0.899478	0.062695	1.48107	1.5013	1.63966	1.42927	1.51282	0.0449152	0.969255	1.25657	0.981502	0.976503	1.04596	0.0702491	1.6048	1.52581	1.83092	1.43322	1.59869	0.0849797
	43.5	1.00723	0.813087	0.92329	0.985101	0.932177	0.0434885	1.60418	1.52044	1.58001	1.53767	1.56057	0.0191808	0.92448	1.18499	1.11187	0.915808	1.03429	0.0675933	1.6241	1.68167	1.67746	1.79186	1.69377	0.0352238
	44	0.970074	0.843794	1.02815	0.887692	0.932427	0.0412683	1.49119	1.56083	1.64305	1.50332	1.54959	0.034656	0.917475	1.13916	1.10999	0.947873	1.02862	0.0560601	1.66037	1.52414	1.65098	1.60925	1.61118	0.0310694
	44.5	0.918751	0.831819	1.04705	0.904195	0.925454	0.0447678	1.53811	1.53898	1.63269	1.47155	1.54533	0.0331265	0.925369	1.19484	0.970227	1.05932	1.03744	0.0593925	1.62798	1.49853	1.64838	1.59576	1.59266	0.0331956
	45	0.949918	0.922411	1.01027	0.826826	0.927357	0.0382047	1.61466	1.54153	1.60958	1.60905	1.5937	0.0174371	0.817952	1.17043	1.1016	1.09099	1.04524	0.0777833	1.63429	1.46279	1.68152	1.44979	1.5571	0.0590543
	45.5	0.975959	0.807647	1.058	0.887582	0.932295	0.0541937	1.55329	1.50073	1.62398	1.47971	1.53943	0.0321527	0.954479	1.02978	1.16241	0.96422	1.02772	0.0479075	1.72198	1.59015	1.73228	1.64806	1.67312	0.0334167
	46	1.12131	0.903656	1.02717	0.945008	0.999285	0.0480953	1.58603	1.70265	1.6159	1.67106	1.64391	0.0263347	0.967566	1.23885	1.20781	0.933736	1.08699	0.0792717	1.61087	1.6543	1.77857	1.59177	1.65888	0.0419878
	46.5	1.03075	0.924129	1.08541	1.02902	1.01733	0.0337125	1.68142	1.48635	1.81198	1.65319	1.65824	0.0669234	0.895146	1.18631	1.13576	1.02945	1.06166	0.0644156	1.60604	1.65406	1.80177	1.64403	1.67648	0.0430275
	47	1.08334	0.878206	1.10192	0.97694	1.0101	0.0518735	1.75387	1.53305	1.74012	1.59056	1.6544	0.0548065	1.01811	1.27364	1.12036	0.936478	1.08715	0.0726569	1.67932	1.69919	1.81297	1.60903	1.70013	0.0422942
	47.5	1.02846	0.836676	1.10298	0.904778	0.968224	0.059943	1.69439	1.58673	1.73074	1.58067	1.64813	0.0379529	0.973564	1.19914	1.12085	0.996705	1.07256	0.0531567	1.78838	1.65239	1.70903	1.73558	1.72134	0.0282884
	48	0.974238	0.891126	0.906659	0.915414	0.921859	0.0181674	1.56787	1.5396	1.69362	1.51907	1.58004	0.0391594	1.00412	1.24949	1.08364	0.995704	1.08324	0.0588505	1.70818	1.68612	1.73433	1.63852	1.69179	0.0203065
	48.5	1.07642	0.917835	0.956364	0.992829	0.985863	0.0338472	1.59752	1.51713	1.77328	1.57669	1.61616	0.055075	0.966983	1.03624	1.09923	1.03001	1.03312	0.0270247	1.6445	1.59308	1.81347	1.56533	1.6541	0.0555983
	49	1.02145	0.927508	1.05547	0.890282	0.973678	0.038793	1.63934	1.53091	1.77499	1.55056	1.62395	0.055597	1.00539	1.21055	1.15966	1.03277	1.10209	0.0493568	1.68431	1.61304	1.91381	1.7225	1.73341	0.0642672
	49.5	1.00608	0.8871	1.10396	0.850157	0.961824	0.05789	1.67879	1.65576	1.93793	1.62317	1.72391	0.0722462	0.978916	1.09354	1.20021	1.11985	1.09813	0.0457574	1.81311	1.51083	1.76131	1.67763	1.69072	0.06614
	50	0.99004	0.949029	0.971895	0.968507	0.969868	0.00840202	1.68739	1.63108	1.6254	1.62393	1.64195	0.0152249	0.927588	1.18646	0.975724	0.959652	1.01236	0.05889	1.77067	1.67576	1.98844	1.74786	1.79568	0.0673611
	50.5	1.02878	0.932794	1.05397	0.943434	0.989745	0.0303275	1.52938	1.69507	1.80192	1.54967	1.64401	0.064278	0.967577	1.05241	1.09282	1.00612	1.02973	0.0272561	1.61897	1.68962	1.79196	1.68111	1.69542	0.035828
	51	1.03942	0.881058	1.08905	0.892277	0.975452	0.0523012	1.64997	1.58953	1.92084	1.50879	1.66728	0.0893285	0.96723	1.10453	1.14142	1.0778	1.07275	0.0375121	1.67546	1.67147	1.7975	1.73649	1.72023	0.0297441
	51.5	1.04229	0.798381	1.06954	1.00435	0.978641	0.0615558	1.65417	1.56553	1.87918	1.78265	1.72038	0.0691956	0.962621	1.19469	1.22795	1.12289	1.12704	0.059027	1.61974	1.57462	1.78514	1.67148	1.66274	0.0453447
	52	0.973757	0.855912	1.06284	0.909584	0.950523	0.0445177	1.60812	1.57747	1.75118	1.72948	1.66656	0.0432748	0.974589	1.13545	1.24174	1.07941	1.1078	0.0557193	1.75162	1.73858	2.02162	1.73982	1.81291	0.0696322
	52.5	1.15559	0.899768	1.08209	0.883106	1.00514	0.0674254	1.60338	1.69801	1.64284	1.61005	1.63857	0.0216071	1.01844	1.18246	1.2945	0.99206	1.12187	0.0713096	1.8725	1.71802	1.9481	1.81438	1.83825	0.0485319
	53	1.17925	0.863941	1.17268	0.94563	1.04038	0.0800511	1.6722	1.604	1.85396	1.69054	1.70517	0.0529735	0.891667	1.20981	1.27587	1.01886	1.09905	0.0880206	1.77498	1.61456	1.95061	1.81722	1.78934	0.0692445
	53.5	1.04658	0.938515	1.07648	0.829456	0.972757	0.0562105	1.78957	1.449	1.78504	1.73377	1.68935	0.0811082	0.9978	1.1128	0.964675	0.998062	1.01833	0.0324489	1.69801	1.66607	1.89551	1.5851	1.71117	0.0658788
	54	1.1991	0.855024	1.12606	0.965106	1.03632	0.0777225	1.69915	1.61415	1.88029	1.63943	1.70826	0.0600482	1.00617	1.20401	1.12491	0.922789	1.06447	0.0623154	1.83941	1.72419	1.80729	1.64373	1.75366	0.0439515
	54.5	0.98891	0.860808	1.07872	0.826943	0.938846	0.0582267	1.69789	1.60994	1.82582	1.71786	1.71288	0.0443481	0.927694	1.11767	1.03119	1.01351	1.02251	0.0389462	1.64827	1.6729	2.04737	1.91154	1.82002	0.0962664
	55	1.1511	0.789796	1.17211	0.92465	1.00941	0.0921776	1.665	1.61001	2.03214	1.76553	1.76817	0.0936957	0.894534	1.22277	1.1518	1.02131	1.0726	0.0725509	1.93299	1.64422	1.89454	1.75971	1.80787	0.0659963
	55.5	1.16302	0.892632	1.2174	0.906935	1.045	0.084622	1.65681	1.59775	1.88744	1.63945	1.69536	0.0652143	0.91104	1.2225	1.1958	0.892473	1.05546	0.0889859	2.00535	1.70095	1.93266	1.69814	1.83427	0.0791912
	56	1.02724	0.920888	1.19076	0.853479	0.998091	0.0735095	1.85431	1.695	2.05925	1.70906	1.8294	0.084655	1.12363	1.22226	1.23533	0.973383	1.13865	0.0604686	1.93258	1.8596	2.04174	1.89698	1.93273	0.0392738
	56.5	1.12513	0.911902	1.07052	0.973838	1.02035	0.0478016	1.93327	1.73584	1.94443	1.70935	1.83072	0.0627028	1.01349	1.34757	1.16121	0.992389	1.12867	0.0820651	1.93	1.93678	2.03405	1.93491	1.95893	0.0250791
	57	1.15382	0.842437	1.2299	1.03108	1.06431	0.0845396	1.88016	1.63998	2.0352	1.86108	1.85411	0.0813296	1.05091	1.27346	1.11375	1.04658	1.12117	0.0530298	1.85628	1.61532	1.96635	1.8005	1.80961	0.0733589
	57.5	1.18128	0.922589	1.18179	0.921165	1.05171	0.0749573	1.709	1.68054	1.90748	1.83918	1.78405	0.0537124	0.992526	1.26929	1.19251	0.976692	1.10776	0.072877	1.96123	1.79828	2.04666	1.95929	1.94136	0.0518618
	58	1.21218	0.984077	1.21537	1.04949	1.11528	0.0584169	1.83571	1.70294	1.96449	1.81034	1.82837	0.0537277	0.978291	1.33605	1.15501	0.986254	1.1139	0.0845199	2.0577	1.82206	2.25986	1.85044	1.99751	0.102005
	58.5	1.14943	0.96972	1.1935	0.963124	1.06894	0.059885	1.76512	1.5925	1.89722	1.75783	1.75317	0.0624036	1.09044	1.2138	1.21842	1.08549	1.15204	0.037019	1.95323	1.74114	2.10699	1.79748	1.89971	0.0823732
	59	1.07681	0.967366	1.00742	1.08258	1.03354	0.0278956	1.73896	1.73239	2.09785	1.77001	1.8348	0.0880656	1.09178	1.22396	1.23429	0.938632	1.12217	0.0692465	2.00686	1.84351	2.13588	1.85156	1.95945	0.0697973
	59.5	1.10115	0.831304	1.14573	0.995057	1.01831	0.0698866	1.80222	1.65948	1.97318	1.82859	1.81587	0.0642606	1.08731	1.25002	1.13451	1.10697	1.1447	0.0364159	1.86678	1.76197	1.94364	1.88603	1.86461	0.0379088
	60	1.16552	0.955649	1.13598	0.964025	1.05529	0.055467	1.90622	1.63386	2.18055	1.84412	1.89119	0.112691	1.07077	1.35128	1.2115	0.949915	1.14587	0.0868619	1.94089	1.90105	2.14471	1.98382	1.99262	0.0534391
	60.5	1.15278	0.930801	1.16881	1.12567	1.09452	0.0552931	1.88891	1.5652	2.00793	1.8254	1.82186	0.0935454	1.01182	1.22582	1.22495	0.944641	1.10181	0.0726537	2.16263	1.77041	2.15765	1.88548	1.99404	0.0987371
						#DIV/0!	#DIV/0!					#DIV/0!	#DIV/0!					#DIV/0!	#DIV/0!					#DIV/0!	#DIV/0!
						#DIV/0!	#DIV/0!					#DIV/0!	#DIV/0!					#DIV/0!	#DIV/0!					#DIV/0!	#DIV/0!
						#DIV/0!	#DIV/0!					#DIV/0!	#DIV/0!					#DIV/0!	#DIV/0!					#DIV/0!	#DIV/0!
						#DIV/0!	#DIV/0!					#DIV/0!	#DIV/0!					#DIV/0!	#DIV/0!					#DIV/0!	#DIV/0!
						#DIV/0!	#DIV/0!					#DIV/0!	#DIV/0!					#DIV/0!	#DIV/0!					#DIV/0!	#DIV/0!
						#DIV/0!	#DIV/0!					#DIV/0!	#DIV/0!					#DIV/0!	#DIV/0!					#DIV/0!	#DIV/0!
						#DIV/0!	#DIV/0!					#DIV/0!	#DIV/0!					#DIV/0!	#DIV/0!					#DIV/0!	#DIV/0!
						#DIV/0!	#DIV/0!					#DIV/0!	#DIV/0!					#DIV/0!	#DIV/0!					#DIV/0!	#DIV/0!
						#DIV/0!	#DIV/0!					#DIV/0!	#DIV/0!					#DIV/0!	#DIV/0!					#DIV/0!	#DIV/0!
						#DIV/0!	#DIV/0!					#DIV/0!	#DIV/0!					#DIV/0!	#DIV/0!					#DIV/0!	#DIV/0!
						#DIV/0!	#DIV/0!					#DIV/0!	#DIV/0!					#DIV/0!	#DIV/0!					#DIV/0!	#DIV/0!
						#DIV/0!	#DIV/0!					#DIV/0!	#DIV/0!					#DIV/0!	#DIV/0!					#DIV/0!	#DIV/0!
						#DIV/0!	#DIV/0!					#DIV/0!	#DIV/0!					#DIV/0!	#DIV/0!					#DIV/0!	#DIV/0!
						#DIV/0!	#DIV/0!					#DIV/0!	#DIV/0!					#DIV/0!	#DIV/0!					#DIV/0!	#DIV/0!
						#DIV/0!	#DIV/0!					#DIV/0!	#DIV/0!					#DIV/0!	#DIV/0!					#DIV/0!	#DIV/0!
						#DIV/0!	#DIV/0!					#DIV/0!	#DIV/0!					#DIV/0!	#DIV/0!					#DIV/0!	#DIV/0!
						#DIV/0!	#DIV/0!					#DIV/0!	#DIV/0!					#DIV/0!	#DIV/0!					#DIV/0!	#DIV/0!
						#DIV/0!	#DIV/0!					#DIV/0!	#DIV/0!					#DIV/0!	#DIV/0!					#DIV/0!	#DIV/0!
						#DIV/0!	#DIV/0!					#DIV/0!	#DIV/0!					#DIV/0!	#DIV/0!					#DIV/0!	#DIV/0!
						#DIV/0!	#DIV/0!					#DIV/0!	#DIV/0!					#DIV/0!	#DIV/0!					#DIV/0!	#DIV/0!
						#DIV/0!	#DIV/0!					#DIV/0!	#DIV/0!					#DIV/0!	#DIV/0!					#DIV/0!	#DIV/0!
						#DIV/0!	#DIV/0!					#DIV/0!	#DIV/0!					#DIV/0!	#DIV/0!					#DIV/0!	#DIV/0!
						#DIV/0!	#DIV/0!					#DIV/0!	#DIV/0!					#DIV/0!	#DIV/0!					#DIV/0!	#DIV/0!
						#DIV/0!	#DIV/0!					#DIV/0!	#DIV/0!					#DIV/0!	#DIV/0!					#DIV/0!	#DIV/0!
						#DIV/0!	#DIV/0!					#DIV/0!	#DIV/0!					#DIV/0!	#DIV/0!					#DIV/0!	#DIV/0!
						#DIV/0!	#DIV/0!					#DIV/0!	#DIV/0!					#DIV/0!	#DIV/0!					#DIV/0!	#DIV/0!
						#DIV/0!	#DIV/0!					#DIV/0!	#DIV/0!					#DIV/0!	#DIV/0!					#DIV/0!	#DIV/0!
						#DIV/0!	#DIV/0!					#DIV/0!	#DIV/0!					#DIV/0!	#DIV/0!					#DIV/0!	#DIV/0!
						#DIV/0!	#DIV/0!					#DIV/0!	#DIV/0!					#DIV/0!	#DIV/0!					#DIV/0!	#DIV/0!
						#DIV/0!	#DIV/0!					#DIV/0!	#DIV/0!					#DIV/0!	#DIV/0!					#DIV/0!	#DIV/0!
						#DIV/0!	#DIV/0!					#DIV/0!	#DIV/0!					#DIV/0!	#DIV/0!					#DIV/0!	#DIV/0!
						#DIV/0!	#DIV/0!					#DIV/0!	#DIV/0!					#DIV/0!	#DIV/0!					#DIV/0!	#DIV/0!
						#DIV/0!	#DIV/0!					#DIV/0!	#DIV/0!					#DIV/0!	#DIV/0!					#DIV/0!	#DIV/0!
						#DIV/0!	#DIV/0!					#DIV/0!	#DIV/0!					#DIV/0!	#DIV/0!					#DIV/0!	#DIV/0!
						#DIV/0!	#DIV/0!					#DIV/0!	#DIV/0!					#DIV/0!	#DIV/0!					#DIV/0!	#DIV/0!
						#DIV/0!	#DIV/0!					#DIV/0!	#DIV/0!					#DIV/0!	#DIV/0!					#DIV/0!	#DIV/0!
						#DIV/0!	#DIV/0!					#DIV/0!	#DIV/0!					#DIV/0!	#DIV/0!					#DIV/0!	#DIV/0!
						#DIV/0!	#DIV/0!					#DIV/0!	#DIV/0!					#DIV/0!	#DIV/0!					#DIV/0!	#DIV/0!
						#DIV/0!	#DIV/0!					#DIV/0!	#DIV/0!					#DIV/0!	#DIV/0!					#DIV/0!	#DIV/0!
						#DIV/0!	#DIV/0!					#DIV/0!	#DIV/0!					#DIV/0!	#DIV/0!					#DIV/0!	#DIV/0!
						#DIV/0!	#DIV/0!					#DIV/0!	#DIV/0!					#DIV/0!	#DIV/0!					#DIV/0!	#DIV/0!
						#DIV/0!	#DIV/0!					#DIV/0!	#DIV/0!					#DIV/0!	#DIV/0!					#DIV/0!	#DIV/0!
						#DIV/0!	#DIV/0!					#DIV/0!	#DIV/0!					#DIV/0!	#DIV/0!					#DIV/0!	#DIV/0!
						#DIV/0!	#DIV/0!					#DIV/0!	#DIV/0!					#DIV/0!	#DIV/0!					#DIV/0!	#DIV/0!

## Sheet: S3A
	Time(min)	30 μg/ml FPP 0.5 mM Ca2+				Mean	SEM	30 μg/ml FPP 0.5 mM Mg2+				Mean	SEM	30 μg/ml FPP 0.5 mM Sr2+				Mean	SEM	30 μg/ml FPP 0.5 mM Ba2+				Mean	SEM	30 μg/ml FPP				Mean	SEM	0 FPP 0.5 mM Ca2+				Mean	SEM	0 FPP 0.5 mM Mg2+				Mean	SEM	0 FPP 0.5 mM Sr2+				Mean	SEM
		1.16766	1.25846	1.16441	1.07699	1.16688	0.0370516	1.13283	1.34091	1.20923	1.35784	1.2602	0.0539046	1.305	1.20084	1.17087	1.37576	1.26312	0.0472843	1.51495	1.17075	1.46244	1.46751	1.40391	0.0786139	0.84783	0.900074	0.923936	0.951358	0.9058	0.0219805	1.41329	1.26144	1.16522	1.08327	1.23081	0.0708919	1.35874	1.29794	1.41156	1.20379	1.31801	0.0445895	1.20698	1.54199	1.22194	1.65987	1.4077	0.114171
		1.0713	1.20367	1.09867	1.05733	1.10774	0.0331096	1.16935	1.05239	1.15792	1.24546	1.15628	0.0397081	1.05681	1.08442	1.05681	1.05777	1.06395	0.00682539	1.54279	1.18593	1.56453	1.25841	1.38792	0.096931	0.840388	0.84427	0.935823	0.919128	0.884902	0.0248274	1.15479	1.28814	1.16711	1.09342	1.17586	0.0407471	1.36957	1.25482	1.10289	1.08397	1.20281	0.0674681	1.16899	1.16395	1.07121	1.24103	1.16129	0.0348098
		1.08887	1.08344	1.10943	1.0226	1.07609	0.0186859	1.05046	1.13144	1.02935	1.10661	1.07947	0.0237883	1.31466	1.11655	1.09903	1.00978	1.135	0.0642851	1.33668	1.11072	1.18453	1.39173	1.25591	0.0652861	0.8807	0.963275	0.876956	1.00138	0.930578	0.0308831	1.21781	1.08924	1.05967	1.02981	1.09913	0.0413779	1.07107	1.25088	0.961741	1.07273	1.08911	0.0598507	1.19035	1.2034	1.12928	1.08383	1.15171	0.0278022
		0.989289	1.10438	1.06892	1.03571	1.04957	0.024503	1.07107	1.05757	0.947327	1.13135	1.05183	0.0383481	1.03187	1.02885	1.06007	1.06543	1.04656	0.00943263	1.15237	1.06048	1.07863	1.15072	1.11055	0.0239591	0.991803	0.866696	0.973632	0.902411	0.933635	0.0294945	1.04069	1.21408	1.09451	1.04574	1.09875	0.0403096	1.04162	1.07204	1.0286	1.04415	1.0466	0.00913843	1.11762	1.02297	1.13754	0.963106	1.06031	0.0409186
		0.978917	1.11117	0.999082	0.946085	1.00881	0.0358243	1.02243	1.03334	0.955786	1.0018	1.00334	0.0171462	0.856064	1.06958	0.910935	1.10503	0.985402	0.0603254	0.876371	1.08427	1.0213	0.982482	0.991106	0.0436175	0.977567	0.910756	0.994518	0.865276	0.937029	0.0299819	1.08441	1.16169	1.06062	1.03402	1.08519	0.0275003	1.00579	1.03426	0.924514	1.08681	1.01284	0.0338885	1.04853	1.00389	0.989856	1.02191	1.01605	0.0126602
		1.06394	1.01757	0.948887	1.08461	1.02875	0.0300862	1.06344	1.0094	0.977813	1.07673	1.03185	0.0231587	1.00024	0.937795	0.962922	1.01246	0.978355	0.0171403	0.953256	0.930315	0.918392	0.963879	0.941461	0.0104007	1.01891	1.02895	0.9367	0.978704	0.990817	0.0210534	1.0313	1.07445	1.01827	1.18122	1.07631	0.0369739	1.01425	1.09484	1.04381	1.05327	1.05154	0.0166524	0.966309	0.962939	1.03451	1.00025	0.991	0.0167711
		1.00157	0.980765	0.994072	1.00021	0.994155	0.00475189	1.00553	0.953052	0.949964	0.972475	0.970256	0.0127711	0.968317	1.00504	0.95909	0.937932	0.967594	0.0140079	0.934318	1.07711	0.882541	1.00387	0.974459	0.0422904	1.06644	1.058	0.861439	0.967906	0.988445	0.047848	0.952043	0.97413	1.02924	1.07871	1.00853	0.0284726	1.05085	0.956828	1.04728	0.97308	1.00701	0.0245167	0.929779	1.02782	0.941231	1.00091	0.974935	0.0235342
		1.00145	1.06192	0.965422	1.10851	1.03433	0.0317467	1.0144	0.947112	0.957699	1.04245	0.990416	0.0227829	0.940364	0.982823	0.937668	0.934058	0.948728	0.0114381	0.90042	1.01961	0.987896	0.945261	0.963298	0.0259096	1.06765	0.93821	0.91716	1.02558	0.987152	0.0356508	0.946174	0.940376	0.89291	1.11562	0.973769	0.0487644	0.976402	0.886741	1.001	1.07635	0.985124	0.0390832	0.947018	0.903046	0.887019	0.910074	0.911789	0.0126952
		0.958061	0.970341	1.0735	1.12622	1.03203	0.0406909	0.999716	0.940947	0.925442	0.844739	0.927711	0.0319497	0.930659	1.04592	1.07346	0.966408	1.00411	0.0333838	0.905995	0.96763	0.995276	0.857584	0.931621	0.030939	1.00479	0.939447	1.02592	1.15421	1.03109	0.0449772	0.973886	0.952236	1.09073	1.13289	1.03744	0.0440174	0.994292	0.882114	0.981109	1.07784	0.98384	0.0401059	0.950232	0.948492	1.00229	0.913659	0.953669	0.0182659
		0.960987	0.955711	0.924734	1.05303	0.973614	0.0276516	0.878249	0.935663	1.01081	0.82129	0.911504	0.0405079	0.938079	0.962179	0.982913	0.95459	0.95944	0.00930202	0.859244	0.882783	0.963297	0.934956	0.91007	0.0237701	1.01996	1.00615	0.97034	1.01322	1.00242	0.011058	1.01326	0.9472	0.913549	1.05423	0.982058	0.0317418	0.890717	0.877342	0.987543	1.01631	0.942977	0.0346441	0.963699	0.927801	1.05382	0.897574	0.960723	0.0338472
		1.09027	1.0374	0.972197	0.96231	1.01555	0.0299649	0.923573	0.917567	0.929053	1.01514	0.946334	0.0230565	0.942526	0.974905	0.996804	0.849764	0.941	0.0323907	0.873645	0.912176	0.863352	0.875732	0.881226	0.0106655	1.02497	1.1212	1.12284	1.00696	1.06899	0.0308383	0.855927	0.964614	0.969494	0.92755	0.929396	0.0262191	1.01317	0.887349	0.913785	0.920678	0.933744	0.0274309	0.860489	0.877988	1.01483	0.870598	0.905976	0.0364614
		1.01508	0.94838	0.975175	0.971682	0.97758	0.0138433	0.954013	0.922362	0.967793	0.875862	0.930008	0.0204006	0.902999	1.0827	0.892317	0.990622	0.967159	0.0443639	1.0124	0.984043	0.900994	0.913735	0.952793	0.0269848	1.04533	1.05955	1.04666	1.03265	1.04605	0.00549688	0.895077	0.866412	0.988655	0.897569	0.911928	0.0265343	0.918102	0.93329	0.964559	0.972792	0.947186	0.0128986	0.963566	0.872673	0.981097	0.908692	0.931507	0.0249481
		0.908875	0.971309	0.960844	1.05023	0.972816	0.0291938	0.919027	1.01671	1.06754	0.949358	0.988158	0.0334178	0.93037	0.883837	1.00997	1.06311	0.971822	0.0400505	0.886299	0.921839	0.799698	0.961517	0.892338	0.0344899	1.10708	0.959954	1.1288	1.00887	1.05118	0.0400636	0.862996	0.861735	0.874013	1.03643	0.908793	0.042634	0.948265	0.952975	0.936922	0.914767	0.938233	0.00851645	0.938741	1.03398	0.926775	0.889409	0.947226	0.0307671
		0.989062	0.856653	1.04169	0.969099	0.964126	0.0389587	0.926343	0.952667	0.946785	0.967735	0.948382	0.00856929	0.8595	0.912283	0.967542	0.937732	0.919264	0.0228989	0.875288	0.863173	0.84055	0.894609	0.868405	0.0113183	1.08406	1.02577	1.06419	0.969972	1.036	0.0251138	0.841479	0.816093	0.93633	0.914716	0.877154	0.0287429	0.861293	0.968765	1.05086	1.03409	0.978752	0.0429709	0.938584	0.902454	0.923499	0.867867	0.908101	0.0153214
		1.02318	0.934455	0.952229	0.946808	0.964169	0.0200198	1.0182	0.887383	0.944586	0.929985	0.945038	0.0272387	1.02696	0.915295	0.959986	0.961491	0.965932	0.022991	0.892228	0.934027	0.900355	0.857812	0.896105	0.0156459	0.928216	1.1478	1.1398	1.0603	1.06903	0.0509227	0.855784	0.901902	1.03144	0.949761	0.934722	0.0375156	0.906334	0.93944	0.966262	0.892783	0.926205	0.0165622	1.03657	0.931269	1.01873	0.983426	0.992499	0.023205
		0.954169	1.08635	0.891042	0.879568	0.952782	0.0474464	0.997967	0.896755	1.07074	0.983008	0.987118	0.0356992	0.99026	1.01923	0.968859	0.981479	0.989958	0.0107016	0.93841	0.986227	0.908047	0.939381	0.943016	0.0161359	1.05227	1.04088	1.09573	0.9696	1.03962	0.0261601	0.916632	0.957601	0.962094	0.891142	0.931867	0.0169965	0.923278	0.961722	0.916888	0.864099	0.916497	0.020077	0.975097	0.908866	0.946933	0.921366	0.938065	0.0146669
		0.999288	0.904313	1.0459	0.873829	0.955832	0.0401857	0.937236	0.974032	1.06386	0.937447	0.978143	0.0298512	1.05785	0.95932	1.00183	1.03365	1.01317	0.0213001	0.924253	1.00723	0.835421	0.978918	0.936455	0.0378248	1.01768	1.11271	0.955076	1.07128	1.03918	0.0341223	1.08831	0.970854	1.09663	0.84941	1.0013	0.0582066	0.925943	0.903215	0.946356	0.995055	0.942642	0.0195667	0.939281	0.916995	0.931758	1.05628	0.961078	0.0320693
		0.916956	0.83455	0.955544	0.859795	0.891711	0.0273831	0.948428	0.993744	0.975876	0.953848	0.967974	0.0104408	0.956929	0.927696	0.975467	0.891647	0.937935	0.0182957	0.855218	1.00982	0.960265	0.803077	0.907096	0.0473381	1.02059	1.1158	0.936605	1.03566	1.02716	0.0367116	1.02955	0.917415	0.991647	0.849183	0.946948	0.0400527	0.948162	0.937436	1.00389	0.901693	0.947796	0.0211735	0.981474	0.7672	0.921053	0.842803	0.878133	0.0466154
		0.864244	0.813828	0.93786	0.967694	0.895907	0.0349438	0.969099	0.939751	0.98478	0.865709	0.939835	0.0264119	1.05734	0.944773	1.01718	0.85301	0.968077	0.0448732	0.847877	0.95195	1.06908	0.866767	0.933918	0.0504198	0.95168	0.966949	0.98724	0.970404	0.969068	0.00729632	0.92421	0.935907	0.849	0.993971	0.925772	0.0297912	0.885812	0.90215	0.90829	0.933025	0.907319	0.00979382	1.01591	1.024	0.930181	1.01147	0.99539	0.0218905
		0.956833	0.865318	0.920393	1.00769	0.937558	0.0300037	0.998629	1.0972	0.92764	0.921152	0.986156	0.0409644	0.933205	0.945951	0.996275	1.01828	0.973427	0.0202204	0.917997	0.939922	0.86342	0.95205	0.918347	0.0196181	1.05208	0.993573	1.10664	1.09513	1.06186	0.0256108	0.902381	0.904482	0.808871	0.841333	0.864267	0.0235666	0.896344	1.00585	0.902148	0.882715	0.921765	0.0283239	0.860779	1.05828	0.936454	0.955876	0.952846	0.0406917
		0	0	0	0	0	0	0	0	0	0	0	0	0	0	0	0	0	0	0	0	0	0	0	0	0	0	0	0	0	0	0	0	0	0	0	0	0	0	0	0	0	0	0	0	0	0	0	0
		0	0	0	0	0	0	0	0	0	0	0	0	0	0	0	0	0	0	0	0	0	0	0	0	0	0	0	0	0	0	0	0	0	0	0	0	0	0	0	0	0	0	0	0	0	0	0	0
		0	0	0	0	0	0	0	0	0	0	0	0	0	0	0	0	0	0	0	0	0	0	0	0	0	0	0	0	0	0	0	0	0	0	0	0	0	0	0	0	0	0	0	0	0	0	0	0
		0	0	0	0	0	0	0	0	0	0	0	0	0	0	0	0	0	0	0	0	0	0	0	0	0	0	0	0	0	0	0	0	0	0	0	0	0	0	0	0	0	0	0	0	0	0	0	0
		0	0	0	0	0	0	0	0	0	0	0	0	0	0	0	0	0	0	0	0	0	0	0	0	0	0	0	0	0	0	0	0	0	0	0	0	0	0	0	0	0	0	0	0	0	0	0	0
		0	0	0	0	0	0	0	0	0	0	0	0	0	0	0	0	0	0	0	0	0	0	0	0	0	0	0	0	0	0	0	0	0	0	0	0	0	0	0	0	0	0	0	0	0	0	0	0
		1.1128	1.02177	1.11026	1.08245	1.08182	0.0211643	1.09321	1.07452	1.0845	1.01578	1.067	0.0174948	1.02436	1.03124	1.10157	1.22627	1.09586	0.0468396	1.1588	1.12216	1.15596	1.24508	1.1705	0.0262156	1.47901	1.66515	1.56742	1.55623	1.56695	0.0381775	1.03053	0.982197	1.08813	1.03096	1.03295	0.021661	1.06547	1.00627	1.19208	0.947821	1.05291	0.052238	1.34113	1.18842	1.0459	1.28537	1.2152	0.0646538
		1.16933	1.1695	1.31673	1.14899	1.20114	0.0388295	1.01811	1.00833	1.0285	1.05711	1.02801	0.0105366	1.11022	1.02281	1.14358	1.16851	1.11128	0.0318145	1.14985	1.26629	1.34325	1.13734	1.22418	0.0491731	1.45782	1.66583	1.48234	1.32631	1.48307	0.0698898	0.900953	0.995178	1.03958	1.15159	1.02182	0.0520206	1.07395	1.02474	1.1309	1.09454	1.08103	0.0221521	1.10916	1.01272	1.2512	1.35927	1.18309	0.076469
		1.03637	1.06197	1.06724	1.12397	1.07239	0.0184678	1.10018	1.00943	0.982036	1.00845	1.02502	0.0258438	1.1134	1.14699	1.20467	1.09223	1.13932	0.0245258	0.988058	1.26596	1.08748	1.12785	1.11734	0.0575928	1.37278	1.63501	1.57599	1.28401	1.46694	0.0828999	1.02201	0.8186	1.09755	0.909144	0.961825	0.0614624	1.03872	0.962924	1.2365	1.06512	1.07582	0.0577748	1.15117	0.993808	1.18773	1.35435	1.17177	0.0739859
		0.931443	1.0372	1.10299	1.11809	1.04743	0.0424631	1.07294	1.06111	1.07251	1.09379	1.07509	0.0068103	0.86605	1.09995	1.23376	1.24759	1.11184	0.0884344	1.10016	1.24246	0.997448	1.05875	1.0997	0.0520513	1.27474	1.57809	1.35557	1.26265	1.36776	0.0730811	1.06822	0.974827	0.983425	1.05237	1.01971	0.02372	1.0848	0.993122	1.21437	1.02979	1.08052	0.0484308	1.08483	0.959653	1.16181	1.09669	1.07575	0.0422361
		1.05483	1.00518	1.22658	1.10255	1.09728	0.0474606	1.12254	1.05232	1.05505	1.02017	1.06252	0.0215161	1.09808	0.940384	1.20189	1.15487	1.09881	0.0569114	1.07844	1.10887	1.03651	1.01537	1.0598	0.0209586	1.3059	1.43512	1.20145	1.14307	1.27139	0.0641331	1.00625	0.913149	1.07138	1.10142	1.02305	0.0416705	1.14053	1.03509	1.19463	1.15406	1.13108	0.0339984	1.11535	0.922184	1.21523	1.18404	1.1092	0.065737
		1.16799	1.08681	1.12665	1.09276	1.11855	0.0186692	1.1221	0.997184	1.0049	0.95664	1.02021	0.0355762	1.00136	1.06225	1.0528	1.08809	1.05113	0.0181876	1.07747	1.14538	1.01641	1.22378	1.11576	0.0446103	1.30591	1.41775	1.35436	1.22651	1.32613	0.0403354	1.01114	1.04106	1.03505	1.00142	1.02217	0.00946313	1.11001	0.982226	1.13317	1.09173	1.07928	0.0334448	1.13293	0.975392	1.13934	1.32452	1.14305	0.0713895
		1.00451	1.07769	1.22583	1.19717	1.1263	0.0517406	1.15068	0.911226	1.06671	1.00486	1.03337	0.0505023	1.06304	1.02107	1.20909	1.06728	1.09012	0.0410031	1.09305	1.01172	1.07137	1.10453	1.07017	0.0206588	1.26011	1.36491	1.26865	1.15975	1.26335	0.0419185	0.959588	0.965517	1.00233	1.0013	0.982184	0.0114003	1.01003	1.06115	1.10606	1.12113	1.07459	0.0250075	1.14537	0.928811	1.25912	1.23643	1.14243	0.0753291
		0.994528	1.06107	1.09517	1.02727	1.04451	0.0216717	1.02064	0.931607	1.0722	0.990122	1.00364	0.0293836	1.05373	1.02952	1.08749	1.04957	1.05507	0.0120268	1.0071	1.18827	0.9954	1.22999	1.10519	0.0606593	1.29366	1.55168	1.27344	1.27403	1.3482	0.0679876	1.00386	0.90404	1.06994	0.93668	0.978631	0.0368534	1.01617	0.989723	1.1136	1.09449	1.05349	0.0299343	1.05541	1.23793	1.10954	1.24291	1.16145	0.0469236
		1.08953	1.2945	1.03354	1.24424	1.16545	0.0619325	1.01261	1.02384	1.05281	0.983934	1.0183	0.0142457	0.991348	1.06082	1.16161	1.21162	1.10635	0.0495265	0.989667	0.982701	1.06611	1.07119	1.02742	0.023872	1.17556	1.56458	1.23415	1.14602	1.28007	0.0965864	1.04659	0.898407	1.03256	0.89396	0.967879	0.041502	1.17129	0.953638	1.13689	1.02471	1.07163	0.0502614	1.10939	0.866312	1.31649	1.54129	1.20837	0.144143
		1.06738	1.01259	1.11376	1.14916	1.08572	0.0295745	1.27169	1.0298	1.07865	1.0729	1.11326	0.0539228	1.00339	1.08273	1.24539	1.14097	1.11812	0.0509375	0.881109	1.13858	1.00726	1.03536	1.01558	0.0529711	1.23981	1.5571	1.33244	1.19941	1.33219	0.0799728	0.978443	1.01361	0.943128	0.969877	0.976264	0.0145433	0.998427	1.01258	1.15525	1.05021	1.05412	0.0354363	1.08966	0.99845	1.22492	1.33954	1.16314	0.0749762
		0.99922	0.950809	1.11157	1.05671	1.02958	0.0348633	1.13242	0.99769	1.06888	0.958718	1.03943	0.0384825	0.955667	1.07446	1.10812	1.05145	1.04742	0.0327241	1.06921	0.972605	1.00442	1.13969	1.04648	0.0370038	1.26269	1.4573	1.26574	1.07518	1.26522	0.0780044	0.983341	0.859535	1.01965	1.01427	0.9692	0.0374203	1.08889	0.932584	1.19786	1.02814	1.06187	0.0555838	1.6445	1.01976	1.13876	1.3399	1.28573	0.136623
		1.10779	1.11387	1.17515	1.05229	1.11227	0.0251218	1.05983	0.921446	1.02954	1.03542	1.01156	0.0307444	1.01866	1.1343	1.06969	0.976928	1.04989	0.0339319	0.961751	1.11855	0.979317	0.987245	1.01172	0.036007	1.15723	1.60585	1.26549	1.16764	1.29905	0.105132	0.952889	0.873117	1.01895	1.008	0.963239	0.0333375	1.0119	0.967487	1.11886	1.06287	1.04028	0.0326456	1.41497	1.05387	1.20044	1.24727	1.22914	0.074388
		1.04583	1.10839	1.0186	1.08669	1.06488	0.0201514	1.06376	1.05266	1.03799	1.04558	1.05	0.00547869	1.08784	1.10003	1.12145	1.1711	1.12011	0.0183632	0.897258	0.924783	0.960058	1.05386	0.95899	0.0341357	1.21282	1.54484	1.32966	1.21204	1.32484	0.0783657	0.932769	0.908597	1.00441	1.00344	0.962305	0.0245326	1.06021	1.06716	1.0382	1.02376	1.04733	0.00999279	1.00023	0.93776	1.10641	1.22575	1.06754	0.0631892
		0.98192	1.07796	1.07662	1.14048	1.06925	0.0326991	1.01101	1.01129	1.11804	0.997343	1.03442	0.0280619	1.01146	1.13229	1.12805	1.02493	1.07418	0.032454	0.980218	0.992163	0.905958	1.1683	1.01166	0.0555869	1.14202	1.59424	1.24177	1.25879	1.3092	0.0984411	1.05099	0.852799	1.02294	0.911285	0.959503	0.0466411	0.978681	0.961126	1.01108	1.05478	1.00142	0.0205785	1.03851	1.02852	1.06556	1.56017	1.17319	0.129232
		1.07539	0.99717	1.09535	1.03136	1.04982	0.0220601	1.11848	1.09009	1.13774	1.00221	1.08713	0.0299502	1.05234	1.05739	1.11803	1.09651	1.08106	0.015786	0.993679	1.17744	1.00274	1.09315	1.06675	0.0431908	1.1534	1.33883	1.15737	1.2499	1.22487	0.0440435	0.962062	0.984964	0.91864	0.957605	0.955818	0.0137656	1.04092	0.977483	1.13276	1.0543	1.05137	0.0318877	1.0717	0.918634	1.16884	1.55563	1.1787	0.135786
		1.06313	0.948218	0.993532	1.05075	1.01391	0.0266309	1.02083	1.00322	1.05073	1.00131	1.01902	0.0114461	1.15473	1.00992	1.04301	1.10666	1.07858	0.0323616	1.05546	1.10807	0.927733	1.1004	1.04792	0.0417074	1.10255	1.40962	1.26002	1.22945	1.25041	0.063076	0.906586	0.898874	1.03884	0.913058	0.93934	0.0332935	0.952344	0.942908	1.04107	1.0126	0.987229	0.0236706	0.963538	0.95227	1.10479	1.42428	1.11122	0.10997
		1.03891	1.11049	1.06916	1.03955	1.06453	0.0168675	1.0945	1.0689	1.01454	0.949234	1.03179	0.0321752	1.1672	0.981967	1.22105	1.07529	1.11138	0.0525935	0.946152	0.993752	1.03499	0.955703	0.982648	0.0202495	1.17263	1.44369	1.31522	1.23707	1.29215	0.0583201	0.960482	0.981868	0.940434	0.983922	0.966676	0.0102275	0.946474	0.879258	1.16242	1.1051	1.02331	0.0662663	1.00487	0.972388	1.10432	1.30633	1.09698	0.0752166
		1.10705	0.975965	1.30103	1.12164	1.12642	0.0667849	1.01821	1.01515	1.01084	0.954556	0.99969	0.0151203	1.09591	1.10807	1.0892	0.987245	1.07011	0.027895	1.05997	1.00517	1.03736	0.939566	1.01052	0.0261875	1.14325	1.43532	1.26397	1.01525	1.21445	0.0894351	1.01309	0.955709	0.845854	1.04838	0.965757	0.0442948	1.06683	0.959072	1.15996	1.07518	1.06526	0.0411752	1.05873	0.875821	1.10262	1.43537	1.11814	0.116592
		1.04293	0.942526	0.9195	1.01249	0.979363	0.0289817	1.02429	0.983219	1.03782	0.922022	0.991838	0.0260064	1.06724	1.00643	1.06566	0.987247	1.03165	0.0204762	0.928051	1.08295	0.993104	1.11288	1.02925	0.0422546	1.05367	1.55621	1.24241	1.15181	1.25102	0.108782	0.943059	0.986226	0.953018	1.00875	0.972763	0.0151344	1.09082	1.04122	1.19018	1.05717	1.09485	0.0334168	0.979007	0.991951	1.24158	1.35727	1.14245	0.0936914
		1.04488	0.95013	1.08015	1.02478	1.02499	0.0274512	1.11765	0.985753	1.13536	0.949664	1.04711	0.0465693	1.03668	1.00449	1.01518	1.09171	1.03702	0.0194207	1.0192	1.01797	1.10318	0.976977	1.02933	0.0264988	1.09182	1.89729	1.32009	1.15216	1.36534	0.183774	1.04405	0.939036	0.9624	1.03601	0.995376	0.0262722	0.990317	1.06376	1.11783	1.05232	1.05606	0.026159	0.960292	0.848282	1.11051	1.37025	1.07233	0.112903
		0	0	0	0	0	0	0	0	0	0	0	0	0	0	0	0	0	0	0	0	0	0	0	0	0	0	0	0	0	0	0	0	0	0	0	0	0	0	0	0	0	0	0	0	0	0	0	0
		0	0	0	0	0	0	0	0	0	0	0	0	0	0	0	0	0	0	0	0	0	0	0	0	0	0	0	0	0	0	0	0	0	0	0	0	0	0	0	0	0	0	0	0	0	0	0	0
		0	0	0	0	0	0	0	0	0	0	0	0	0	0	0	0	0	0	0	0	0	0	0	0	0	0	0	0	0	0	0	0	0	0	0	0	0	0	0	0	0	0	0	0	0	0	0	0
		0	0	0	0	0	0	0	0	0	0	0	0	0	0	0	0	0	0	0	0	0	0	0	0	0	0	0	0	0	0	0	0	0	0	0	0	0	0	0	0	0	0	0	0	0	0	0	0
	0	0	0	0	0	0	0	0	0	0	0	0	0	0	0	0	0	0	0	0	0	0	0	0	0	0	0	0	0	0	0	0	0	0	0	0	0	0	0	0	0	0	0	0	0	0	0	0	0
	0.5	1.45318	1.60435	1.2476	1.31742	1.40564	0.0787952	1.03288	1.05394	1.11401	1.20053	1.10034	0.0375591	1.14002	0.914182	1.10914	1.05393	1.05432	0.04999	1.06451	1.12289	1.12161	1.09318	1.10055	0.0138306	1.2122	1.6109	1.5955	1.38203	1.45016	0.094968	1.08275	0.894206	0.955656	0.914607	0.961805	0.0422918	1.0672	0.981923	1.46704	1.09173	1.15197	0.107626	1.55558	1.14354	1.3809	1.85621	1.48406	0.150057
	1	1.37482	1.75919	1.61873	1.33151	1.52106	0.101473	1.08019	1.07229	1.2193	1.16822	1.135	0.0355295	1.16822	1.04995	0.942732	1.11838	1.06982	0.0488083	1.3252	1.21022	1.12416	1.24272	1.22557	0.0415736	1.20539	1.48754	1.29969	1.48541	1.36951	0.0702217	1.0128	0.946258	1.07437	0.900166	0.983398	0.0381305	1.03896	1.11236	1.31091	1.11204	1.14357	0.0583919	1.28427	0.949366	1.3509	1.8574	1.36049	0.187494
	1.5	1.3731	1.4675	1.47134	1.61501	1.48174	0.049896	1.17106	1.09925	1.22446	1.1529	1.16192	0.0258259	1.27313	1.02373	1.10985	1.00691	1.1034	0.060902	1.23759	1.38232	1.41599	1.38272	1.35465	0.0398105	1.25933	1.4788	1.25995	1.1898	1.29697	0.0628052	0.969816	1.0316	0.992632	0.921147	0.978798	0.0230638	1.01455	1.04759	1.26862	1.19013	1.13023	0.0598276	0.950014	1.15372	1.27552	1.78223	1.29037	0.177168
	2	1.52212	1.53735	1.5366	1.49212	1.52205	0.0105748	1.13009	1.09489	1.20743	1.1013	1.13343	0.0258284	1.2267	1.07725	1.06168	1.15252	1.12954	0.0379775	1.50957	1.72456	1.57743	1.67464	1.62155	0.0482336	1.21387	1.35266	1.29425	1.26013	1.28023	0.0292272	1.05128	1.04775	1.01108	1.00516	1.02882	0.0120328	1.14172	0.975249	1.32547	1.1149	1.13933	0.0719788	1.71611	0.96405	1.29628	1.60866	1.39628	0.169367
	2.5	1.53173	1.60748	1.57619	1.68744	1.60071	0.0328204	1.04481	0.926323	1.03543	1.20483	1.05285	0.057355	1.19741	1.01681	1.06763	1.21754	1.12485	0.0489918	1.69721	1.9954	1.64849	1.86861	1.80243	0.0797836	1.23384	1.59508	1.42957	1.05488	1.32834	0.117298	1.11943	0.933071	1.01252	0.948686	1.00343	0.0423152	1.06142	1.13667	1.29067	1.23937	1.18203	0.0513929	1.26482	1.07361	1.22217	1.61722	1.29445	0.11513
	3	1.92168	1.5244	1.60808	1.59777	1.66298	0.0882216	1.17377	1.04907	1.14917	1.13181	1.12596	0.0270343	1.21184	1.17296	0.978733	1.16196	1.13137	0.0519927	1.82579	2.18595	1.53684	2.20759	1.93904	0.160123	1.17357	1.34419	1.15739	1.21708	1.22306	0.0422985	1.2173	0.994048	1.0252	1.06346	1.075	0.0495099	1.00443	0.996075	1.23859	1.07946	1.07964	0.056202	1.01038	0.992907	1.22992	1.7439	1.24428	0.175054
	3.5	2.09889	1.80489	1.67377	1.63445	1.803	0.105144	1.25683	1.04444	1.26242	0.992478	1.13904	0.0704323	1.27063	1.07471	1.12677	1.10334	1.14386	0.0435767	1.79958	1.935	1.53265	2.14452	1.85294	0.128188	1.17333	1.31375	1.27348	1.18976	1.23758	0.0335478	1.17447	0.959163	1.10027	1.03319	1.06677	0.0460335	1.01942	1.08184	1.36076	1.12263	1.14616	0.0746151	0.975951	1.21335	1.28569	1.63505	1.27751	0.136308
	4	1.99032	1.79053	1.81274	1.68937	1.82074	0.0625766	1.04462	0.944804	1.04742	1.12674	1.0409	0.0372601	1.17908	1.02966	1.08278	1.2239	1.12886	0.0442715	2.02219	2.10052	1.57736	2.27431	1.9936	0.148408	1.28036	1.34644	1.30575	1.10968	1.26056	0.0521014	1.13159	0.93545	0.960134	0.954152	0.99533	0.0457217	1.04453	1.01021	1.28405	1.08272	1.10538	0.0613709	1.03232	1.01535	1.2295	1.68342	1.24015	0.155544
	4.5	2.15939	1.66463	1.60058	1.75942	1.796	0.125446	1.02602	1.0783	1.10548	1.06098	1.0677	0.0166376	0.945009	1.07057	1.09834	1.14392	1.06446	0.0425909	1.90337	2.18694	1.59396	2.42851	2.0282	0.180183	1.08072	1.35114	1.23362	1.16865	1.20853	0.0569318	1.09926	0.990763	0.931449	1.01693	1.0096	0.0348263	1.08529	0.981762	1.29034	1.19763	1.13875	0.0670509	1.05298	1.09828	1.20797	1.55883	1.22952	0.114491
	5	2.05003	1.87806	1.68531	1.88153	1.87373	0.0745325	1.03305	0.955703	1.07131	1.09271	1.03819	0.0301386	0.994659	1.0751	1.04778	1.10826	1.05645	0.0240237	2.11361	2.38448	1.45901	2.5258	2.12072	0.236568	1.13245	1.46974	1.24346	1.15587	1.25038	0.076922	1.10559	0.946616	0.933842	1.00612	0.998042	0.0391551	1.03752	1.00602	1.35163	1.05332	1.11212	0.0804384	1.03107	1.15606	1.26094	1.64715	1.27381	0.133022
	5.5	2.15113	1.6972	1.6963	1.79121	1.83396	0.108043	1.0716	1.07799	1.08587	0.909856	1.03633	0.0422587	1.0301	1.09035	1.10491	1.07228	1.07441	0.016208	2.01781	2.41233	1.47369	2.78627	2.17252	0.280847	1.1487	1.35317	1.09228	1.19559	1.19744	0.0560436	1.09514	1.03327	0.850488	0.886104	0.966251	0.0584011	0.962704	1.03276	1.28503	1.16854	1.11226	0.0717079	0.981322	1.21804	1.21727	1.76235	1.29474	0.165523
	6	2.26274	1.66511	1.83819	1.84114	1.9018	0.127156	1.08161	1.06742	1.0684	1.01764	1.05877	0.0140871	1.02086	1.11941	1.02921	1.18352	1.08825	0.0388093	2.14336	2.30332	1.55682	3.05638	2.26497	0.308769	1.08702	1.61012	1.1537	1.24523	1.27402	0.116634	1.13711	0.998105	1.08199	1.02593	1.06078	0.0308471	1.08637	1.00098	1.20331	1.18688	1.11938	0.047177	1.35384	1.33085	1.32462	1.79713	1.45161	0.115344
	6.5	2.33028	1.82261	1.84908	1.85445	1.96411	0.122257	1.02493	1.06424	1.09192	0.986261	1.04184	0.0230662	1.13497	1.06313	0.998613	1.12724	1.08099	0.0318306	2.29735	2.2725	1.51584	2.96048	2.26154	0.29524	1.23279	1.28124	1.27059	1.21554	1.25004	0.0155018	1.14477	1.03859	0.997317	0.996663	1.04434	0.0348852	1.09935	1.01398	1.08597	1.02696	1.05656	0.0211834	0.947486	0.964614	1.12459	1.81788	1.21364	0.205321
	7	2.43813	1.80638	1.93901	1.83649	2.005	0.14714	1.00785	1.06284	0.926372	1.13717	1.03356	0.044481	1.08663	0.961715	1.03959	1.17505	1.06575	0.0446193	2.1796	2.53159	1.44105	3.08192	2.30854	0.343637	1.04162	1.38315	1.21766	1.1375	1.19498	0.07231	1.07459	0.869141	0.997298	1.00587	0.986724	0.0428417	1.06525	0.948517	1.0913	1.08097	1.04651	0.0331008	0.887504	1.06716	1.20162	1.8145	1.2427	0.201168
	7.5	2.28102	1.96755	2.09345	1.96056	2.07564	0.0749586	1.04436	1.06531	1.01664	1.05956	1.04647	0.0108802	1.05965	1.11242	1.06452	1.10001	1.08415	0.0130265	2.02049	2.81307	1.30161	3.24713	2.34557	0.430783	1.13041	2.12552	1.18373	1.09698	1.38416	0.247766	1.04983	0.988155	0.998139	0.915896	0.988005	0.0275751	1.0111	1.01713	1.18023	1.06562	1.06852	0.0391843	1.45299	1.12103	1.29961	1.70229	1.39398	0.123134
	8	2.18436	2.09224	1.92608	1.93147	2.03353	0.0633488	1.08467	0.975989	1.06124	1.06103	1.04573	0.0239007	1.04288	1.14635	1.11058	0.941794	1.0604	0.044982	2.19851	2.58769	1.38677	2.95805	2.28276	0.336513	1.14848	1.43111	1.20622	1.16714	1.23824	0.0654061	1.14871	0.912085	0.964455	0.918451	0.985924	0.0555002	1.03045	1.10361	1.12153	1.1375	1.09827	0.0236419	0.989437	1.09037	1.23131	1.58133	1.22311	0.129297
	8.5	2.40917	2.16802	2.1562	2.03273	2.19153	0.0787333	1.00268	0.988599	0.963371	0.971211	0.981465	0.00881976	1.03111	1.06386	1.07622	1.08889	1.06502	0.0124043	2.19183	2.53372	1.42637	3.22897	2.34522	0.374651	1.11458	1.43966	1.13473	1.07601	1.19124	0.083696	1.10553	0.929477	1.04705	0.973818	1.01397	0.0389751	0.972765	1.00059	1.08347	1.07268	1.03238	0.0270776	0.944533	1.03946	1.28369	1.44034	1.17701	0.113169
	9	2.26907	2.10965	2.47684	2.14108	2.24916	0.0833565	1.0459	1.10787	1.041	1.0463	1.06027	0.0159145	1.02869	1.03828	1.03565	1.10698	1.0524	0.0183045	2.19884	2.51472	1.34844	3.48898	2.38775	0.44203	1.15659	1.48581	1.22544	1.40429	1.31803	0.0764983	1.07391	0.843767	0.961205	0.930563	0.952361	0.0475396	0.98471	1.02923	1.09752	1.12993	1.06035	0.0328036	0.957113	1.06821	1.14262	1.62392	1.19797	0.147011
	9.5	2.42956	2.19896	2.42222	1.95427	2.25125	0.112529	0.982464	1.05614	0.981919	0.985884	1.0016	0.0182005	1.06574	1.04172	1.08724	1.24493	1.10991	0.0459579	2.05917	2.58102	1.27658	3.30157	2.30458	0.426948	1.15336	1.55771	1.12798	1.1989	1.25949	0.100484	1.11659	0.838169	1.09122	0.898662	0.98616	0.0692859	1.12743	0.921988	1.13966	1.07206	1.06528	0.049978	1.00717	1.05486	1.23329	1.57628	1.2179	0.128989
	10	2.61938	2.29637	2.51869	2.10796	2.3856	0.114533	1.06606	0.96085	1.2571	1.09559	1.0949	0.0613131	1.02408	1.06203	1.06305	1.04926	1.04961	0.00906789	2.27027	2.87356	1.29089	3.52126	2.489	0.474058	1.15342	1.50401	1.11999	1.11441	1.22296	0.0940804	1.12201	0.929525	0.987565	1.00472	1.01096	0.0403639	0.912214	1.00395	1.0675	1.03591	1.00489	0.0335055	0.978893	1.06227	1.1641	1.53144	1.18418	0.121792
	10.5	2.63326	2.26059	2.65116	2.25624	2.45031	0.110855	0.993946	0.98701	0.989469	1.01889	0.997329	0.00732901	1.11982	0.930496	1.13558	0.965137	1.03776	0.052505	2.10486	2.91835	1.3336	3.56784	2.48116	0.48567	1.08804	1.45485	1.19314	1.13834	1.21859	0.0816239	1.0112	0.987835	1.02127	0.946077	0.991595	0.0167104	1.06556	1.02691	1.13635	1.09153	1.08009	0.0229781	1.38323	1.10864	1.28219	1.42302	1.29927	0.0701153
	11	2.73592	2.36357	2.76619	2.24143	2.52677	0.132009	1.0913	1.01349	1.10942	0.973238	1.04686	0.0321755	0.934052	0.993666	1.06904	1.00762	1.00109	0.0277021	2.35754	3.00515	1.26975	3.20443	2.45922	0.435752	1.11649	1.63435	1.17292	1.09132	1.25377	0.128002	1.19504	0.989473	1.01551	1.0131	1.05328	0.0476159	1.09206	1.00946	1.19937	1.11058	1.10287	0.0389601	0.998766	1.12378	1.18928	1.45074	1.19064	0.0952808
	11.5	2.77933	2.31066	2.5979	2.38518	2.51827	0.106187	1.16258	0.980657	0.956911	0.946857	1.01175	0.0507725	0.891346	0.922712	1.06011	1.12151	0.99892	0.0548883	2.34908	2.67447	1.19594	3.36753	2.39676	0.453116	1.10126	1.37658	1.15931	1.11838	1.18888	0.0637398	1.18167	0.964774	0.958346	0.969023	1.01845	0.0544491	1.08414	0.987338	1.18376	1.0113	1.06663	0.0441347	1.059	1.03079	1.01134	1.41133	1.12811	0.0949113
	12	2.80229	2.34875	2.72004	2.20504	2.51903	0.143824	1.09167	0.960533	1.1337	1.00489	1.0477	0.0395393	1.03178	1.06702	1.03043	1.01721	1.03661	0.010656	2.28567	2.83786	1.15284	3.44652	2.43072	0.48748	0.987045	1.31927	1.15728	1.28137	1.18624	0.0748685	1.12563	0.87882	0.951656	1.02043	0.994132	0.0525067	1.0124	1.04589	1.14453	1.07019	1.06825	0.0280495	0.883905	0.987918	1.19533	1.52846	1.1489	0.142114
	12.5	3.06692	2.27865	2.78583	2.29725	2.60716	0.193059	1.15102	1.04377	1.09135	0.93191	1.05451	0.0463839	0.992925	1.06328	1.02306	1.03398	1.02831	0.0145335	2.06909	2.7559	1.3741	3.39089	2.39749	0.434978	1.03967	1.39597	1.24137	1.15908	1.20902	0.0748157	1.09666	0.997917	0.987125	0.925602	1.00183	0.0353958	1.15864	1.00158	1.2632	1.08069	1.12603	0.0558456	1.04336	1.06116	1.22977	1.66234	1.24916	0.143989
	13	2.93974	2.23437	2.78094	2.37902	2.58352	0.16573	1.13048	0.957128	1.00606	1.06062	1.03857	0.0372195	1.01288	1.04621	1.0853	1.08688	1.05782	0.0176866	2.30412	2.86617	1.43629	3.4788	2.52135	0.43399	1.07162	1.40731	1.1864	1.06446	1.18245	0.07999	1.07437	0.935964	1.03527	0.927375	0.993246	0.0364776	1.14696	0.992923	1.28218	1.01874	1.1102	0.0664875	0.947152	0.958542	1.18127	1.27457	1.09038	0.0816912
	13.5	3.0374	2.24552	2.70838	2.46153	2.61321	0.170098	1.01986	1.07623	1.04457	0.996532	1.0343	0.0170754	1.05417	0.953714	1.2091	1.03193	1.06223	0.0534854	2.55095	2.97312	1.28269	3.44274	2.56238	0.463813	1.06727	1.27969	1.20097	1.17063	1.17964	0.0439424	1.12175	1.00363	0.959742	0.996663	1.02045	0.0351143	1.00073	0.952777	1.22527	1.00698	1.04644	0.0608259	1.13411	1.00367	1.3489	1.30953	1.19905	0.0801321
	14	3.06727	2.36566	2.72857	2.56543	2.68173	0.148397	1.04551	1.10609	1.02257	1.03388	1.05201	0.0186244	0.958003	1.09019	1.08807	1.08332	1.0549	0.0323295	2.35877	2.93063	1.34693	3.62008	2.5641	0.48072	1.01684	1.44002	1.18145	1.09275	1.18276	0.0921124	1.16204	0.906818	0.954459	0.971806	0.998782	0.0561281	1.04986	1.08072	1.16394	1.08069	1.09381	0.0244838	0.979614	1.19472	1.23905	1.0791	1.12312	0.0585225
	14.5	3.12164	2.45122	2.68635	2.62869	2.72198	0.142305	0.988345	1.05316	1.25062	0.997614	1.07243	0.0610952	1.03754	0.903308	1.08047	1.11986	1.0353	0.047097	2.38542	2.6186	1.37	3.60146	2.49387	0.457999	0.963836	1.23976	1.23985	1.19824	1.16042	0.0662572	1.03245	0.899753	1.01511	1.04744	0.998688	0.0336332	0.974049	1.00043	1.04021	1.10038	1.02877	0.0274711	1.06244	1.17216	1.23772	1.04546	1.12944	0.0457258
	15	3.28861	2.40309	2.78449	2.7169	2.79827	0.183352	1.10934	1.12096	1.03383	1.02308	1.0718	0.0252346	0.990691	1.03893	0.993821	1.09076	1.02855	0.023482	2.4965	2.70749	1.25381	3.20309	2.41522	0.414491	1.00967	1.35162	1.05447	1.20638	1.15553	0.0777395	1.13515	1.01504	1.02986	0.967627	1.03692	0.0353309	0.957566	0.983996	1.22946	0.990788	1.04045	0.0634094	1.0233	1.09904	1.21537	1.00226	1.08499	0.0481716
	15.5	3.29254	2.49881	2.87778	2.7329	2.85051	0.166748	1.03868	1.18276	1.04345	1.05757	1.08062	0.0342846	0.970041	1.00109	1.04862	1.11797	1.03443	0.0321942	2.40319	2.63045	1.33772	3.35615	2.43188	0.417504	0.975169	1.38907	1.24394	1.25811	1.21657	0.086845	1.1103	0.919963	0.992441	0.881306	0.976003	0.0503436	1.04273	1.03851	1.21353	0.983441	1.06955	0.0498572	1.07212	1.38517	1.11451	1.24957	1.20534	0.070883
	16	3.11975	2.55827	2.80305	2.735	2.80402	0.117205	1.04689	1.0105	1.05334	0.884272	0.998751	0.0393069	0.903638	0.957381	1.00914	1.13615	1.00158	0.0497589	2.66957	2.62997	1.25012	3.49649	2.51154	0.465503	1.16379	1.3938	1.104	1.10808	1.19242	0.0684997	1.09204	1.04098	1.03563	0.960012	1.03217	0.0272045	1.00423	0.933532	1.13173	1.07829	1.03695	0.0432612	0.997171	1.31033	1.19415	1.25095	1.18815	0.0679344
	16.5	3.20503	2.5606	2.92982	2.70556	2.85025	0.140545	0.908003	1.07786	1.03522	0.964971	0.996513	0.0375772	1.01599	0.983748	1.0059	1.11372	1.02984	0.0287602	2.35086	2.7113	1.39557	3.59481	2.51314	0.455025	1.04018	2.41745	1.25616	1.12855	1.46058	0.322021	1.16872	0.994406	1.03502	0.945407	1.03589	0.0479163	0.983959	1.00737	1.28517	1.05227	1.08219	0.0691279	1.00395	1.17144	1.22673	1.28518	1.17182	0.0605851
	17	3.08452	2.6417	3.0559	2.81888	2.90025	0.104741	1.00422	1.06306	1.16303	1.07199	1.07557	0.0327988	0.983452	1.03018	0.925426	0.991958	0.982754	0.0216431	2.53161	2.79719	1.4645	3.47512	2.5671	0.417775	0.969434	1.43665	1.21007	1.19998	1.20403	0.0953946	1.18988	0.903668	0.986408	0.921533	1.00037	0.0656211	1.07915	1.06922	1.13165	1.05523	1.08381	0.0166833	1.03774	1.20547	1.24781	1.31861	1.2024	0.0596424
	17.5	3.22769	2.47806	2.95695	2.71766	2.84509	0.160687	1.08243	0.967574	1.06979	1.05629	1.04402	0.0260354	0.935545	0.968852	1.05798	1.04989	1.00307	0.0301913	2.61581	2.71771	1.39117	3.43497	2.53992	0.424078	1.02417	1.45373	1.13857	1.3274	1.23597	0.0957966	1.13346	0.980578	0.99333	0.941475	1.01221	0.0418937	1.06579	1.0145	1.21739	1.00237	1.07501	0.0494082	1.06438	1.3377	1.20301	1.2887	1.22345	0.0598824
	18	3.24358	2.56223	3.03631	2.66853	2.87766	0.15872	0.983189	1.02295	1.05626	0.998637	1.01526	0.01593	1.08254	0.981723	1.02684	1.13695	1.05701	0.0336895	2.6867	2.69695	1.47791	3.49817	2.58993	0.416564	0.977297	1.38918	1.05436	1.32445	1.18632	0.100554	1.28815	0.955022	0.997853	0.971669	1.05317	0.0788193	1.00742	1.06963	1.15518	1.09877	1.08275	0.0307533	0.934824	1.35628	1.28475	1.32719	1.22576	0.0980844
	18.5	3.2976	2.69579	3.25887	2.63126	2.97088	0.178116	1.07587	0.981524	1.01761	0.958607	1.0084	0.0255586	0.997039	1.07093	1.10344	1.08771	1.06478	0.0235351	2.77854	2.76236	1.37712	3.66382	2.64546	0.472327	1.06383	1.4149	1.11452	1.16929	1.19063	0.0777931	1.16909	1.00284	0.89079	0.857649	0.980091	0.0702397	0.97915	0.92593	1.10404	1.04653	1.01391	0.0388758	1.21999	1.24873	1.19241	1.34025	1.25035	0.0320966
	19	3.62895	2.45592	3.11309	2.77134	2.99232	0.25107	1.00432	1.12092	1.13772	0.889319	1.03807	0.0577783	1.01993	0.944785	1.15169	0.90543	1.00546	0.0542219	2.70985	2.75605	1.46014	3.71196	2.6595	0.4617	1.05474	1.39168	1.1747	1.00088	1.1555	0.0867016	1.09882	0.790723	0.958135	1.04882	0.974124	0.0677125	1.02801	1.02273	1.08956	0.998144	1.03461	0.0194369	1.37247	1.10779	1.27283	1.35024	1.27583	0.059946
	19.5	3.38072	2.54457	3.27357	2.70682	2.97642	0.206344	0.999548	1.08377	1.08142	0.816988	0.995431	0.0626207	1.02057	0.913346	1.0775	1.05121	1.01566	0.0360321	2.7581	3.05024	1.63242	3.8274	2.81704	0.45479	1.07552	1.29536	1.26523	1.09206	1.18204	0.0571574	1.10538	0.846775	1.03466	0.942072	0.982223	0.0561814	1.15657	1.05895	1.18563	0.973683	1.09371	0.0483179	1.51784	1.16899	1.23818	1.11029	1.25883	0.090207
	20	3.5326	2.64586	3.00453	2.81468	2.99942	0.192233	1.07676	1.06622	1.08892	0.933443	1.04133	0.0362614	1.04124	1.03493	1.10071	0.956745	1.0334	0.0295384	2.62827	2.81108	1.6378	3.64913	2.68157	0.41284	1.00152	1.33903	1.21509	1.12866	1.17107	0.0711195	1.0148	0.951379	0.941245	0.986274	0.973425	0.0168296	1.07616	1.03083	1.14497	1.10897	1.09023	0.02428	1.61684	1.3295	1.09817	1.19098	1.30887	0.113123
	20.5	3.7143	2.69876	3.14246	2.83657	3.09802	0.225379	1.02798	1.08493	1.04348	1.03878	1.04879	0.0124767	1.0737	0.982141	0.982101	1.00248	1.0101	0.0217347	2.65591	2.79865	1.71113	3.80333	2.74225	0.428148	1.19704	1.53503	1.10755	1.23152	1.26779	0.0928336	1.11609	0.987958	0.965574	1.01132	1.02024	0.0332892	1.12193	0.973375	1.10703	1.01198	1.05358	0.0361621	1.69007	1.33393	1.17717	1.30054	1.37543	0.110165
	21	3.67038	2.61657	3.38137	2.75482	3.10579	0.2512	0.964607	1.00031	1.04106	0.966152	0.993034	0.0180057	0.946454	1.01455	1.05774	1.05603	1.01869	0.0260673	2.60029	2.88452	1.94066	3.91062	2.83403	0.409709	1.00816	1.42043	1.11922	1.23626	1.19602	0.0881141	1.2166	0.898038	0.992881	0.942173	1.01242	0.0707644	1.02039	1.02107	1.32017	1.07852	1.11004	0.0713554	1.73087	1.14569	1.24438	1.29857	1.35488	0.129264
	21.5	3.90445	2.69682	3.44628	3.07741	3.28124	0.257991	1.08627	0.93041	1.03533	0.983674	1.00892	0.0335191	0.96814	1.10364	0.998539	1.03838	1.02717	0.0292648	2.5786	2.78913	1.82998	3.54986	2.68689	0.353692	1.08017	1.42517	1.13732	1.18319	1.20646	0.075886	1.01044	0.972982	0.926251	0.907107	0.954195	0.0233	1.02976	1.07769	1.13395	0.927923	1.04233	0.0436758	1.62067	1.30988	1.07832	1.5429	1.38794	0.122519
	22	3.62842	2.81363	3.36215	2.70976	3.12849	0.219657	0.964212	1.01018	1.1007	1.00556	1.02016	0.0287648	1.0998	1.04615	1.09834	1.07315	1.07936	0.0126461	2.70456	2.80102	1.64037	3.60271	2.68717	0.402832	1.06382	1.30496	1.17982	1.16804	1.17916	0.0493729	1.16288	0.799037	1.10235	1.00692	1.0178	0.0796726	1.15861	0.897697	1.22053	1.01808	1.07373	0.0723653	1.39474	1.28503	1.21662	1.35063	1.31175	0.0389052
	22.5	3.8384	2.68963	3.36933	2.99812	3.22387	0.247519	1.13383	1.04897	1.10856	0.960174	1.06288	0.0385822	1.11906	1.04589	1.00285	1.056	1.05595	0.0239868	2.7751	2.8217	1.56833	3.67727	2.7106	0.433563	1.04459	1.23443	1.25059	0.979078	1.12717	0.0679999	1.11913	0.877518	1.07994	0.903077	0.994916	0.0611518	1.12492	0.990093	1.2164	1.01427	1.08642	0.0523299	1.38556	1.19165	1.09077	1.42052	1.27212	0.0786624
	23	4.13343	2.75108	3.34976	2.94598	3.29506	0.305998	1.02784	1.1249	1.07888	1.00149	1.05828	0.0274071	1.03994	1.0238	1.15392	1.06441	1.07052	0.0290268	2.85228	2.82405	1.65862	3.71556	2.76263	0.422169	1.00706	1.47416	1.10631	1.10054	1.17202	0.10325	1.03617	1.05212	0.99072	1.03066	1.02742	0.0130507	1.03509	1.03728	1.14182	1.02567	1.05996	0.0274002	1.49888	1.18968	1.24266	1.38477	1.329	0.0700196
	23.5	3.90999	2.876	3.31167	2.98307	3.27018	0.232537	1.12188	1.06028	1.09558	0.899571	1.04433	0.0498746	1.06392	0.937763	1.11519	1.02462	1.03537	0.0374482	2.74012	2.82713	1.69446	3.76331	2.75626	0.42297	1.04709	1.36332	1.13762	1.22968	1.19443	0.0675192	1.05083	0.960076	0.964341	0.868876	0.961031	0.0371581	0.980781	1.04552	1.06976	1.07946	1.04388	0.0222109	1.42893	1.26213	1.22774	1.68271	1.40038	0.103861
	24	3.95006	2.74633	3.3186	2.94079	3.23894	0.265141	0.998896	0.97013	0.986099	0.975063	0.982547	0.00639067	1.01628	1.03658	1.0422	1.00823	1.02583	0.0080859	2.71122	2.79314	1.82396	3.49882	2.70678	0.34329	1.06882	1.46034	1.24321	1.0789	1.21282	0.0916788	1.02551	0.996533	0.952441	0.973579	0.987017	0.0156755	1.04461	0.98712	1.28714	1.11694	1.10895	0.065063	1.61827	1.41878	1.22867	1.46821	1.43348	0.0803718
	24.5	3.85848	2.87264	3.34872	2.85315	3.23325	0.23783	1.01658	0.997729	1.04655	1.01228	1.01829	0.0102496	1.01243	1.06357	1.02192	1.14628	1.06105	0.0305028	2.54817	3.13271	1.78875	3.35507	2.70617	0.349956	1.12466	1.43472	1.14884	1.29041	1.24966	0.0717037	1.35461	0.933605	1.07196	0.995505	1.08892	0.092972	0.880908	1.03656	1.16407	1.11332	1.04871	0.0617697	1.58484	1.33782	1.12795	1.54017	1.3977	0.104749
	25	3.87641	3.06519	3.49542	2.88531	3.33058	0.222449	1.04182	0.947817	0.954208	0.965505	0.977337	0.0218027	1.03221	0.988144	1.07209	1.07523	1.04192	0.0204253	2.72765	3.14112	1.67268	3.45149	2.74823	0.38796	1.07411	1.1068	1.20052	1.24873	1.15754	0.0405153	1.05579	1.02718	1.01971	1.00476	1.02686	0.0107112	1.05228	0.985653	1.26173	1.10137	1.10026	0.0588143	1.60364	1.41754	1.2638	1.40836	1.42334	0.0696548
	25.5	3.81682	3.0038	3.49578	2.92233	3.30968	0.211232	1.00563	0.908891	0.972613	1.06285	0.987497	0.0321557	0.922664	1.02493	0.960932	1.05481	0.990835	0.0299959	2.81965	2.95646	1.76255	3.22456	2.6908	0.32064	1.05176	1.64825	1.18263	1.17028	1.26323	0.131687	1.15438	0.970996	1.02464	0.83675	0.996693	0.0657578	0.990138	1.01868	1.17116	1.06562	1.0614	0.0397569	1.81391	1.37872	1.23849	1.47012	1.47531	0.122506
	26	3.80525	2.8953	3.47775	2.96005	3.28459	0.21704	1.05304	0.896958	0.994026	1.06267	1.00167	0.0380604	1.00412	0.882497	1.13171	1.16156	1.04497	0.0640193	2.8058	2.97664	1.85011	3.27019	2.72568	0.307208	1.14157	1.46351	1.18667	1.3264	1.27954	0.0728585	1.09523	1.03808	0.915385	0.961812	1.00263	0.0399046	0.955316	0.962773	1.2394	1.15084	1.07708	0.0705213	1.57897	1.14071	1.14338	1.48611	1.33729	0.114309
	26.5	3.54413	3.12875	3.43156	2.99758	3.2755	0.12757	1.04143	0.9373	1.03325	0.890586	0.975642	0.0369137	1.03054	1.06057	0.983875	1.15675	1.05793	0.0365217	2.69391	2.9131	1.65693	3.24397	2.62698	0.342541	1.02849	1.42396	1.11661	1.1239	1.17324	0.0863391	1.2996	0.894886	0.994152	0.897809	1.02161	0.0954888	1.05105	1.12418	1.14917	1.04744	1.09296	0.0257593	1.60941	1.1852	1.09678	1.42711	1.32963	0.116499
	27	3.73466	3.0556	3.32369	2.85732	3.24282	0.189761	0.932793	0.923609	1.04389	1.14739	1.01192	0.0527847	1.03669	0.960035	1.00368	1.025	1.00635	0.0168833	2.69673	2.99303	1.76428	3.34726	2.70033	0.339164	1.08268	1.23678	1.18188	1.12698	1.15708	0.0334273	1.15521	0.926651	0.989429	1.04749	1.02969	0.0485712	1.05887	1.04201	1.14239	1.00355	1.06171	0.0292799	1.77366	1.12821	1.23952	1.57187	1.42832	0.148768
	27.5	3.93357	3.10778	3.61867	2.94638	3.4016	0.227975	1.07273	1.00147	1.08496	0.991802	1.03774	0.0239441	0.923292	0.99253	1.08167	0.990464	0.996989	0.0324871	2.64242	3.09209	1.62236	3.1417	2.62465	0.352461	1.05197	1.50667	1.06195	1.11574	1.18408	0.108436	1.14796	1.0624	0.956692	0.952057	1.02977	0.0469147	1.08721	1.00081	1.0984	1.11568	1.07552	0.0255844	1.61066	1.15137	1.20159	1.60424	1.39196	0.124838
	28	3.87287	3.16496	3.49958	2.85786	3.34882	0.218367	1.0106	0.858935	1.01302	0.846338	0.932224	0.0460243	1.04772	0.854626	0.992579	1.04662	0.985386	0.0454469	2.64814	3.12319	1.78288	3.18395	2.68454	0.32354	0.956982	1.49199	1.04005	1.2313	1.18008	0.118776	1.1357	0.998293	0.95191	0.869994	0.988976	0.0556378	1.06961	1.10608	1.13679	1.10034	1.1032	0.0137629	1.72757	1.25428	1.28876	1.73257	1.50079	0.132563
	28.5	3.95201	3.03927	3.7234	2.81869	3.38334	0.270221	1.09582	0.877998	1.09091	1.00575	1.01762	0.0509255	1.13251	1.04491	1.07179	1.10624	1.08886	0.0192165	2.61924	2.98342	1.61317	3.07959	2.57385	0.335222	1.11419	1.2834	1.04335	1.09998	1.13523	0.0517058	1.0256	0.997785	0.936048	1.04544	1.00122	0.0238204	1.0884	0.966881	1.06789	1.04376	1.04173	0.0265656	1.60129	1.23744	1.16886	1.61976	1.40684	0.118488
	29	3.82214	3.00336	3.54017	2.81074	3.2941	0.234083	1.13789	0.986367	1.05853	1.00117	1.04599	0.0343597	0.990094	1.0064	1.1008	1.01776	1.02876	0.0246741	2.47502	2.88159	1.671	3.45058	2.61955	0.374156	1.04917	1.47165	1.21735	1.07444	1.20315	0.0968529	1.0732	0.980107	0.965889	0.968472	0.996917	0.0256149	1.08471	0.974568	1.30101	1.14175	1.12551	0.0680146	1.74116	1.28201	1.24963	1.49195	1.44119	0.113501
	29.5	3.91021	3.13786	3.63575	2.83554	3.37984	0.241798	1.0388	0.96558	1.00095	0.991986	0.999327	0.0151471	1.08217	0.979442	1.08673	0.998172	1.03663	0.0278896	2.72415	3.13969	1.57588	3.16667	2.6516	0.372599	1.04699	1.44198	1.13225	1.20363	1.20621	0.0848591	1.16786	0.96115	0.972439	0.918472	1.00498	0.0555227	1.03854	1.08978	1.25103	0.923045	1.0756	0.0680821	1.69366	1.34903	1.28005	1.3919	1.42866	0.0912881
	30	3.95557	3.22236	3.62729	2.88564	3.42271	0.23352	1.04686	0.9981	1.12477	0.879953	1.01242	0.0512848	0.97889	1.0465	1.08038	0.963916	1.01742	0.0276238	2.80134	2.89763	1.72282	3.3849	2.70167	0.350391	1.15932	1.24639	1.11271	1.17145	1.17246	0.0277028	1.03849	0.95265	1.01056	0.890649	0.973088	0.0327821	1.00686	0.959649	1.09464	1.01025	1.01785	0.0280817	1.76117	1.43399	1.26972	1.5003	1.4913	0.102183
	30.5	3.9899	3.0598	3.5193	2.86705	3.35901	0.250876	1.07505	1.01192	1.0582	0.927403	1.01814	0.0330603	0.92364	1.02693	1.03214	1.06828	1.01274	0.0310921	2.54006	3.22466	1.66036	3.35107	2.69404	0.387886	0.996573	1.49491	1.13144	1.31807	1.23525	0.108791	1.05876	0.962025	1.06616	0.920982	1.00198	0.0359395	1.06807	1.0281	1.27357	0.902519	1.06806	0.0770471	1.55672	1.46746	1.21045	1.5132	1.43696	0.0776702
	31	3.89672	3.06123	3.60215	2.83479	3.34873	0.243465	0.988711	0.980345	0.995761	0.888848	0.963416	0.0250549	1.04145	0.927503	0.980206	0.923872	0.968258	0.0275853	2.60096	3.1386	1.69704	3.42928	2.71647	0.380664	1.03591	1.21262	1.0887	1.10522	1.11061	0.0370773	1.04886	0.8682	1.08341	0.867555	0.967004	0.0576639	1.03361	0.968084	1.15136	0.969657	1.03068	0.043026	1.66353	1.38131	1.14616	1.65565	1.46166	0.123954
	31.5	3.65688	2.99114	3.98488	2.89444	3.38184	0.262919	1.03892	0.882738	1.12986	0.895163	0.986669	0.0594477	1.10986	1.04394	1.01876	1.01317	1.04643	0.022175	2.45024	3.0375	1.83716	3.57166	2.72414	0.37397	1.09467	1.49239	1.10038	1.36701	1.26361	0.0992551	1.12004	0.938911	1.01524	1.05903	1.03331	0.0381015	1.02289	0.922536	1.17686	1.0925	1.0537	0.0538727	1.65295	1.45843	1.22244	1.58122	1.47876	0.0944071
	32	3.75111	3.01187	3.75248	3.03744	3.38823	0.209971	0.961245	0.982791	0.985969	0.907786	0.959448	0.018075	1.05097	1.04314	1.05096	1.02968	1.04369	0.00502133	2.49573	3.03784	1.67197	3.44022	2.66144	0.382393	1.07893	1.6697	1.26902	1.18881	1.30162	0.128733	1.13917	1.0407	1.07595	1.0311	1.07173	0.0244607	1.00407	1.0311	1.16874	0.97564	1.04489	0.0428079	1.6185	1.45025	1.24363	1.63528	1.48691	0.0912224
	32.5	3.64541	3.02138	3.70955	2.92141	3.32444	0.205267	1.02839	0.92257	1.15017	0.996069	1.0243	0.0474386	0.980249	1.07172	1.09201	0.974208	1.02955	0.0305147	2.58972	3.3358	1.63618	3.19813	2.68996	0.38685	1.04857	1.28242	1.07492	0.962672	1.09215	0.0678008	1.08728	0.904957	0.926539	0.973414	0.973047	0.04067	1.1024	1.03665	1.13198	1.00969	1.07018	0.0283443	1.6099	1.42334	1.15238	1.58458	1.44255	0.105177
	33	3.5192	2.84065	3.69078	3.10339	3.28851	0.193625	0.96088	0.904534	1.01781	0.953748	0.959244	0.0231957	1.04071	0.961019	1.07358	0.983394	1.01468	0.0258277	2.49025	3.14901	1.51801	3.47443	2.65793	0.431601	1.17603	1.45168	1.11992	1.11934	1.21674	0.0794338	0.99303	0.935366	0.887332	0.951616	0.941836	0.0218499	1.10565	1.08651	1.07306	1.10714	1.09309	0.00816332	1.65091	1.30072	1.10051	1.46608	1.37956	0.117333
	33.5	3.54566	2.98416	3.85142	2.95805	3.33482	0.219136	1.08145	0.946438	1.05245	0.940275	1.00515	0.0361885	0.972321	0.99466	1.02595	1.1137	1.02666	0.0310294	2.5884	2.98902	1.56956	3.1139	2.56522	0.350301	1.011	1.22356	1.11546	1.10937	1.11485	0.04343	0.984188	0.933572	1.07149	0.909345	0.97465	0.0358489	0.976496	1.02255	1.2134	0.966234	1.04467	0.0575612	1.70494	1.27593	1.05682	1.44957	1.37182	0.137063
	34	3.57315	3.04591	3.70923	3.04757	3.34396	0.173837	0.973933	1.05415	1.01428	0.965035	1.00185	0.0204625	1.07451	1.04757	1.02645	1.09695	1.06137	0.0154065	2.40591	2.97298	1.65035	3.09031	2.52989	0.329058	1.10483	1.47578	1.12007	1.18493	1.2214	0.0865511	1.20291	0.937976	0.920557	0.878519	0.984991	0.0737049	0.960454	0.894129	1.11068	0.967199	0.983116	0.0456064	1.58815	1.30943	1.26037	1.65486	1.4532	0.0986272
	34.5	3.51788	2.88196	3.70402	3.0677	3.29289	0.191316	1.04763	0.994601	1.03597	1.05864	1.03421	0.013991	0.98452	1.0538	1.03216	0.992027	1.01563	0.01647	2.46485	2.95901	1.50215	3.2338	2.53995	0.380756	1.01877	1.32794	1.20988	1.19566	1.18806	0.0637443	1.1101	0.92152	0.990194	0.952572	0.993598	0.0412956	1.05095	1.00397	1.22316	1.12033	1.0996	0.0476175	1.76647	1.38006	1.21759	1.6134	1.49438	0.121751
	35	3.42787	2.93221	3.58105	2.80615	3.18682	0.187807	1.04918	1.0627	1.09553	0.935227	1.03566	0.0348627	1.12275	0.985541	1.07682	1.09157	1.06917	0.0294739	2.29448	2.91587	1.60023	3.24736	2.51448	0.363145	1.05614	1.29212	1.19223	1.14403	1.17113	0.0491949	1.07153	0.899574	0.921149	0.959571	0.962955	0.0382577	1.00006	0.916046	1.1545	1.0512	1.03045	0.0498587	1.6838	1.48289	1.19892	1.70011	1.51643	0.116794
	35.5	3.69273	2.86059	3.54252	2.81922	3.22876	0.226748	0.930753	0.975813	1.07139	0.931108	0.977266	0.0331102	1.09568	0.931746	1.10416	1.07126	1.05071	0.0402642	2.33885	2.90233	1.60667	3.41052	2.56459	0.387109	1.01154	1.50291	1.17277	1.067	1.18856	0.109992	1.12837	0.94463	0.881727	1.00905	0.990946	0.0526688	1.01466	0.975496	1.09394	0.992764	1.01922	0.0261668	1.69547	1.2483	1.20234	1.68176	1.45697	0.1341
	36	3.33791	2.8228	3.7507	3.07032	3.24543	0.198562	1.06565	0.935614	1.07726	1.00269	1.0203	0.0326383	1.05301	1.05972	0.97737	1.01459	1.02617	0.0190652	2.5893	3.05988	1.55128	3.39212	2.64815	0.400998	0.997372	1.34498	1.29478	1.23395	1.21777	0.0768926	1.06556	0.904323	0.822016	0.994504	0.9466	0.053036	0.974668	0.941266	1.14438	0.990519	1.01271	0.0450758	1.6807	1.29724	1.22729	1.65698	1.46555	0.118332
	36.5	3.36494	2.81455	3.66193	3.06045	3.22547	0.183948	0.984726	0.879041	1.07119	0.96901	0.975991	0.0393561	1.11224	0.993278	1.02337	1.01647	1.03634	0.0261052	2.46544	3.13483	1.75839	3.34901	2.67692	0.359375	1.12453	1.5616	1.27692	1.2066	1.29241	0.0949784	1.00381	1.01274	0.941583	1.00753	0.991416	0.0167116	0.97374	1.00374	1.05154	0.993042	1.00552	0.0165489	1.77277	1.26009	1.12913	1.57094	1.43323	0.146261
	37	3.41612	2.78457	3.71681	3.09943	3.25423	0.200985	1.0624	0.989602	1.03387	0.992729	1.01965	0.0174576	0.99076	0.891579	1.07462	0.960109	0.979266	0.0379472	2.44713	3.24967	1.61422	3.05359	2.59115	0.367721	1.03789	1.63946	1.65106	1.1278	1.36405	0.163407	1.06108	0.936137	0.896451	0.925033	0.954674	0.0364388	0.909691	0.926442	1.14772	0.912147	0.974	0.0580246	1.60899	1.15376	1.23027	1.51727	1.37757	0.109871
	37.5	3.14635	2.80682	3.72917	3.1203	3.20066	0.19232	0.972429	1.02471	0.986763	0.960715	0.986155	0.0139124	1.10669	0.930981	0.984046	1.05473	1.01911	0.0386606	2.5331	3.18573	1.59816	3.41467	2.68292	0.406964	1.07993	1.41206	1.05155	0.906896	1.11261	0.106764	1.08407	0.903456	0.998866	0.960232	0.986655	0.0379237	1.14054	1.09925	1.16063	1.10623	1.12666	0.0144774	1.83677	1.09766	1.33327	1.723	1.49768	0.171465
	38	3.62459	2.90414	3.76539	3.16885	3.36574	0.199699	0.931599	0.92375	1.05248	1.05669	0.991129	0.0366802	1.02315	1.04478	0.961669	0.972952	1.00064	0.019875	2.82552	3.33517	1.53572	3.10912	2.70138	0.402297	1.09639	1.38034	1.12182	1.17532	1.19347	0.0644268	1.18865	0.940657	1.09901	0.914569	1.03572	0.0652606	1.15751	0.975287	1.13482	1.00524	1.06821	0.045653	1.57145	1.39257	1.142	1.45958	1.3914	0.0909533
	38.5	3.58492	2.62241	3.78186	3.11746	3.27666	0.258785	1.00449	0.925532	0.922332	0.901444	0.938449	0.0226513	1.01515	0.996265	1.01724	1.0643	1.02324	0.0144768	2.67941	3.09984	1.63605	3.41717	2.70812	0.387981	1.00839	2.24832	1.1344	1.27228	1.41585	0.282673	1.21713	0.977274	0.947396	0.884335	1.00653	0.0728223	1.14823	1.0605	1.1158	0.875378	1.04998	0.0609517	1.62433	1.26567	1.23132	1.66321	1.44613	0.114596
	39	3.61887	2.76477	3.44996	3.42109	3.31367	0.188093	0.952248	0.951805	1.07705	0.87938	0.965122	0.0410521	0.903412	1.06983	0.97856	1.0283	0.995027	0.0357861	2.64897	3.26243	1.70427	3.34418	2.73996	0.378482	1.03617	2.23437	1.22308	1.18167	1.41882	0.274788	1.22686	0.98119	0.917808	1.05898	1.04621	0.0667781	1.08355	0.957737	1.22513	1.05418	1.08015	0.0552956	1.56175	1.34571	1.23927	1.49377	1.41013	0.0726453
	39.5	3.78269	2.71948	3.71371	3.1565	3.34309	0.250717	0.964259	0.890934	1.02231	1.02232	0.974956	0.0311716	0.979446	0.996485	1.0009	0.958655	0.983871	0.00959367	2.61133	3.4197	1.75655	3.13166	2.72981	0.364999	1.05056	1.53442	1.12701	1.13243	1.2111	0.109382	1.19106	0.99803	0.963958	1.04286	1.04898	0.0500414	1.14807	0.976783	1.08272	1.10049	1.07701	0.0361459	1.7054	1.33766	1.29241	1.44015	1.4439	0.0924812
	40	3.3589	2.71602	3.95711	3.3295	3.34038	0.253417	1.01946	0.8755	1.04382	1.02384	0.990657	0.0387502	1.03743	0.974397	0.994277	0.931367	0.984367	0.0220264	2.7517	3.51349	1.56583	3.26624	2.77432	0.432947	1.1256	1.38042	1.06228	1.12543	1.17343	0.0705873	1.13165	0.977688	0.881771	0.93928	0.982596	0.0534491	0.981944	0.967979	1.06219	0.927905	0.985004	0.0281613	1.66483	1.22975	1.09988	1.27666	1.31778	0.121574
	40.5	3.61918	2.76602	3.7739	3.4609	3.405	0.222371	0.96917	0.862484	1.06815	0.989186	0.972249	0.0423698	0.940904	1.01981	0.855001	0.939043	0.938689	0.0336514	2.88659	3.59927	1.60848	3.45036	2.88618	0.452707	0.944612	2.1673	1.17251	1.1901	1.36863	0.272029	1.16269	0.93618	0.984524	0.913161	0.999138	0.0565081	1.08862	0.919335	1.09121	1.01555	1.02868	0.040448	1.61506	1.22537	1.27682	1.22605	1.33583	0.0938546
	41	3.34189	2.83768	3.48666	3.24558	3.22795	0.139205	0.940576	0.897561	0.984259	0.960716	0.945778	0.0183846	1.07144	1.02471	0.963903	1.02734	1.02185	0.0220892	2.84721	3.19583	1.59705	3.34815	2.74706	0.397414	1.15914	1.95844	1.1491	1.14242	1.35228	0.202086	0.994432	1.00029	0.899507	1.03345	0.98192	0.0287826	0.982919	1.02281	1.19034	0.893145	1.0223	0.0622296	1.82166	1.23902	1.19589	1.36385	1.40511	0.143344
	41.5	3.43756	2.74058	3.45817	3.36846	3.25119	0.171281	0.967496	0.995128	0.997704	0.866604	0.956733	0.030811	0.906922	0.873442	1.08312	1.02004	0.97088	0.0488185	2.85318	3.14556	1.58209	3.32579	2.72665	0.39375	0.957615	1.54391	1.05573	1.16469	1.18049	0.128311	1.04513	0.885401	1.06532	0.849474	0.961329	0.0548573	0.977153	1.06303	0.979166	1.00263	1.0055	0.0200312	1.60229	1.26729	1.22617	1.21879	1.32864	0.0918386
	42	3.38189	2.9694	3.62591	3.5754	3.38815	0.14916	0.952086	0.990041	1.01848	0.98962	0.987557	0.0136167	0.997999	0.974198	1.03929	0.953662	0.991288	0.0183875	3.24584	3.16072	1.67898	3.18668	2.81805	0.380109	1.12734	1.42175	1.11467	1.11095	1.19368	0.0761057	1.04042	0.902878	0.958107	0.841398	0.935701	0.0422681	1.05257	0.966787	1.05114	0.983219	1.01343	0.0224401	1.63226	1.08641	1.34322	1.2519	1.32845	0.114369
	42.5	3.48811	3.08861	3.7665	3.6043	3.48688	0.144509	1.03275	0.932502	0.964416	0.953951	0.970905	0.0216587	0.983864	1.043	0.948285	1.00465	0.99495	0.0197973	3.04207	3.3953	1.76448	3.06152	2.81584	0.359707	1.05362	1.90611	1.27334	1.26727	1.37508	0.184232	1.03981	0.908152	0.97329	0.981231	0.97562	0.0269399	1.1189	0.999909	1.16201	1.04825	1.08227	0.0361028	1.74858	1.09337	1.17413	1.30263	1.32968	0.14613
	43	3.26075	3.0383	3.82573	3.46637	3.39779	0.167294	0.901373	0.996648	1.05228	0.846453	0.949188	0.0462966	1.0145	1.0618	0.988259	1.02591	1.02262	0.0152552	2.9752	3.27782	1.51991	3.47015	2.81077	0.44218	1.12727	1.46957	1.08574	1.06841	1.18775	0.094749	1.18562	0.902776	1.08192	1.11362	1.07099	0.0601202	1.00335	1.05688	1.12422	1.11031	1.07369	0.027575	1.78696	0.989465	1.25704	1.14064	1.29353	0.173357
	43.5	3.26558	3.33678	3.82233	3.6824	3.52677	0.134131	1.09508	0.940857	1.06922	0.993491	1.02466	0.0352823	0.837856	1.07904	1.03814	1.01147	0.991628	0.0531068	2.74299	3.0848	1.55352	3.59728	2.74465	0.434117	0.982786	1.28858	1.03588	1.19287	1.12503	0.0704347	1.18977	0.861372	0.953164	0.975921	0.995056	0.0694654	0.927802	1.05073	1.13867	0.98256	1.02494	0.0454893	1.6204	1.19428	1.12253	1.16457	1.27545	0.115924
	44	3.39319	3.29938	3.70388	3.81529	3.55294	0.122957	0.981934	1.04639	1.02001	0.927087	0.993856	0.0258916	1.19245	0.905666	0.995573	1.06533	1.03976	0.0604861	2.96497	3.25171	1.5175	3.89736	2.90789	0.5028	1.08906	1.26333	1.28965	1.21898	1.21525	0.0445196	1.17385	0.953544	0.933759	0.980965	1.01053	0.055293	1.07149	1.06712	1.18045	1.09502	1.10352	0.0263649	1.63187	1.28437	1.16779	1.23799	1.3305	0.103273
	44.5	3.30014	3.44731	3.68192	3.59997	3.50733	0.0844554	1.1157	0.973899	1.06875	0.878014	1.00909	0.052714	0.963973	1.02489	1.03645	0.997796	1.00578	0.0161186	3.21158	3.3371	1.65291	4.13969	3.08532	0.519841	0.964236	1.34692	1.07232	1.13811	1.1304	0.0805839	1.10511	0.936424	1.00998	0.907316	0.989707	0.0441173	1.09481	1.0018	1.25094	1.0717	1.10482	0.0525691	1.66367	1.27512	1.15413	1.2834	1.34408	0.11055
	45	3.11677	3.25854	3.72064	3.80467	3.47516	0.169363	1.02299	1.03049	1.07572	0.947532	1.01918	0.0265713	0.956303	0.945301	1.03955	0.992809	0.98349	0.0212657	2.97847	3.1574	1.47122	4.21004	2.95428	0.56408	0.990138	1.61686	1.05133	1.01625	1.16865	0.149929	1.14157	0.900485	0.994793	0.846874	0.97093	0.0645748	1.03578	1.15054	1.24891	1.14238	1.1444	0.0435534	1.6258	1.3485	1.18013	1.40594	1.39009	0.0920246
	45.5	3.4	3.23881	3.8977	3.76941	3.57648	0.154265	1.12957	0.958887	0.948575	0.99046	1.00687	0.0418589	1.08528	0.866511	1.13672	1.06044	1.03724	0.0590831	3.08956	3.14988	1.4439	4.34092	3.00606	0.595108	1.08444	1.5666	1.12725	1.17281	1.23778	0.111084	1.07614	0.988202	0.986838	0.968591	1.00494	0.0241497	1.09896	1.0207	1.11773	1.13643	1.09345	0.0254305	1.4226	1.2324	1.10525	1.27905	1.25982	0.0655174
	46	3.44215	3.42193	3.98386	3.9052	3.68829	0.14887	1.01395	1.0405	0.94397	1.08258	1.02025	0.0290872	0.960196	0.963706	1.02486	1.11641	1.01629	0.0365263	3.09291	3.19066	1.42342	4.14924	2.96406	0.566139	1.13381	1.27218	1.08887	1.15201	1.16172	0.0391395	1.09904	0.984993	0.900383	0.909134	0.973388	0.045991	1.09193	1.00379	1.22874	1.04854	1.09325	0.0486163	1.66282	1.23318	1.12653	1.17721	1.29994	0.122908
	46.5	3.15676	3.4485	3.85514	3.84907	3.57737	0.169434	0.903543	0.926883	1.01894	1.00535	0.963677	0.0285189	1.01777	0.993754	1.00766	0.966914	0.996523	0.0110288	3.30519	3.3531	1.63948	4.33093	3.15718	0.558376	0.963317	1.42807	1.15	1.27296	1.20359	0.0982372	1.08804	0.896817	1.03984	0.907631	0.983081	0.0477597	1.02301	1.0152	1.33755	1.10048	1.11906	0.075331	1.69664	1.41337	1.28006	1.18392	1.3935	0.111461
	47	3.18178	3.0724	3.96667	3.77087	3.49793	0.218945	1.03296	0.897222	0.996432	0.981038	0.976912	0.0287079	0.949465	1.05956	0.992106	0.964788	0.99148	0.0243467	3.52326	3.33299	1.528	4.22588	3.15253	0.574543	0.989572	1.42559	1.27813	1.06521	1.18962	0.0995862	1.00857	0.863943	0.98156	0.951414	0.951372	0.0313939	1.07031	0.997419	1.38646	1.04131	1.12388	0.0888023	1.66023	1.32262	1.0872	1.09646	1.29163	0.134385
	47.5	3.23316	3.14222	3.81686	4.06311	3.56384	0.223682	1.05825	0.977148	1.03429	0.945814	1.00387	0.0257661	0.939585	1.00664	0.946709	1.0163	0.977308	0.0198747	3.39288	3.52021	1.49791	4.08066	3.12291	0.561891	1.0095	1.66425	1.0996	1.24806	1.25535	0.1449	1.07265	0.866462	0.962457	0.911545	0.953279	0.0443599	1.07654	1.03011	1.19666	1.04789	1.0878	0.0375269	1.4897	1.13429	1.23931	1.14373	1.25176	0.0827854
	48	3.39035	3.30983	3.86211	3.95829	3.63014	0.163705	0.960987	0.874856	0.994689	0.925986	0.939129	0.0256068	0.90093	1.0009	0.981474	0.997014	0.970081	0.0234293	3.58145	3.59097	1.57881	4.33402	3.27131	0.591065	1.01429	1.56349	1.1721	1.05721	1.20177	0.12509	1.08423	0.957544	0.913592	0.965092	0.980115	0.0365158	1.05382	0.915415	1.35356	0.952617	1.06885	0.0993056	1.75087	1.12531	1.13749	1.20677	1.30511	0.149665
	48.5	3.2935	3.40904	4.15247	4.11327	3.74207	0.226998	1.03903	0.92306	0.913403	1.07113	0.986656	0.0400928	1.06524	1.05972	1.07178	0.960654	1.03935	0.0263467	3.78928	3.60979	1.56651	4.14415	3.27743	0.581011	1.05181	1.49819	1.18467	1.20514	1.23495	0.0940972	0.973261	0.980587	0.970699	0.945159	0.967426	0.00771259	0.966923	0.879063	1.26597	1.0446	1.03914	0.0828247	1.7549	1.13762	1.24778	1.28439	1.35617	0.13652
	49	3.33832	3.52872	4.13862	4.26199	3.81691	0.226146	1.00387	0.917519	1.13573	1.01193	1.01726	0.0449002	1.05122	0.941549	0.971986	0.963861	0.982154	0.023904	3.97639	3.6191	1.50379	4.34035	3.35991	0.635981	1.0867	1.54573	1.27692	1.53673	1.36152	0.110798	1.19675	0.989059	0.948269	0.925667	1.01494	0.0620077	1.08289	0.996397	1.29372	1.02641	1.09985	0.0670626	1.5887	1.20601	1.30154	1.27165	1.34197	0.0846258
	49.5	3.23988	3.69913	4.37333	3.91083	3.8058	0.235367	0.966831	0.947881	0.989983	0.962954	0.966912	0.00870881	0.986509	0.947162	1.08705	1.11362	1.03358	0.0397367	4.07327	3.69974	1.60727	4.35975	3.43501	0.624047	1.03093	1.47829	1.05774	1.28269	1.21241	0.105074	0.999603	0.998359	0.963012	0.866451	0.956856	0.0313059	1.16185	0.950987	1.26346	1.0617	1.1095	0.066991	1.72192	1.22108	1.2826	1.18554	1.35279	0.124668
	50	3.32751	3.95733	4.34255	3.85508	3.87062	0.209254	0.965571	1.03751	0.954749	0.97736	0.983797	0.0184894	0.926717	0.933013	0.953638	0.980799	0.948542	0.0121927	3.95024	3.43513	1.50961	4.73073	3.40643	0.686066	1.06584	1.56841	1.0653	1.23513	1.23367	0.118521	1.15569	0.961394	1.07492	0.895833	1.02196	0.0579256	1.04689	0.934295	1.06504	1.07859	1.0312	0.0329487	1.7189	1.23694	1.24085	1.25477	1.36287	0.118741
	50.5	4.0237	3.83074	4.12303	3.6478	3.90631	0.105391	1.02	0.916793	0.988365	1.00326	0.982104	0.0227087	1.04157	1.02699	1.05106	0.909996	1.0074	0.0328443	4.30016	3.51135	1.59652	4.74555	3.5384	0.695769	1.10872	1.4977	1.24668	1.05643	1.22738	0.0986349	1.16575	0.959832	0.870505	0.945701	0.985446	0.0632161	1.05056	0.993595	1.14026	1.03848	1.05572	0.0307273	1.66611	1.16238	1.27691	1.27892	1.34608	0.110099
	51	3.7476	3.76537	4.29321	3.59256	3.84968	0.152849	1.01078	0.957866	0.988932	1.07922	1.0092	0.0257403	0.808577	0.962639	0.948771	1.01822	0.934552	0.0445916	4.39885	3.62836	1.56926	5.07288	3.66734	0.759064	1.0327	1.38008	1.18701	1.15391	1.18842	0.0719808	1.0979	0.960086	0.867971	0.91942	0.961345	0.0492666	1.07317	0.992857	1.22148	1.0114	1.07473	0.0518434	1.66608	1.00594	1.14763	1.21838	1.25951	0.142538
	51.5	3.67025	4.0378	4.33948	3.80565	3.9633	0.146569	0.897569	0.96895	1.0463	0.992188	0.976252	0.0308291	0.947208	0.986819	0.977866	1.04931	0.9903	0.0214198	4.43796	3.5787	1.58337	5.08048	3.67013	0.760569	1.00907	1.4303	1.18633	1.16454	1.19756	0.0870425	1.06566	0.958796	0.969083	0.895153	0.972174	0.0351911	0.974799	1.09382	1.15362	1.0271	1.06234	0.0389742	1.36512	1.08588	1.18143	1.43007	1.26562	0.0797602
	52	3.86808	3.91076	4.14207	3.72733	3.91206	0.0861034	1.03607	1.02365	1.00636	1.03819	1.02607	0.00731083	1.04751	0.961448	1.09073	1.07627	1.04399	0.0289431	4.26924	3.4549	1.5234	5.13335	3.59522	0.770945	1.00994	1.32896	1.27147	1.2499	1.21507	0.0703826	0.980361	1.03692	0.846658	1.05123	0.978792	0.0466261	1.02943	1.10725	1.15712	1.02094	1.07868	0.032568	1.39016	1.03738	1.13047	1.20408	1.19052	0.0747748
	52.5	3.58196	3.87813	4.16624	4.02327	3.9124	0.124866	1.08573	0.997817	1.04786	0.942778	1.01855	0.0310153	0.939452	1.02991	1.01019	0.997816	0.994342	0.0194536	4.24048	3.55085	1.62127	5.59375	3.75159	0.827201	1.05631	1.6272	1.27565	1.08236	1.26038	0.131695	0.859415	0.956942	0.916211	0.938931	0.917875	0.0211935	1.02912	1.00735	1.4058	1.02867	1.11774	0.0961558	1.54227	1.11919	1.11879	1.1578	1.23451	0.102992
	53	3.86208	3.87886	4.145	4.09048	3.9941	0.0723254	0.995725	0.896473	0.956427	1.01829	0.966729	0.0266794	0.903103	1.00257	0.936779	0.996094	0.959638	0.0239642	4.43407	3.46966	1.63391	5.82436	3.8405	0.880085	1.00864	1.43609	1.20695	1.51826	1.29248	0.115283	0.934111	0.951351	0.973204	1.00453	0.965798	0.0151864	1.12158	0.95484	1.25741	1.05355	1.09684	0.0635295	1.51098	1.17036	1.21342	1.40034	1.32378	0.0799067
	53.5	3.89986	3.83909	3.9896	3.91174	3.91007	0.0309171	0.949035	0.997505	1.04291	0.968546	0.9895	0.0203992	0.923716	0.947058	0.973925	0.972324	0.954256	0.0118948	4.58485	3.5434	1.5563	6.50826	4.0482	1.03297	1.03079	1.42813	1.28132	1.05432	1.19864	0.0950914	0.986233	0.994594	0.875148	0.997738	0.963428	0.0295266	1.04665	1.10943	1.1289	0.988089	1.06827	0.0319725	1.54196	0.991632	1.07814	1.38356	1.24882	0.128893
	54	3.86459	3.82823	3.90531	4.06833	3.91662	0.052964	0.97514	0.9605	1.09188	1.08559	1.02828	0.0350557	0.951554	0.984606	1.05357	1.02553	1.00381	0.0224477	4.30245	3.31075	1.55753	6.7158	3.97163	1.07644	1.09781	1.57222	1.16277	1.0873	1.23002	0.11528	0.899229	0.973113	0.93783	0.892665	0.925709	0.0186799	1.06359	1.03952	1.20683	0.974777	1.07118	0.0489507	1.46303	1.11361	1.09636	1.70837	1.34534	0.147571
	54.5	3.94766	4.05216	4.06783	4.11884	4.04662	0.0359269	1.00551	0.980276	1.0048	0.987149	0.994434	0.00634828	1.0036	0.974414	0.949143	0.988319	0.97887	0.0115632	4.19607	3.53561	1.56755	6.75841	4.01441	1.07156	1.10712	1.49291	1.03779	1.22436	1.21555	0.100152	0.975298	0.966082	0.963566	0.991078	0.974006	0.00622426	1.07279	0.998442	1.20905	1.07492	1.0888	0.0438505	1.48341	0.974027	1.12166	1.31769	1.2242	0.111442
	55	3.90716	4.17169	4.06834	4.34657	4.12344	0.0921618	1.01772	0.900469	1.04094	1.03639	0.998882	0.0331867	0.930689	1.0157	0.95628	0.954382	0.964262	0.0181063	4.25823	3.53559	1.67183	6.98731	4.11324	1.1021	1.01404	2.17729	1.18425	1.07894	1.36363	0.273479	1.03513	0.990989	0.9833	0.890835	0.975065	0.0303102	0.956263	0.921533	1.1072	1.04702	1.00801	0.0423452	1.80146	0.93593	1.1397	1.28631	1.29085	0.184743
	55.5	3.90722	4.22741	3.99073	4.19578	4.08029	0.0779723	1.03026	0.941846	1.06763	0.895932	0.983917	0.0394405	0.945808	1.00054	0.952808	0.994788	0.973486	0.0140811	4.00134	3.37919	1.77385	7.14496	4.07484	1.12582	0.82407	1.40924	1.04608	1.49572	1.19377	0.15708	0.902967	0.915319	1.0811	1.00324	0.975657	0.0416374	0.976928	1.06588	1.22205	0.907679	1.04313	0.0678597	1.69457	1.20191	1.08003	1.25903	1.30888	0.133871
	56	3.9575	3.82556	3.86953	4.28797	3.98514	0.104604	0.965823	0.884436	0.927879	0.914235	0.923093	0.0168861	0.968295	1.03886	1.02465	1.05434	1.02153	0.0187528	3.81156	3.80961	1.80538	7.38782	4.20359	1.16188	0.969144	2.27801	1.22216	1.07867	1.387	0.301489	1.04516	1.03048	0.955871	0.987789	1.00482	0.0203535	1.04745	0.96443	1.25726	1.06099	1.08253	0.0620292	1.30474	1.27357	1.13882	1.17717	1.22357	0.0391841
	56.5	4.09601	4.26586	4.09905	4.21088	4.16795	0.0421833	0.982057	0.996005	0.932728	1.03266	0.985862	0.0206769	0.918562	1.00879	1.0465	1.05733	1.0078	0.0315115	3.87719	3.66498	1.65607	7.45812	4.16409	1.20665	0.844643	1.38191	1.20224	1.15038	1.14479	0.111671	1.07391	1.02285	0.975413	0.878845	0.987755	0.0415013	0.975774	1.05798	1.2357	1.07253	1.0855	0.0544109	1.50868	1.00433	1.16925	1.29152	1.24345	0.1062
	57	4.21762	4.10634	3.82606	3.78852	3.98464	0.10516	0.993452	0.897992	0.985687	0.975236	0.963092	0.0220187	0.987508	0.97249	1.00099	0.962291	0.98082	0.00848716	4.00151	3.55437	1.69193	7.55781	4.20141	1.22548	1.09543	1.33058	1.1173	1.26966	1.20324	0.0574724	1.05036	0.880353	1.03594	0.969042	0.983926	0.0388039	1.10512	0.894781	1.10394	1.15071	1.06364	0.057329	1.33117	1.03768	1.11736	1.30925	1.19887	0.0720607
	57.5	3.93353	4.02831	4.01357	4.09318	4.01715	0.0328006	1.03509	0.968345	1.03446	0.996793	1.00867	0.0161513	1.02468	1.06227	1.01325	0.965315	1.01638	0.0199828	4.30239	3.64001	1.64154	7.54347	4.28185	1.22549	0.950437	1.54728	1.207	1.10848	1.2033	0.126249	1.00419	0.987233	0.952511	0.967342	0.977819	0.0113072	1.08543	1.16652	1.1104	0.937404	1.07494	0.0488802	1.35959	1.14959	1.21697	1.22831	1.23861	0.0439082
	58	3.97228	3.85106	3.98436	4.19212	3.99996	0.0707734	1.05037	0.97043	0.973726	0.944309	0.98471	0.0228556	0.982992	0.937998	1.05575	1.06402	1.01019	0.0301736	4.25717	3.51932	1.76551	7.32166	4.21591	1.15964	0.944916	1.64701	1.1623	1.19074	1.23624	0.147519	0.972482	0.864939	1.02335	0.883066	0.93596	0.037431	1.05274	1.00136	1.14639	1.01056	1.05276	0.0331528	1.33821	1.14701	1.22094	1.2209	1.23176	0.0395265
	58.5	3.94274	3.82542	4.10592	4.1592	4.00832	0.0764003	1.04957	0.957277	1.028	1.0224	1.01431	0.0198938	0.903788	1.00609	0.972772	1.00492	0.971892	0.0239778	4.22357	3.39426	1.66995	6.8217	4.02737	1.07258	1.01048	1.40281	1.14208	1.0894	1.16119	0.0849568	1.17566	0.939579	1.00835	0.922773	1.01159	0.0577371	1.06056	1.07215	1.24232	1.01699	1.098	0.0495479	1.43346	1.30746	1.13723	1.23979	1.27948	0.0621179
	59	4.12863	3.86482	3.8868	4.14729	4.00689	0.075906	1.0406	1.00753	1.04975	0.939577	1.00937	0.0249675	0.965506	1.00639	1.10379	1.03627	1.02799	0.029134	3.86979	3.35407	1.47719	6.45264	3.78842	1.02612	0.92515	2.22015	1.22845	1.22697	1.40018	0.282473	1.17318	1.01693	1.01324	0.951681	1.03876	0.0472413	0.965489	1.04722	1.13901	0.959082	1.0277	0.0421805	1.47559	1.11991	1.16231	1.10593	1.21593	0.0873778
	59.5	4.09941	4.04693	3.8623	4.19492	4.05089	0.0699286	0.962728	1.03012	0.962543	0.921815	0.969302	0.0224405	0.980181	1.00113	1.04516	1.02946	1.01398	0.0144885	4.27578	3.31942	1.60282	6.53841	3.93411	1.02923	0.97191	1.74225	1.19179	1.09418	1.25003	0.170125	0.950939	0.98631	0.955165	0.891628	0.946011	0.0197686	1.09157	0.957084	1.12156	1.06429	1.05862	0.0358099	1.51563	1.34575	1.18307	1.17937	1.30595	0.0799338
	60	4.03668	4.08892	3.72655	4.22742	4.01989	0.105738	0.971292	0.95266	1.08603	0.975903	0.996472	0.0302735	1.00417	1.07058	1.03143	0.975893	1.02052	0.0201738	4.09907	2.96212	1.67573	6.28827	3.7563	0.978429	1.0735	2.09179	1.17489	1.21401	1.38855	0.236277	0.958982	0.960029	0.909616	0.89424	0.930717	0.0169163	0.993926	0.914087	1.2032	0.993274	1.02612	0.0619293	1.32689	1.15789	1.30777	1.14345	1.234	0.0483584
[truncated: 12 more columns]

## Sheet: S3B
	Time(min)	0 FPP 0 Ca				Mean	SEM	30 μg/ml FPP 0 Ca				Mean	SEM	0 FPP 2mM Ca				Mean	SEM	30 μg/ml FPP 2 mM Ca				Mean	SEM	0 FPP 0 Mg				Mean	SEM	30 μg/ml FPP 0 Mg				Mean	SEM	0 FPP 2 mM Mg				Mean	SEM	30 μg/ml FPP 2 mM Mg				Mean	SEM
		0.962998	1.0678	1.08826	1.01161	1.03267	0.028316	1.02856	0.952315	1.05111	1.0832	1.0288	0.027849			0.991497	1.17792	1.08471	0.0932125	1.06202		0.962726	0.980818	1.00186	0.0305329	1.02085	1.13199	0.93746	1.04201	1.03308	0.0399534	1.06568	1.006	1.10052	0.994076	1.04157	0.0251295	1.03645	1.11886	1.02788	1.04928	1.05812	0.0207201	1.06139	0.994837	1.05344	0.970837	1.02013	0.0221395
		1.0319	1.19522	1.11228	0.990377	1.08244	0.0453147	1.02639	1.05349	0.98676	1.00701	1.01841	0.0142193	1.09701	1.16733	1.08713	1.06677	1.10456	0.0218496	1.11588	1.23602	1.21308	0.979958	1.13624	0.0582385	1.09635	1.11735	0.914691	1.02998	1.03959	0.0456067	1.31634	0.875137	1.03123	0.988746	1.05286	0.0938028	0.966176	1.1246	1.03601	1.01953	1.03658	0.0329079	0.918427	1.10031	0.831938	0.898228	0.937226	0.0574144
		1.19141	1.09997	0.896289	1.0646	1.06307	0.0616793	1.00345	0.961495	0.87663	1.1502	0.997942	0.0571958	1.11598	1.05684	1.01021	1.08664	1.06742	0.0225692	1.13634	1.16013	1.05599	1.05384	1.10158	0.027378	1.04383	0.926177	1.35903	0.931703	1.06518	0.101629	1.01798	1.01787	0.959444	1.07228	1.01689	0.0230411	0.990283	1.13578	0.896101	0.986112	1.00207	0.0495818	1.0235	1.022	1.04261	0.970536	1.01466	0.0154383
		1.01161	1.16789	1.06814	1.02164	1.06732	0.0357134	0.934287	0.987516	0.962963	1.02658	0.977836	0.0195514	1.08264	1.1896	1.07946	1.1148	1.11662	0.025601	1.19639	1.13749	0.958377	0.964334	1.06415	0.0605648	0.875542	0.790189	0.966324	1.04652	0.919643	0.0555125	0.930869	1.02152	0.961297	0.838891	0.938143	0.038069	0.90969	1.11479	1.12069	1.03095	1.04403	0.0492456	1.00118	0.953156	0.918977	1.0137	0.971754	0.0219031
		1.05384	1.09489	0.961675	0.955823	1.01656	0.0344313	1.03657	0.954395	1.03151	1.00912	1.0079	0.0188052	1.19036	0.996818	1.06344	1.02112	1.06793	0.0430664	1.04157	0.99831	0.931056	0.962891	0.983456	0.0237458	1.15145	1.1173	1.05252	0.962563	1.07096	0.0415488	0.938832	1.02249	0.804616	1.01385	0.944948	0.0504075	0.952571	1.03498	0.999144	0.954252	0.985237	0.0197796	0.998061	0.957794	1.15089	0.989196	1.02399	0.043175
		1.04955	1.06507	0.935261	0.943086	0.998243	0.0342878	0.950233	0.982771	0.942309	1.01451	0.972456	0.0165275	1.02391	1.11402	1.19234	0.963581	1.07346	0.0502549	1.08888	1.01929	0.959475	0.970457	1.00953	0.0294726	0.914517	1.01806	0.92604	1.06675	0.981344	0.0367059	0.926066	0.849286	0.993579	0.989041	0.939493	0.0337859	1.04654	1.00504	0.920908	0.95313	0.981405	0.0277805	0.944623	0.929717	0.955741	0.966066	0.949037	0.00778709
		1.04781	1.00114	0.976426	1.03215	1.01438	0.01594	0.976263	1.0333	0.923037	1.02208	0.98867	0.0251156	1.10355	1.01244	1.00635	0.941495	1.01596	0.0333181	0.963501	0.887946	0.997795	1.01718	0.966606	0.0284717	0.892356	0.840151	0.826277	1.01915	0.894484	0.0439231	1.05522	1.09192	0.844266	0.995705	0.996776	0.0545645	1.10712	0.953601	0.869089	1.04899	0.9947	0.0524824	0.892074	1.00726	1.00806	1.05878	0.991545	0.0352791
		1.01483	0.938716	0.945117	0.965537	0.966051	0.0172367	0.873235	1.13209	1.11477	0.978232	1.02458	0.0610647	1.02208	1.08009	0.906535	1.04276	1.01287	0.0374211	1.00897	0.872715	0.987975	1.02542	0.97377	0.0345452	1.09934	0.826093	1.19605	0.976255	1.02443	0.0799598	1.06245	0.929174	1.04564	0.978165	1.00386	0.0308434	0.911989	1.0037	0.871483	1.04583	0.95825	0.0402126	1.05669	0.926615	0.891635	0.891614	0.941639	0.0392272
		0.936809	1.0227	0.885847	1.04041	0.971441	0.0364118	0.990928	0.963884	0.900751	1.05724	0.9782	0.0324194	1.10519	1.05554	0.946473	0.972333	1.01989	0.0367414	0.912346	0.924433	0.869568	0.895126	0.900368	0.011898	0.964797	0.945582	1.00781	0.986762	0.976237	0.0134728	1.11487	1.02463	0.922791	0.947662	1.00249	0.0432792	1.00377	0.964282	0.892159	0.786563	0.911693	0.0476817	0.887603	0.840058	0.911018	0.797268	0.858986	0.0253206
		0.998468	0.990032	1.00665	0.961056	0.989051	0.00992897	1.03365	0.931791	0.946519	0.906615	0.954645	0.0275945	1.10089	1.05071	0.964354	0.939919	1.01397	0.0374722	0.882587	0.93518	1.26723	0.987089	1.01802	0.0857648	1.04213	0.922598	0.849406	1.04135	0.963871	0.0473755	1.03678	0.968036	1.07416	1.0452	1.03104	0.0224754	0.984855	1.0135	0.889851	0.999915	0.972029	0.0280104	1.03729	0.939474	1.1932	1.05148	1.05536	0.0522582
		0.956813	0.873812	1.14442	0.987758	0.9907	0.0566046	1.0135	1.01494	0.896604	0.995517	0.980138	0.028193	0.944182	0.92657	0.944624	1.05317	0.967138	0.0289853	0.999703	0.890074	0.974896	0.942489	0.95179	0.023673	0.945775	0.933662	0.893343	1.03069	0.950868	0.0288723	0.946452	1.03825	0.998457	0.956389	0.984886	0.0210571	1.00371	0.885614	0.926705	0.944826	0.940213	0.0245224	0.961371	0.911242	0.971486	0.87062	0.92868	0.0234096
		0.941018	0.847339	0.878522	1.00529	0.918042	0.0350003	0.93665	0.916517	1.04549	0.944729	0.960847	0.0288314	0.94428	0.973035	0.993285	0.862733	0.943333	0.0286861	0.902268	0.932962	0.962539	0.921127	0.929724	0.0126329	0.964823	1.17144	0.868532	0.958282	0.990769	0.0641047	0.955904	1.01594	0.920971	1.07379	0.991652	0.033678	0.969754	0.849313	1.80291	0.914813	1.1342	0.22426	0.984639	1.28501	0.960739	0.922971	1.03834	0.0831964
		0.880652	0.978314	0.894102	1.05416	0.951807	0.0403854	0.959875	0.935095	0.903616	0.827154	0.906435	0.0288252	0.856239	0.95613	1.11997	0.959438	0.972945	0.0545457	0.954172	0.931102	0.884672	0.908257	0.919551	0.0149337	1.09194	0.923789	0.946222	0.97897	0.985229	0.0373299	1.05428	0.928009	0.906995	1.00245	0.972931	0.0339775	0.937332	0.969974	1.13134	1.00485	1.01088	0.0424561	0.986646	0.995357	0.980771	0.957438	0.980053	0.00811184
		1.03523	0.977435	1.06306	0.931692	1.00185	0.0294099	0.999948	0.945477	0.993053	0.957558	0.974009	0.0132922	0.971023	0.924494	1.01853	1.01699	0.982758	0.0223299	0.859132	0.994485	0.904506	1.00728	0.94135	0.0356922	0.966299	0.935853	1.01082	0.928625	0.9604	0.0186844	0.956683	1.08944	1.00633	1.05763	1.02752	0.0291654	0.955449	0.881939	0.899731	1.02275	0.939968	0.0317267	1.01099	0.92988	0.945591	1.10056	0.996755	0.0388022
		0.892939	0.99334	1.01118	0.974037	0.967875	0.0261044	1.00035	1.1429	0.953385	0.967561	1.01605	0.0434132	0.983384	0.928224	0.871849	0.949269	0.933181	0.0233904	0.868929	1.05043	0.889679	1.02786	0.959224	0.0465642	0.977273	1.31798	0.837851	0.947721	1.02021	0.103691	1.01038	1.02413	1.05106	0.932185	1.00444	0.0255237	0.99151	0.958535	0.879141	0.972338	0.950381	0.0246902	0.994767	1.06911	0.968109	0.946368	0.994588	0.026739
		0.935146	0.959526	1.05909	0.879696	0.958363	0.0374989	1.05477	1.02116	0.902672	0.9988	0.99435	0.0326519	0.876277	0.871641	0.981142	0.958611	0.921918	0.0280842	0.923852	0.987621	1.07327	1.14026	1.03125	0.0475107	0.956642	0.948933	0.945763	0.948995	0.950083	0.00231285	0.948491	1.09027	1.07166	1.00035	1.02769	0.0327488	0.915697	0.966179	0.783781	0.959181	0.906209	0.0423095	1.00488	1.0289	0.893687	1.02207	0.987384	0.0316382
		0.918354	0.951945	0.973021	0.984044	0.956841	0.0144541	1.01734	0.997555	1.00475	0.994197	1.00346	0.00512259	0.803145	0.860784	0.988433	0.976941	0.907326	0.0451335	0.910209	1.03681	1.11629	1.10901	1.04308	0.0477842	1.00624	0.948114	1.12772	0.998685	1.02019	0.0380939	0.841438	0.981798	1.02593	1.02638	0.968886	0.0437504	0.985503	0.904713	0.946496	1.04374	0.970114	0.0295711	0.905089	0.895451	0.905085	1.10331	0.952233	0.0504097
		0.993123	0.846756	0.999308	1.04936	0.972138	0.0436492	1.05897	0.983781	1.03212	1.02448	1.02484	0.015556	0.796576	0.889558	0.904356	0.947749	0.88456	0.0318209	0.975077	0.925904	1.0412	1.10497	1.01179	0.0390212	1.01657	1.03112	0.869757	0.990592	0.97701	0.0367206	0.895159	0.950441	1.00442	1.02328	0.968323	0.0288611	1.05809	0.97003	0.983084	0.952681	0.990972	0.0232237	0.972495	0.89027	0.935371	0.990912	0.947262	0.0222327
		0.923855	0.928116	1.01194	0.924301	0.947052	0.0216488	1.10505	1.08952	1.03563	0.87997	1.02754	0.0513905	0.983294	0.946171	0.930024	0.947757	0.951811	0.0112327	1.19817	1.07909	0.949671	0.948292	1.04381	0.0599008	0.973298	1.15361	0.98693	1.11439	1.05706	0.0452254	0.926142	0.963965	1.02029	1.03039	0.985197	0.0245157	0.9947	0.857938	0.894991	0.98182	0.932362	0.0332512	1.11624	1.01548	1.04333	1.08601	1.06526	0.0223401
		0	0	0	0	0	0	0	0	0	0	0	0	0	0	0	0	0	0	0	0	0	0	0	0	0	0	0	0	0	0	0	0	0	0	0	0	0	0	0	0	0	0	0	0	0	0	0	0
		0	0	0	0	0	0	0	0	0	0	0	0	0	0	0	0	0	0	0	0	0	0	0	0	0	0	0	0	0	0	0	0	0	0	0	0	0	0	0	0	0	0	0	0	0	0	0	0
		0	0	0	0	0	0	0	0	0	0	0	0	0	0	0	0	0	0	0	0	0	0	0	0	0	0	0	0	0	0	0	0	0	0	0	0	0	0	0	0	0	0	0	0	0	0	0	0
		0	0	0	0	0	0	0	0	0	0	0	0	0	0	0	0	0	0	0	0	0	0	0	0	0	0	0	0	0	0	0	0	0	0	0	0	0	0	0	0	0	0	0	0	0	0	0	0
		0	0	0	0	0	0	0	0	0	0	0	0	0	0	0	0	0	0	0	0	0	0	0	0	0	0	0	0	0	0	0	0	0	0	0	0	0	0	0	0	0	0	0	0	0	0	0	0
		0	0	0	0	0	0	0	0	0	0	0	0	0	0	0	0	0	0	0	0	0	0	0	0	0	0	0	0	0	0	0	0	0	0	0	0	0	0	0	0	0	0	0	0	0	0	0	0
		1.13195	1.05244	1.48386	1.23283	1.22527	0.0937668	1.2122	1.83527	1.44702	1.03583	1.38258	0.172807	0.911972	0.831104	1.56294	1.15292	1.11473	0.164293	1.45526	1.37644	1.47905	1.283	1.39844	0.0442875	1.54398	1.09531	1.20439	1.34503	1.29718	0.0968501	1.3189	1.44671	1.45345	1.18207	1.35028	0.0640461	1.0981	1.0527	0.984766	1.1875	1.08077	0.0425216	1.58341	1.2311	1.53209	1.41668	1.44082	0.0781163
		1.19034	1.04474	1.4823	1.25362	1.24275	0.0910403	1.61949	2.04153	1.4279	1.04772	1.53416	0.206683	1.09427	0.904561	1.41256	1.33321	1.18615	0.115694	1.25024	1.32997	1.61765	1.32155	1.37985	0.0812584	1.48153	1.42483	1.6796	1.42271	1.50216	0.0606925	1.4197	1.27445	1.27929	1.22633	1.29994	0.04167	1.42169	1.1731	1.11535	1.10725	1.20435	0.0739177	1.34014	1.31919	1.59573	1.59732	1.46309	0.0771549
		1.16465	1.01229	1.55641	1.26122	1.24864	0.114672	1.81505	1.80673	1.30848	1.15661	1.52172	0.169818	1.1654	1.06439	1.37862	1.53613	1.28614	0.105985	1.50015	1.28872	1.78733	1.33609	1.47807	0.112598	1.70417	1.6972	1.39137	1.53424	1.58174	0.0746185	1.33783	1.26667	1.33772	1.46493	1.35179	0.0412707	1.37244	1.13313	1.14561	1.45313	1.27608	0.080668	1.27995	1.33745	1.5909	1.7168	1.48127	0.103564
		1.11193	1.03903	1.54963	1.28427	1.24622	0.113456	1.97993	1.7912	1.36443	1.04098	1.54413	0.211426	1.08596	1.08002	1.47197	1.62323	1.3153	0.137635	1.35463	1.18906	1.62534	1.36814	1.38429	0.0900739	1.37263	1.66296	1.36342	1.50548	1.47612	0.0702279	1.55452	1.39772	1.63665	1.32122	1.47753	0.0719065	1.46651	1.16077	1.0562	1.41694	1.27511	0.0990559	1.3121	1.5143	1.5634	1.55246	1.48556	0.0587725
		1.01185	0.92921	1.44521	1.25967	1.16148	0.117786	2.10512	1.84686	1.49174	1.07868	1.6306	0.222828	1.1973	1.0052	1.28877	1.42769	1.22974	0.088572	1.24155	1.18489	1.63553	1.38511	1.36177	0.100511	1.3774	1.58344	1.32434	1.34171	1.40672	0.0599322	1.47619	1.5449	1.254	1.29718	1.39307	0.0698197	1.46854	1.07538	1.75333	1.41165	1.42722	0.139072	1.36143	1.27761	1.19933	1.5809	1.35482	0.0823077
		1.02804	0.971348	1.51182	1.27523	1.19661	0.124062	1.82858	1.84432	1.44335	1.1928	1.57726	0.158174	1.04746	1.16109	1.42566	1.48907	1.28082	0.105333	1.40885	1.35045	1.55594	1.52311	1.45959	0.0481358	1.29834	1.36911	1.26489	1.41451	1.33671	0.0338287	1.30386	1.47016	1.32565	1.48792	1.3969	0.047772	1.50163	1.13273	1.05132	1.37653	1.26555	0.104716	1.36141	1.30668	1.5517	1.47889	1.42467	0.0555277
		1.0414	0.968992	1.42678	1.18925	1.1566	0.101049	1.30676	2.02158	1.46286	1.12126	1.47811	0.194142	1.14303	1.08612	1.61472	1.69429	1.38454	0.157137	1.34666	1.13119	1.47899	1.17648	1.28333	0.080029	1.37327	1.38571	1.47905	1.43149	1.41738	0.0240677	1.43019	1.57159	1.29476	1.35491	1.41286	0.0597229	1.51564	1.04828	1.02068	1.32783	1.22811	0.118316	1.37474	1.29168	1.73917	1.38874	1.44858	0.0992023
		1.0535	0.952264	1.34966	1.1616	1.12925	0.0849938	1.6165	2.25857	1.33751	0.934359	1.53674	0.278382	1.13594	0.988792	1.42469	1.313	1.21561	0.0961735	1.47753	1.2857	1.37839	1.14799	1.3224	0.0700994	1.78056	1.4325	1.23112	1.4158	1.46499	0.114656	1.43779	1.54696	1.50872	1.55014	1.5109	0.0261245	1.44705	1.08104	1.02527	1.19622	1.18739	0.0935827	1.36267	1.2573	1.39196	1.61576	1.40692	0.0753777
		0.985752	0.935697	1.38925	1.24802	1.13968	0.107752	1.27623	2.22872	1.32285	1.05181	1.4699	0.259765	1.17761	0.976742	1.77722	1.30807	1.30991	0.170022	1.49528	1.48998	1.37231	1.27513	1.40817	0.0526515	1.40338	1.44241	1.38502	1.45501	1.42145	0.0163793	1.51896	1.52936	1.51998	1.46593	1.50856	0.0144008	1.48301	1.1323	1.18448	1.36422	1.291	0.081015	1.3817	1.62389	1.38718	1.46325	1.46401	0.0564503
		0.995684	0.952272	1.39711	1.23622	1.14532	0.104609	1.34506	2.21703	1.24759	1.1366	1.48657	0.247183	1.21084	0.982737	1.74396	1.24047	1.2945	0.160501	1.48065	1.51175	1.29074	1.32756	1.40267	0.0548863	1.38254	1.34684	1.33099	1.39598	1.36408	0.015139	1.32844	1.4402	1.31507	1.28305	1.34169	0.0341897	1.41823	1.02439	1.14079	1.3867	1.24253	0.0955634	1.23055	1.26948	1.35453	1.59555	1.36253	0.0818749
		0.970566	0.96765	1.46369	1.14352	1.13636	0.116601	1.34216	2.21998	1.34098	1.01876	1.48047	0.257979	1.18575	0.996849	1.46533	1.32312	1.24276	0.0998825	1.49833	1.48238	1.26678	1.16216	1.35241	0.0825189	1.23323	1.23315	1.14063	1.43055	1.25939	0.0610825	1.5067	1.41778	1.27771	1.49905	1.42531	0.053154	1.39767	1.00839	1.00038	1.3492	1.18891	0.107007	1.31605	1.33261	1.36006	1.50158	1.37757	0.0423202
		1.11634	0.957025	1.39551	1.20037	1.16731	0.0912815	1.2102	2.27504	1.23447	0.906403	1.40653	0.298969	1.04246	0.870977	1.52907	1.35065	1.19829	0.148337	1.43423	1.45287	1.33775	1.20972	1.35864	0.0556835	1.26928	1.41693	1.10298	1.27597	1.26629	0.0642048	1.39507	1.52927	1.17053	1.2786	1.34337	0.0770836	1.28145	1.01524	1.0316	1.40744	1.18393	0.0962316	1.31207	1.23902	1.44405	1.4113	1.35161	0.0468569
		0.972123	1.02825	1.426	1.20404	1.1576	0.102195	1.92968	2.12312	1.26495	1.01591	1.58342	0.263735	1.15491	0.952271	1.65686	1.17145	1.23387	0.149541	1.52895	1.29113	1.35271	1.27391	1.36167	0.0582657	1.31674	1.48728	1.22777	1.39564	1.35686	0.0553695	1.54964	1.55268	1.32932	1.29067	1.43057	0.0700671	1.40016	1.07499	1.08948	1.24257	1.2018	0.0762134	1.26941	1.18663	1.46454	1.44916	1.34243	0.0682561
		1.01639	0.924721	1.45233	1.25333	1.16169	0.119072	1.356	2.01902	1.1691	0.913637	1.36444	0.236278	1.06364	0.921021	1.63172	1.62456	1.31023	0.185842	1.44037	1.36237	1.33798	1.37105	1.37794	0.0219561	1.26906	1.58741	1.44713	1.32937	1.40825	0.0702412	1.42314	1.45598	1.28588	1.35886	1.38097	0.0375684	1.31834	1.04269	1.18243	1.32268	1.21654	0.0664686	1.33723	1.14702	1.35902	1.40584	1.31228	0.0569146
		1.06293	0.991502	1.27942	1.22849	1.14059	0.0678598	1.62125	2.05197	1.3055	1.14296	1.53042	0.200204	1.16336	0.832734	1.92102	1.27607	1.29829	0.227895	1.39053	1.3136	1.48688	1.312	1.37575	0.0413267	1.36286	1.59945	1.13872	1.34213	1.36079	0.0942626	1.55131	1.47456	1.33458	1.28256	1.41075	0.0619567	1.41468	1.01523	1.15105	1.29056	1.21788	0.0863851	1.28219	1.27924	1.30736	1.33087	1.29991	0.0120923
		0.983191	0.949836	1.52143	1.23792	1.17309	0.132742	1.06445	1.50367	1.34112	0.949144	1.2146	0.126681	1.24234	1.07559	1.79572	1.33698	1.36266	0.154134	1.49169	1.39468	1.324	1.27973	1.37253	0.0462399	1.39276	1.51082	1.14737	1.3623	1.35331	0.0757515	1.69144	1.33816	1.29938	1.2781	1.40177	0.0973526	1.30367	0.997905	1.10304	1.27715	1.17044	0.0727145	1.35673	1.239	1.40176	1.38956	1.34676	0.0371584
		1.02741	0.977323	1.45081	1.25188	1.17686	0.109096	1.08123	1.50197	1.31846	0.984439	1.22152	0.116882	1.15984	0.905135	1.82242	1.37623	1.31591	0.194355	1.30082	1.46556	1.60053	1.34434	1.42781	0.0672996	1.26123	1.52794	1.16671	1.26179	1.30442	0.0777869	1.4657	1.43716	1.17838	1.31673	1.34949	0.0655377	1.36587	0.983103	1.17424	1.37912	1.22559	0.0934026	1.31924	1.46146	1.54779	1.45096	1.44486	0.0471587
		0.973976	1.03018	1.32474	1.27281	1.15043	0.0870614	1.22154	1.6719	1.3007	0.975234	1.29234	0.144253	1.2977	0.923746	1.62993	1.60278	1.36354	0.164812	1.32865	1.41749	1.50074	1.20305	1.36248	0.0637068	1.33074	1.53045	1.25768	1.41037	1.38231	0.0583981	1.3441	1.28486	1.34857	1.25432	1.30796	0.0230331	1.35983	1.06233	1.07765	1.26777	1.19189	0.0729151	1.28374	1.24633	1.43511	1.49074	1.36398	0.0587405
		1.07577	0.929226	1.3597	1.25995	1.15616	0.0958127	1.23909	1.67731	1.34569	1.00024	1.31558	0.140547	1.16193	0.942607	1.6828	1.50039	1.32193	0.166222	1.17285	1.30394	1.06015	1.1863	1.18081	0.0498436	1.36854	1.59074	1.21447	1.34262	1.37909	0.0781735	1.31873	1.24818	1.2747	1.31347	1.28877	0.0167173	1.36262	0.878735	1.05313	1.42235	1.17921	0.128756	1.32543	1.21626	1.57121	1.54957	1.41562	0.0866177
		0.930411	1.01242	1.47894	1.21307	1.15871	0.12214	1.11104	2.20062	1.33844	0.944085	1.39855	0.279305	1.2467	0.948708	1.5439	1.41285	1.28804	0.128419	1.34106	1.07632	1.07435	1.39668	1.2221	0.0854938	1.504	1.53183	1.1757	1.27601	1.37189	0.0869473	1.24577	1.27008	1.35947	1.21675	1.27302	0.0308106	1.39811	1.11529	1.29046	1.17894	1.2457	0.0623817	1.13368	1.109	1.3726	1.40059	1.25396	0.0769501
		0	0	0	0	0	0	0	0	0	0	0	0	0	0	0	0	0	0	0	0	0	0	0	0	0	0	0	0	0	0	0	0	0	0	0	0	0	0	0	0	0	0	0	0	0	0	0	0
		0	0	0	0	0	0	0	0	0	0	0	0	0	0	0	0	0	0	0	0	0	0	0	0	0	0	0	0	0	0	0	0	0	0	0	0	0	0	0	0	0	0	0	0	0	0	0	0
		0	0	0	0	0	0	0	0	0	0	0	0	0	0	0	0	0	0	0	0	0	0	0	0	0	0	0	0	0	0	0	0	0	0	0	0	0	0	0	0	0	0	0	0	0	0	0	0
		0	0	0	0	0	0	0	0	0	0	0	0	0	0	0	0	0	0	0	0	0	0	0	0	0	0	0	0	0	0	0	0	0	0	0	0	0	0	0	0	0	0	0	0	0	0	0	0
	0	0	0	0	0	0	0	0	0	0	0	0	0	0	0	0	0	0	0	0	0	0	0	0	0	0	0	0	0	0	0	0	0	0	0	0	0	0	0	0	0	0	0	0	0	0	0	0	0
	0.5	1.33796	1.19188	1.52176	1.47557	1.38179	0.0743717	1.97661	2.33755	1.53039	1.10835	1.73822	0.267076	1.01098	0.840738	1.48951	1.51788	1.21478	0.170487	1.65065	1.51607	1.41261	1.81296	1.59807	0.0866318	2.11184	2.10874	1.19602	1.7141	1.78268	0.216705	2.23267	1.78663	1.8294	1.39406	1.81069	0.17141	1.3366	1.22627	1.11036	1.74965	1.35572	0.139196	1.16697	1.11296	1.28315	1.35524	1.22958	0.0549086
	1	1.13996	1.17707	1.68039	1.54452	1.38548	0.134158	1.47811	2.36939	1.635	1.25381	1.68408	0.241457	1.16776	0.729572	1.5336	1.24663	1.16939	0.166348	1.92867	1.55745	1.6192	1.88783	1.74829	0.0935823	2.04966	1.34258	1.1442	1.51344	1.51247	0.194304	2.04022	1.67816	1.36979	1.40995	1.62453	0.154546	1.45135	1.06977	1.57445	1.46343	1.38975	0.1102	1.20697	1.18322	1.48123	1.43335	1.32619	0.0764726
	1.5	1.15011	1.06439	1.5281	1.34622	1.27221	0.103705	1.52712	1.79981	1.43763	1.08088	1.46136	0.14838	1.16755	0.809245	1.70425	1.15134	1.20809	0.184868	1.78794	1.80359	1.68807	1.87368	1.78832	0.0382647	2.02902	1.07991	1.27081	1.63358	1.50333	0.209498	1.88728	1.45067	1.43069	1.23245	1.50027	0.138083	1.36912	1.01877	1.67084	1.44944	1.37704	0.135393	1.09044	1.1922	1.62995	1.2286	1.2853	0.118545
	2	1.14869	1.01476	1.50069	1.34425	1.2521	0.106971	1.575	1.79398	1.40538	1.04554	1.45498	0.157963	1.14188	0.872464	1.46721	1.05688	1.13461	0.12431	2.00554	1.77464	1.63203	1.82879	1.81025	0.0771969	1.86489	1.0696	1.1852	1.62768	1.43685	0.186599	1.74025	1.25835	1.41724	1.34048	1.43908	0.105501	1.37877	1.23192	1.44402	1.3445	1.3498	0.0443831	1.18933	1.08231	1.71721	1.34714	1.334	0.138836
	2.5	1.07915	1.03612	1.43074	1.43389	1.24498	0.10852	1.53942	1.85099	1.44827	1.05856	1.47431	0.163211	1.23177	0.807509	1.82611	1.22462	1.2725	0.209494	1.90351	1.82166	1.82492	2.05078	1.90022	0.0536357	1.97842	1.77047	1.3357	1.62439	1.67725	0.135046	1.70933	1.21045	1.33372	1.50365	1.43929	0.108235	1.51598	1.11469	1.3171	1.4524	1.35004	0.0887354	1.23435	1.01704	1.5306	1.49969	1.32042	0.121023
	3	1.17345	0.940466	1.57263	1.3391	1.25641	0.133397	1.34768	2.17454	1.45273	1.05668	1.50791	0.237472	1.23499	0.872109	1.47787	1.36676	1.23793	0.131657	2.00533	1.83648	1.6973	2.00861	1.88693	0.0749044	1.71597	1.10134	1.38731	1.41055	1.40379	0.125582	1.56549	1.38892	1.21442	1.30624	1.36877	0.0746309	1.36219	1.1335	1.57232	1.38427	1.36307	0.0898804	1.16157	1.11949	1.49769	1.24025	1.25475	0.0847592
	3.5	1.03658	1.10065	1.34584	1.44538	1.23211	0.0974396	1.47765	1.91059	1.33853	1.16625	1.47325	0.159083	1.23236	0.897109	1.47462	1.43683	1.26023	0.13222	1.78186	1.95577	1.96019	1.87403	1.89296	0.0419985	1.6801	1.23734	1.36224	1.49828	1.44449	0.0949036	1.55587	1.39565	1.17176	1.28017	1.35086	0.0822144	1.27196	1.01083	1.65334	1.30947	1.3114	0.131917	1.20303	1.17028	1.56859	1.50705	1.36224	0.102367
	4	0.946371	1.01384	1.45573	1.3347	1.18766	0.123124	1.52025	1.7622	1.36346	1.17753	1.45586	0.123825	1.31308	0.812952	1.62233	1.49686	1.31131	0.17784	1.97483	1.95583	1.91421	1.9441	1.94724	0.0127019	1.70405	1.0951	1.39637	1.34263	1.38454	0.125087	1.46908	1.33964	1.17522	1.20397	1.29698	0.0676471	1.51871	1.21179	1.90552	1.31824	1.48856	0.152855	1.15914	1.08865	1.61704	1.46396	1.3322	0.125086
	4.5	1.13827	1.02279	1.43257	1.31251	1.22654	0.0908966	1.40394	1.85232	1.58159	1.04898	1.47171	0.168383	1.39267	0.827102	1.6162	1.54886	1.34621	0.179256	2.00278	1.83153	1.79425	2.06617	1.92368	0.065703	1.68547	1.07054	1.54867	1.40743	1.42803	0.131989	1.93115	1.15848	1.21185	1.13363	1.35878	0.191487	1.2935	1.12513	1.8818	1.48021	1.44516	0.162609	1.28291	1.20746	1.46531	1.65651	1.40305	0.100337
	5	1.02348	1.04243	1.51289	1.4707	1.26237	0.132792	1.7244	2.00543	1.4825	1.0232	1.55888	0.208084	1.32911	0.882718	1.75154	1.48702	1.3626	0.182156	2.08894	1.94439	2.07905	2.02039	2.03319	0.0332421	1.71395	1.1709	1.63201	1.63725	1.53853	0.123965	1.51747	1.22101	1.29986	1.25538	1.32343	0.066663	1.32209	1.09098	2.10381	1.47208	1.49724	0.21685	1.26422	1.19076	1.55286	1.40102	1.35221	0.0798193
	5.5	1.05515	0.963416	1.56467	1.28756	1.2177	0.134273	1.29743	2.10569	1.4213	0.987591	1.453	0.235906	1.19341	1.05619	1.30984	1.20569	1.19128	0.0520559	2.06472	1.9402	2.09626	2.12041	2.0554	0.0400554	1.48067	1.14594	1.49149	1.49679	1.40372	0.0859925	1.40566	1.24882	1.28138	1.31955	1.31385	0.0338435	1.39121	1.0878	1.55436	1.42604	1.36485	0.0987897	1.29452	1.24411	1.61594	1.41745	1.393	0.0827491
	6	0.977031	1.02539	1.52724	1.43657	1.24156	0.140342	1.17654	1.73228	1.33105	0.928299	1.29204	0.168567	1.21112	0.878301	1.50018	1.05862	1.16206	0.131642	2.09385	2.12229	2.23421	2.05732	2.12692	0.0381555	1.6141	1.39587	1.42621	1.73455	1.54268	0.0801205	1.22431	1.28418	1.36192	1.26343	1.28346	0.028949	1.49073	1.09324	1.66351	1.25247	1.37499	0.126172	1.35844	1.13518	1.56747	1.30072	1.34045	0.0892446
	6.5	1.1007	1.09028	1.41833	1.37545	1.24619	0.0874708	1.31618	2.13725	1.37424	1.05375	1.47036	0.232973	1.28219	0.847926	1.39194	1.13117	1.16331	0.117935	1.97049	2.13692	2.40341	2.31106	2.20547	0.0958493	1.40526	1.40768	1.56119	1.40242	1.44414	0.0390324	1.45567	1.09702	1.34563	1.17128	1.2674	0.0815655	1.53754	1.10152	1.79902	1.39029	1.45709	0.14557	1.25849	1.17208	1.59072	1.34628	1.34189	0.0902446
	7	0.925881	1.1239	1.51288	1.39219	1.23871	0.132215	1.15553	2.20163	1.49969	1.0229	1.46994	0.263779	1.35618	0.862739	1.60272	1.15806	1.24493	0.156527	2.0764	2.28697	2.38385	2.39986	2.28677	0.074426	1.38339	1.38366	1.51991	1.56876	1.46393	0.0474808	1.08559	1.30929	1.38034	1.07045	1.21142	0.0784303	1.6235	1.05543	1.92159	1.3228	1.48083	0.187209	1.17967	1.37702	1.38304	1.27374	1.30337	0.048263
	7.5	1.03619	0.912251	1.4315	1.32974	1.17742	0.121799	1.22191	2.23022	1.48081	1.02012	1.48827	0.264678	1.34668	0.837159	1.23355	0.991757	1.10229	0.115277	2.06577	2.43697	2.53495	2.15484	2.29813	0.111759	1.51533	1.34854	1.37251	1.54549	1.44547	0.0496677	1.10039	1.19817	1.31828	1.07827	1.17378	0.054759	1.47895	1.09815	1.61349	1.26514	1.36393	0.113984	1.05276	1.39183	1.39429	1.28073	1.2799	0.080212
	8	1.01568	1.01146	1.38875	1.43694	1.21321	0.115683	1.39652	2.15712	1.57461	1.11704	1.56132	0.219792	1.50451	0.854865	1.33826	1.04746	1.18627	0.145338	2.17265	2.20587	2.36721	2.32502	2.26769	0.0465904	1.41374	1.28391	1.31207	1.43975	1.36237	0.0379821	1.03992	1.31377	1.48056	0.959872	1.19853	0.12074	1.51456	1.04067	1.81318	1.32359	1.423	0.16245	1.22712	1.28453	1.44955	1.37369	1.33372	0.0489874
	8.5	1.00552	0.990448	1.41841	1.60453	1.25473	0.153054	1.37578	2.10819	1.56198	1.05795	1.52598	0.220204	1.40445	0.885217	1.32749	1.0584	1.16889	0.120182	2.12853	2.45765	2.41683	2.51443	2.37936	0.0859697	1.61411	1.24938	1.34878	1.33687	1.38728	0.0787896	1.08585	1.30203	1.47742	1.06597	1.23282	0.0974936	1.47283	1.07154	1.14766	1.40854	1.27514	0.0977157	1.09487	1.08378	1.41717	1.47639	1.26805	0.103917
	9	1.17706	0.931335	1.33077	1.36474	1.20098	0.0987174	1.18791	1.95074	1.74153	0.956662	1.45921	0.232283	1.16085	0.896807	1.4127	0.974105	1.11112	0.114791	2.28149	2.33143	2.69628	2.66769	2.49422	0.109037	1.26744	1.2823	1.33873	1.48312	1.3429	0.0491986	1.09336	1.16963	1.36179	1.18361	1.2021	0.0568042	1.36686	1.0778	1.03672	1.36337	1.21119	0.0892675	1.14235	1.09017	1.35481	1.37615	1.24087	0.0728595
	9.5	0.971365	0.895532	1.43141	1.24944	1.13694	0.124184	1.1515	1.9758	1.79732	0.980146	1.47619	0.242249	1.38536	0.919397	1.4248	1.07385	1.20085	0.122317	2.23986	2.47786	2.69017	2.86058	2.56712	0.134266	1.16179	1.34665	1.28108	1.44076	1.30757	0.0586085	1.0135	1.40569	1.47162	1.04565	1.23412	0.119036	1.27454	1.13492	1.10708	1.38114	1.22442	0.0638039	1.11433	1.24531	1.2386	1.39278	1.24775	0.056954
	10	1.10388	1.03501	1.3888	1.38365	1.22784	0.0925255	1.16687	1.87083	1.34118	1.09984	1.36968	0.174621	1.35152	0.881102	1.76202	1.08774	1.2706	0.189998	2.21971	2.56346	2.81368	2.80245	2.59983	0.139223	1.28077	1.28165	1.29078	1.33367	1.29672	0.0125239	1.05988	1.74867	1.45698	1.09292	1.33961	0.163353	1.21805	1.13529	1.15459	1.34436	1.21307	0.0471985	1.18809	1.12938	1.29218	1.39723	1.25172	0.0590376
	10.5	1.07603	0.977147	1.43203	1.47058	1.23895	0.124506	1.11437	1.91573	1.43114	0.953518	1.35369	0.211995	1.23147	0.944057	1.54129	1.23145	1.23707	0.121953	2.27971	2.50616	2.68384	2.86904	2.58469	0.125786	1.33876	1.38635	1.34684	1.26784	1.33495	0.0246669	1.15672	1.24341	1.5128	1.19392	1.27671	0.0806737	1.3101	0.992819	1.3009	1.41677	1.25515	0.0913106	1.0695	1.0192	1.07076	1.4886	1.16201	0.109521
	11	1.02257	1.03676	1.45014	1.34761	1.21427	0.108656	1.2112	1.82556	1.71609	1.0395	1.44808	0.190912	1.09204	0.932686	1.29236	1.39711	1.17855	0.103542	2.44933	2.78775	2.67792	2.91039	2.70635	0.0979484	1.30351	1.3317	1.13221	1.39033	1.28944	0.055441	1.11957	1.34454	1.44283	1.10003	1.25174	0.0844643	1.1451	1.14432	1.45535	1.23996	1.24618	0.0732481	1.14055	1.06221	1.21127	1.37551	1.19738	0.0667247
	11.5	1.01226	1.0709	1.49651	1.26709	1.21169	0.109463	1.11519	1.95061	1.37121	0.920349	1.33934	0.223694	1.13659	0.977354	1.36538	1.40158	1.22023	0.0999752	2.39664	2.80089	2.95136	2.95223	2.77528	0.13113	1.39578	1.29769	1.30035	1.40309	1.34922	0.0290305	0.976351	1.17107	1.57175	1.02001	1.1848	0.135563	1.19539	1.0366	1.39695	1.23537	1.21608	0.0740081	1.15111	1.10331	1.18859	1.84371	1.32168	0.174883
	12	1.1455	0.921733	1.48645	1.29943	1.21328	0.119595	1.1852	1.72193	1.61973	0.927965	1.36371	0.186103	1.16042	0.912972	1.165	1.43886	1.16931	0.107419	2.58011	2.60387	2.88743	2.82774	2.72479	0.0777842	1.27459	1.20316	1.20962	1.35973	1.26177	0.0364185	1.10172	1.36214	1.43474	1.11554	1.25353	0.0850092	1.36672	1.05567	1.36733	1.32459	1.27858	0.0749741	1.02399	1.2528	1.09835	1.49827	1.21835	0.10477
	12.5	0.967099	1.0385	1.4607	1.39057	1.21422	0.123761	1.21133	1.70095	1.48891	1.0426	1.36095	0.145976	1.12277	0.857492	1.15087	1.39907	1.13255	0.110725	2.66322	2.9117	2.81367	2.97625	2.84121	0.0680954	1.13503	1.21999	1.10109	1.36785	1.20599	0.059466	1.13018	1.45686	1.35541	1.03313	1.2439	0.0979539	1.45512	1.05441	1.22894	1.27228	1.25269	0.0822798	1.12298	1.1237	1.21582	1.39982	1.21558	0.0651666
	13	1.00036	1.04645	1.40679	1.35816	1.20294	0.104554	1.4523	1.69951	1.41632	0.923892	1.37301	0.162397	1.25806	0.899449	1.33772	1.0948	1.14751	0.0969156	2.74553	2.9283	3.15317	3.10541	2.9831	0.0927931	1.30829	1.13743	1.21636	1.43095	1.27326	0.0630998	0.996424	1.20711	1.43587	0.984717	1.15603	0.106356	1.25622	1.13102	1.41402	1.40096	1.30056	0.0668715	1.17927	1.1433	1.28657	1.27481	1.22099	0.0353239
	13.5	0.916106	0.998788	1.4948	1.35386	1.19089	0.138844	1.10218	1.54904	1.36863	1.01831	1.25954	0.122019	1.23798	0.849806	1.44714	1.06465	1.14989	0.126962	2.8242	2.9314	3.33774	3.35438	3.11193	0.136977	1.24981	1.11849	1.26946	1.32029	1.23951	0.0429869	1.00286	1.2083	1.41681	0.958546	1.14663	0.105215	1.28898	1.08105	1.38731	1.26494	1.25557	0.0639107	1.13356	1.07192	1.27846	1.22771	1.17791	0.0463598
	14	0.929694	0.994929	1.38193	1.43199	1.18463	0.129451	1.2459	1.56626	1.325	1.00182	1.28475	0.116342	1.20252	0.879939	1.14875	1.06812	1.07483	0.0705909	2.82277	3.08108	3.50093	3.42914	3.20848	0.157908	1.21164	1.19713	1.20971	1.28172	1.22505	0.0191617	1.00892	1.23084	1.33512	0.989413	1.14107	0.0847425	1.38865	1.24831	1.51042	1.2818	1.3573	0.0591642	1.1487	1.07218	1.10635	1.26706	1.14857	0.0424825
	14.5	0.99939	0.94696	1.48744	1.21892	1.16318	0.123096	1.4784	1.55583	1.27103	0.969956	1.3188	0.130903	1.19182	0.894859	1.3566	0.940273	1.09589	0.108706	2.9309	3.13075	3.38094	3.25809	3.17517	0.0961171	1.25562	1.29653	1.26408	1.35335	1.2924	0.0221494	1.08699	1.15266	1.28399	1.16433	1.17199	0.0410289	1.21069	1.0918	1.11599	1.21412	1.15815	0.0317177	1.12041	1.08283	1.22173	1.3081	1.18327	0.0509095
	15	1.03568	0.952696	1.41633	1.26784	1.16814	0.106262	1.4767	1.64882	1.52096	1.03634	1.4207	0.133217	1.19074	0.904938	1.31458	0.988709	1.09974	0.0934142	2.92823	3.38234	3.49529	3.37805	3.29598	0.125553	1.33958	1.43562	1.18083	1.53637	1.3731	0.0756398	0.997195	1.29846	1.26776	1.06683	1.15756	0.0741309	1.34596	1.03391	1.19073	1.27608	1.21167	0.067218	1.11105	1.02617	1.21975	1.41595	1.19323	0.0841466
	15.5	1.02713	0.972522	1.39464	1.37185	1.19153	0.11134	1.30992	1.66001	1.47847	0.850622	1.32476	0.173457	1.29497	0.857658	1.21604	1.04838	1.10426	0.096953	3.00537	3.52928	3.65726	3.49467	3.42165	0.143095	1.35947	1.28558	1.26906	1.59903	1.37828	0.0761612	1.37835	1.23104	1.09696	1.15929	1.21641	0.0605325	1.23923	1.03593	1.04524	1.38008	1.17512	0.0828449	1.11645	1.11227	1.1294	1.39182	1.18748	0.0682083
	16	1.02843	0.960316	1.45648	1.29303	1.18456	0.115603	1.19144	1.54432	1.44873	1.01272	1.2993	0.121149	1.20173	0.819166	1.27992	1.17315	1.11849	0.102295	3.36041	3.83306	3.63235	3.62934	3.61379	0.0969824	1.28469	1.21462	1.23234	1.62754	1.3398	0.0970613	0.973641	1.16094	1.32317	1.05626	1.1285	0.0753585	1.2905	1.03668	1.20506	1.34274	1.21874	0.0669945	1.01956	0.941887	1.11134	1.32136	1.09854	0.0819506
	16.5	1.05908	0.919057	1.33052	1.44234	1.18775	0.120398	1.15244	1.42943	1.39649	1.02131	1.24992	0.098096	1.23505	0.907581	1.1879	0.94919	1.06993	0.0827233	3.25086	3.67308	3.55612	3.53005	3.50253	0.0894677	1.31087	1.21701	1.25232	1.62048	1.35017	0.092157	0.998653	1.20731	1.0382	0.973382	1.05439	0.0526907	1.31017	1.25056	1.30859	1.2307	1.275	0.0202577	1.0762	0.977471	1.11719	1.24078	1.10291	0.0545127
	17	1.06791	0.954828	1.36903	1.35482	1.18665	0.103837	1.16654	1.66269	1.41744	0.978118	1.3062	0.149054	1.18258	0.954921	1.24172	1.02908	1.10208	0.0664364	3.44264	4.02493	3.4349	3.59594	3.6246	0.138497	1.34037	1.18002	1.24585	1.48214	1.31209	0.0655411	1.07809	1.20194	1.19333	1.10412	1.14437	0.0312573	1.20024	1.08367	1.32159	1.28406	1.22239	0.0527395	1.01496	1.30773	1.18922	1.25302	1.19123	0.063552
	17.5	1.00133	0.976812	1.45824	1.37851	1.20373	0.125094	1.27046	1.91857	1.33723	0.967129	1.37335	0.198782	1.29291	0.855076	1.11109	1.08006	1.08478	0.0898131	3.6088	3.94824	3.63588	3.66125	3.71354	0.0789624	1.21204	1.21227	1.28894	1.3657	1.26974	0.0367516	1.04487	1.18116	0.95455	1.08198	1.06564	0.0468909	1.12927	1.12495	1.48055	1.26202	1.2492	0.0834201	1.07501	1.01499	1.16652	1.40075	1.16432	0.0847465
	18	0.967017	1.03702	1.24362	1.37081	1.15462	0.0929535	1.32157	1.90899	1.34534	1.0132	1.39728	0.186592	1.20537	0.819249	1.15217	1.21382	1.09765	0.0937995	3.74906	3.8362	3.69889	3.65775	3.73547	0.0384145	1.32341	1.23249	1.24832	1.32828	1.28312	0.0248946	0.933808	1.18408	1.03309	1.09676	1.06194	0.0527419	1.22072	1.0169	1.57679	1.30049	1.27873	0.115914	1.11102	1.03175	1.03371	1.25106	1.10688	0.0514808
	18.5	1.01632	0.945043	1.41584	1.30863	1.17146	0.113236	1.20624	1.64506	1.34471	0.914899	1.27773	0.151706	1.28678	0.863645	1.20509	1.11727	1.1182	0.0916369	3.70427	3.77327	3.80335	3.97125	3.81303	0.0566699	1.31932	1.4899	1.24873	1.44813	1.37652	0.0559658	1.00216	1.26717	1.03669	1.08107	1.09677	0.0590519	1.28962	1.119	1.4477	1.09882	1.23878	0.0817364	1.03379	0.938443	1.28303	1.17898	1.10856	0.0763375
	19	0.988091	0.993603	1.43859	1.30461	1.18122	0.113271	1.23747	1.94765	1.38663	1.00412	1.39397	0.200643	1.31355	0.950958	1.25204	1.09653	1.15327	0.0814433	3.69118	3.6703	3.54612	3.8274	3.68375	0.0575992	1.26881	1.47604	1.34495	1.40931	1.37478	0.0443137	0.959432	1.2387	1.13019	1.05405	1.09559	0.0591191	1.30905	1.11811	1.44849	1.21044	1.27152	0.0707056	0.975498	1.05438	1.11997	1.27356	1.10585	0.0632247
	19.5	1.02462	0.985263	1.54136	1.29157	1.2107	0.129526	1.35941	1.3777	1.34524	0.9351	1.25436	0.106628	1.09578	0.888637	1.25858	1.10968	1.08817	0.0760332	3.87917	3.89166	3.69962	4.3044	3.94371	0.127982	1.24995	1.42693	1.26252	1.49299	1.3581	0.0603899	1.19812	1.12087	1.13773	1.08988	1.13665	0.0227596	1.21359	1.12475	1.62442	1.16874	1.28288	0.115282	1.09112	1.11188	1.14855	1.28812	1.15992	0.0443523
	20	1.00483	1.09924	1.46234	1.27739	1.21095	0.101068	1.41154	1.58754	1.35311	0.948378	1.32514	0.135109	1.25102	0.846031	1.2628	1.04351	1.10084	0.0987411	3.75876	3.79152	3.89097	4.20779	3.91226	0.102443	1.30552	1.39004	1.14012	1.40436	1.31001	0.060682	1.30198	1.23231	1.23428	1.08298	1.21289	0.0462315	1.33801	1.27934	1.20511	1.11846	1.23523	0.0474783	1.04725	1.02167	1.14976	1.36242	1.14527	0.07749
	20.5	0.938259	1.03345	1.40488	1.32186	1.17461	0.111988	1.29797	1.59819	1.32939	1.0013	1.30671	0.122075	1.20475	0.839273	1.33218	1.01759	1.09845	0.107873	3.6102	3.75932	3.84048	4.17399	3.846	0.119276	1.72972	1.52358	1.31804	1.4409	1.50306	0.0865505	1.25179	1.23298	1.1778	1.08392	1.18662	0.0376623	1.23483	1.17367	1.24357	1.3339	1.24649	0.0330248	1.02459	1.02255	1.0328	1.13994	1.05497	0.0284102
	21	0.942261	1.04628	1.38661	1.38911	1.19107	0.115587	1.17824	1.86265	1.64771	0.961721	1.41258	0.207372	1.35895	0.893537	1.15944	1.01763	1.10739	0.0999083	3.54962	3.60042	3.94549	4.22604	3.83039	0.158509	1.29241	1.40833	1.27202	1.34292	1.32892	0.0303748	1.15806	1.1094	1.03661	1.09586	1.09999	0.0249905	1.30552	1.24126	1.07592	1.34917	1.24297	0.0599305	1.17875	0.974291	1.09743	1.25082	1.12532	0.0592966
	21.5	1.00347	0.861127	1.41128	1.30925	1.14628	0.12861	1.19631	1.44717	1.46749	0.945022	1.264	0.122912	1.31044	0.928843	1.06615	1.08366	1.09727	0.0790368	3.60458	3.76875	4.18897	4.5668	4.03228	0.216534	1.18694	1.59733	1.21779	1.44521	1.36182	0.0973603	1.07666	1.20845	1.18576	0.95164	1.10563	0.0588393	1.26915	1.27051	0.990054	1.31972	1.21236	0.07503	1.12422	1.02667	1.10988	1.18937	1.11254	0.0334419
	22	1.00474	0.951729	1.52878	1.42099	1.22656	0.145451	1.23351	1.4626	1.46783	0.959024	1.28074	0.120349	1.24086	0.892239	1.12689	1.0319	1.07297	0.0738491	3.76814	3.68119	4.37959	4.41541	4.06108	0.195178	1.38095	1.42309	1.34469	1.32546	1.36855	0.0215137	1.15088	1.16634	1.10469	1.06372	1.12141	0.0232628	1.22186	1.12039	1.05598	1.27048	1.16718	0.0484892	1.00433	1.07868	1.15359	1.27549	1.12802	0.0578317
	22.5	0.965114	0.991271	1.54469	1.30236	1.20086	0.137847	1.17711	1.54763	1.48012	0.954406	1.28982	0.137807	1.12128	0.882597	1.14254	1.02612	1.04313	0.0591956	3.75056	3.72451	4.43165	4.43068	4.08435	0.200305	1.38227	1.46618	1.28786	1.37769	1.3785	0.0364214	1.16481	1.08035	1.09384	1.14165	1.12016	0.0198597	1.27697	1.05345	1.11222	1.35041	1.19826	0.0693537	1.10052	0.991044	1.0232	1.26755	1.09558	0.061755
	23	0.987556	0.984616	1.43919	1.27093	1.17057	0.111916	1.36718	1.61029	1.57038	1.08831	1.40904	0.119426	1.23435	0.863947	1.22134	1.11386	1.10837	0.0858319	3.85829	3.6222	4.52932	4.61259	4.1556	0.245189	1.21472	1.25638	1.28506	1.40333	1.28987	0.0404834	0.973885	1.10676	1.16317	1.04779	1.0729	0.0405478	1.24698	1.12198	1.09505	1.29328	1.18932	0.0479188	1.09883	1.11333	1.16206	1.28164	1.16396	0.0414889
	23.5	0.911667	1.02367	1.49204	1.29713	1.18113	0.131505	1.18153	1.55983	1.63878	0.981181	1.34033	0.155847	1.19261	0.867421	1.42362	1.11613	1.14994	0.114631	3.83033	3.55017	4.50402	4.82355	4.17702	0.294118	1.4162	1.25963	1.2286	1.42363	1.33202	0.0511671	1.12504	1.27371	1.02423	1.02261	1.1114	0.0591681	1.36597	1.1113	1.34921	1.26751	1.2735	0.058185	1.08746	0.907326	1.1757	1.21946	1.09748	0.0690748
	24	1.14514	0.996255	1.33801	1.28645	1.19146	0.0767842	1.79436	1.57539	1.49183	0.907128	1.44218	0.189412	1.14229	0.893424	1.36258	1.14718	1.13637	0.0958922	3.82682	3.5367	4.72921	5.07702	4.29244	0.364495	1.34171	1.13053	1.28611	1.62891	1.34682	0.104111	1.05218	1.34627	1.11176	1.11763	1.15696	0.0648109	1.39655	1.11437	1.38947	1.48036	1.34519	0.0796586	1.1067	1.00538	1.12763	1.20974	1.11236	0.0420229
	24.5	0.880339	0.835517	1.42414	1.42262	1.14066	0.163489	1.36554	1.49875	1.34066	0.921432	1.2816	0.12497	1.16381	0.85161	1.57038	1.26154	1.21183	0.148069	3.9737	3.69234	5.07674	4.99756	4.43508	0.352685	1.37143	1.14031	1.2325	1.72743	1.36792	0.128906	1.00239	1.28332	1.18073	1.03093	1.12434	0.0658614	1.46138	1.03441	1.48447	1.37089	1.33779	0.104055	1.10062	0.997436	1.07926	1.16064	1.08449	0.033745
	25	0.94978	0.984992	1.30566	1.40184	1.16057	0.113476	1.17269	1.62543	1.367	1.0237	1.2972	0.130035	1.05034	0.861041	1.33504	1.52526	1.19292	0.147513	3.81315	3.57423	5.19127	5.50127	4.51998	0.483703	1.33669	1.33658	1.25022	1.68	1.40087	0.0952457	1.06758	1.31388	1.38175	1.09375	1.21424	0.0785351	1.36646	1.2305	1.5295	1.46513	1.3979	0.0650966	0.978111	1.05692	1.12125	1.2744	1.10767	0.0628125
	25.5	0.972403	1.08241	1.48361	1.42844	1.24172	0.126257	1.09636	1.45827	1.49504	0.967537	1.2543	0.131258	1.10017	0.912889	1.36415	1.55301	1.23255	0.141339	3.74111	3.7192	5.20765	5.47797	4.53648	0.468814	1.37388	1.56181	1.26439	1.57691	1.44425	0.0756771	1.10135	1.26892	0.978938	1.01632	1.09138	0.0644842	1.32578	1.23277	1.7609	1.42277	1.43555	0.115175	1.15151	1.02744	1.03791	1.16002	1.09422	0.0356407
	26	1.05236	0.978601	1.44894	1.34318	1.20577	0.112971	1.11181	1.35785	1.38624	1.15217	1.25202	0.0700246	1.07233	0.824489	1.21887	1.5013	1.15425	0.141443	3.88359	3.79314	5.27755	5.94743	4.72543	0.530407	1.42243	1.49438	1.34014	1.56151	1.45462	0.0475656	1.01977	1.11582	1.1124	1.02731	1.06882	0.0262007	1.17598	1.17662	1.15401	1.46683	1.24336	0.0746746	0.937714	1.02625	1.14221	1.79402	1.22505	0.194224
	26.5	0.944551	0.937246	1.61449	1.38907	1.22134	0.16833	1.19044	1.06915	1.23884	1.10798	1.1516	0.0385352	1.13226	0.830877	1.23669	1.01718	1.05425	0.0869088	3.91841	3.89742	5.51846	6.21473	4.88725	0.583026	1.30722	1.63812	1.25727	1.47314	1.41894	0.0864083	1.11697	1.19382	1.08237	1.0092	1.10059	0.0383462	1.33779	1.13932	1.11144	1.41255	1.25028	0.0739259	1.00559	0.972042	1.00758	1.2974	1.07066	0.0760204
	27	0.910868	0.946441	1.57068	1.41081	1.2097	0.16567	1.06631	1.29565	1.27583	0.982557	1.15509	0.0774513	1.15464	0.942577	1.17832	1.0883	1.09096	0.053003	3.94428	4.48252	5.47096	6.81459	5.17809	0.630476	1.21301	1.66944	1.29319	1.50174	1.41935	0.10321	1.08578	1.14825	1.11847	1.05952	1.103	0.0193087	1.26897	1.09663	1.04493	1.39249	1.20075	0.0798632	0.994212	1.10062	1.05795	1.18946	1.08556	0.0409572
	27.5	0.977138	0.953622	1.41728	1.43241	1.19511	0.132759	1.18311	1.14148	1.31669	1.02814	1.16736	0.0595805	1.20792	0.797935	1.18914	1.09038	1.07134	0.0947119	4.08211	4.48354	5.89184	6.79703	5.31363	0.628522	1.32548	1.68434	1.20196	1.49338	1.42629	0.104713	1.07445	1.19924	0.964014	1.01089	1.06215	0.0509934	1.39425	1.27151	0.935388	1.4026	1.25094	0.109367	1.06152	1.14582	1.05003	1.31905	1.1441	0.0621019
	28	0.950686	0.996119	1.43699	1.53408	1.22947	0.149451	1.21071	1.37292	1.47652	0.933797	1.24849	0.1183	1.29247	0.902696	1.20139	1.10574	1.12557	0.0835025	4.0306	4.85337	5.68213	7.10449	5.41765	0.655599	1.21388	1.46104	1.38848	1.33517	1.34964	0.0520895	1.03097	1.21308	1.16909	1.02299	1.10904	0.0482443	1.41851	1.37585	1.04869	1.38545	1.30713	0.0866275	1.01642	0.98024	1.10335	1.29877	1.0997	0.0712086
	28.5	1.00416	0.885219	1.37719	1.2983	1.14122	0.117146	1.21777	1.16665	1.39631	1.10494	1.22142	0.0626962	1.29644	0.881744	1.16975	0.977382	1.08133	0.0934215	4.26249	5.00937	5.81592	7.15311	5.56022	0.618481	1.22942	1.40437	1.11419	1.33238	1.27009	0.0631604	1.04829	1.19003	1.10832	1.07821	1.10621	0.0305071	1.27327	1.15448	1.24973	1.22933	1.2267	0.0256927	0.984166	0.975734	1.09551	1.32228	1.09442	0.0807083
	29	1.02587	1.04863	1.40726	1.52838	1.25254	0.126815	1.41681	1.19613	1.22862	0.853082	1.17366	0.117409	1.24723	0.818736	1.15761	0.999973	1.05589	0.0941305	4.27019	5.3281	5.75546	7.41278	5.69163	0.653138	1.22793	1.31482	1.24192	1.41972	1.3011	0.04389	1.07289	1.14689	1.15509	1.0502	1.10627	0.0262856	1.32713	1.13079	1.47133	1.31404	1.31082	0.0697912	1.04042	0.997575	1.18624	1.34279	1.14176	0.0782376
	29.5	0.955215	0.935233	1.40595	1.55117	1.21189	0.156841	1.15822	1.31001	1.29197	1.03233	1.19813	0.0648105	1.21231	0.865359	1.21053	1.02579	1.0785	0.0834392	4.13453	5.46837	5.82942	7.96466	5.84925	0.793761	1.26987	1.30406	1.36909	1.27795	1.30524	0.0224979	1.07514	1.11955	1.02228	1.09221	1.0773	0.0204926	1.38203	1.24554	1.42842	1.35218	1.35204	0.0388116	1.10855	0.971771	1.07838	1.1564	1.07878	0.0391186
	30	1.07133	1.01213	1.40311	1.28424	1.1927	0.0912822	1.13905	1.71353	1.5335	0.957803	1.33597	0.174011	1.17974	0.856412	1.19664	1.06226	1.07377	0.0783712	4.41579	5.39267	5.84479	8.43484	6.02202	0.857766	1.12206	1.35244	1.20426	1.36523	1.261	0.0589848	1.11159	1.0936	1.02866	1.03266	1.06663	0.0211049	1.32882	1.24876	1.63294	1.38328	1.39845	0.0829005	1.10308	1.08579	1.12581	1.32167	1.15909	0.0548106
	30.5	1.07941	1.02112	1.37761	1.4338	1.22799	0.103928	1.15333	1.3237	1.41234	0.897541	1.19673	0.113287	1.21	0.835249	1.08479	1.06268	1.04818	0.0780371	4.37032	5.5304	5.74609	8.29885	5.98642	0.827888	1.26866	1.23049	1.24093	1.39565	1.28394	0.0380986	1.01085	1.19925	0.992889	1.03428	1.05932	0.0474073	1.32516	1.11282	1.74315	1.29603	1.36929	0.133185	1.05858	0.985677	1.22279	1.28778	1.13871	0.0701975
	31	1.02236	1.05638	1.36763	1.37116	1.20438	0.0955255	1.08807	1.61329	1.3687	0.90699	1.24426	0.155407	1.19521	0.802782	1.19216	1.04841	1.05964	0.0922152	4.46825	5.31844	6.06719	8.61378	6.11691	0.894076	1.35315	1.11613	1.21235	1.41157	1.2733	0.067028	1.17098	1.35934	0.987679	1.05927	1.14432	0.0809918	1.18845	1.35918	1.47527	1.22686	1.31244	0.0654464	1.09522	0.956406	1.12495	1.3637	1.13507	0.084598
	31.5	1.06654	0.910734	1.45707	1.32151	1.18896	0.123102	1.10286	1.30229	1.40324	0.898111	1.17663	0.111863	1.11989	0.824671	1.03922	1.04331	1.00677	0.0634721	4.28827	5.08263	5.50479	8.63263	5.87708	0.952503	1.58057	1.19273	1.22527	1.31046	1.32726	0.0880093	1.111	1.36386	1.01887	1.07005	1.14094	0.0766575	1.29283	1.07847	1.11778	1.26596	1.18876	0.053223	1.10507	1.15937	1.11975	1.4109	1.19877	0.0716333
	32	0.95319	0.958791	1.46311	1.39177	1.19172	0.136877	1.14724	1.28026	1.35845	0.908709	1.17367	0.0984918	1.20463	0.828665	1.18786	0.946717	1.04197	0.0923383	4.52574	4.81271	5.66158	8.31967	5.82993	0.864233	1.46385	1.11512	1.36216	1.32266	1.31595	0.0732514	1.05718	1.21862	1.01906	1.15052	1.11135	0.0451783	1.15534	1.06307	1.02799	1.25767	1.12602	0.0514476	1.10086	1.07352	1.24576	1.22319	1.16083	0.0431291
	32.5	0.871453	0.942071	1.35573	1.29011	1.11484	0.121736	1.10065	1.23359	1.30516	0.993929	1.15833	0.069269	1.16411	0.846363	1.2221	1.04412	1.06917	0.0830022	4.44011	4.76245	5.69617	8.62657	5.88132	0.953049	1.30977	1.23386	1.44016	1.43515	1.35474	0.0503298	1.30198	1.2541	1.03062	1.16455	1.18781	0.0596354	1.32831	1.04741	1.11385	1.34105	1.20766	0.0746261	1.05415	1.01895	1.08384	1.28026	1.1093	0.0585088
	33	0.980358	0.981853	1.29316	1.43104	1.1716	0.113528	1.04513	1.32889	1.31134	1.00715	1.17313	0.085291	1.1411	0.793125	1.38234	1.00707	1.08091	0.123408	4.64607	4.76227	5.85785	8.42139	5.9219	0.876739	1.26008	1.19535	1.25934	1.33021	1.26124	0.0275422	1.06533	1.31758	1.10468	1.03526	1.13071	0.0638896	1.25613	1.12239	0.986581	1.29311	1.16455	0.06974	1.07878	1.01838	1.07854	1.24163	1.10433	0.0479203
	33.5	1.00617	1.04059	1.40729	1.49896	1.23825	0.125656	1.14201	1.21848	1.28406	0.910501	1.13876	0.0814357	1.2759	0.826913	1.20184	1.07706	1.09543	0.0984586	4.79033	4.58347	5.90369	8.37246	5.91249	0.869725	1.24493	1.09601	1.27681	1.3277	1.23636	0.0497929	1.2243	1.22258	1.06928	1.08646	1.15066	0.042171	1.40129	1.0693	1.0168	1.38861	1.219	0.102181	1.02305	1.07725	1.01389	1.13188	1.06151	0.027305
	34	0.966004	0.871863	1.38326	1.29849	1.1299	0.124519	1.13671	1.28141	1.36729	1.04524	1.20766	0.0720744	1.17461	0.816025	1.17006	1.04778	1.05212	0.0840004	4.58359	4.41183	5.96076	8.21917	5.79384	0.879618	1.25026	1.12246	1.26152	1.2731	1.22684	0.0351046	1.25363	1.30201	0.995158	1.03188	1.14567	0.0772976	1.27834	1.07336	0.926548	1.29062	1.14222	0.087468	0.959986	1.02527	1.07878	1.09008	1.03853	0.0297517
	34.5	1.00061	1.04921	1.46909	1.33151	1.2126	0.112384	1.08553	1.30292	1.33904	0.860763	1.14706	0.110642	1.17089	0.812583	1.3987	0.924543	1.07668	0.130852	4.54358	4.52112	5.9002	7.96404	5.73223	0.810807	1.15199	1.22576	1.29497	1.31725	1.24749	0.0373198	1.27714	1.18929	1.11806	1.10471	1.1723	0.0395718	1.17724	1.22869	1.07238	1.28127	1.18989	0.044557	1.03604	0.987523	1.1867	1.25673	1.11675	0.0630489
	35	0.988742	0.898272	1.40514	1.31951	1.15292	0.123547	1.15424	1.22201	1.37205	0.987616	1.18398	0.0797183	1.14786	0.701254	1.28335	1.07758	1.05251	0.124629	4.53477	4.69207	6.31403	7.88834	5.8573	0.78743	1.16687	1.10979	1.19404	1.43222	1.22573	0.0710339	1.17677	1.15849	1.06633	1.07272	1.11858	0.0285956	1.28531	1.20454	1.16487	1.15619	1.20273	0.0294701	1.07599	1.03095	1.06979	1.22416	1.10022	0.0424961
	35.5	1.01963	0.945059	1.44015	1.54834	1.23829	0.150187	1.2229	1.12089	1.30507	0.886129	1.13375	0.0907284	1.08965	0.8051	1.16373	1.0171	1.0189	0.0772957	4.46561	4.84868	6.27945	7.84463	5.85959	0.768212	1.26455	1.18597	1.21425	1.55197	1.30419	0.0841786	1.15643	1.13267	0.994801	1.01197	1.07397	0.0411865	1.39391	1.15412	1.14135	1.18805	1.21935	0.0590122	0.999927	1.02326	1.08796	1.30278	1.10348	0.0689915
	36	1.05295	0.935753	1.55618	1.20074	1.1864	0.134654	1.31437	1.30414	1.364	0.817526	1.20001	0.128163	0.941437	0.830764	1.32937	0.961203	1.01569	0.108425	4.76343	5.37838	6.38509	8.03657	6.14087	0.714847	1.16736	1.11952	1.11776	1.61472	1.25484	0.120508	1.15597	1.20891	1.10428	1.1312	1.15009	0.0222679	1.31445	1.19668	1.19263	1.25991	1.24091	0.0289488	1.03008	1.04568	1.13507	1.93221	1.28576	0.216721
	36.5	1.10456	1.06276	1.48818	1.34088	1.2491	0.100497	1.05566	1.11805	1.35179	0.88744	1.10324	0.0961041	0.969206	0.857356	1.37647	1.02114	1.05604	0.112142	4.43238	5.46248	6.08748	7.76329	5.93641	0.698033	1.26423	1.15797	1.20372	1.62968	1.3139	0.107486	1.33051	1.14633	1.0983	1.08975	1.16622	0.0561596	1.28743	1.24747	1.22807	1.20623	1.2423	0.0172387	1.08117	1.11929	1.291	1.3302	1.20541	0.0617446
	37	1.05016	0.892145	1.63668	1.22475	1.20094	0.160345	1.53129	1.27619	1.53242	0.940037	1.31998	0.140255	0.918684	0.795745	1.22767	1.07424	1.00409	0.093813	4.65981	5.81342	6.05505	7.36315	5.97286	0.554465	1.32208	1.07858	1.17357	1.5624	1.28416	0.105415	1.09311	1.22999	1.44531	0.963139	1.18289	0.103052	1.40341	1.20231	1.03701	1.35301	1.24894	0.0825547	0.963387	1.02784	1.19782	1.16208	1.08778	0.0553001
	37.5	0.98058	0.98325	1.41001	1.40203	1.19397	0.122441	1.23068	1.46124	1.43563	0.946789	1.26859	0.119028	1.19189	0.720037	1.24564	1.05121	1.0522	0.118063	4.84367	6.02398	6.06821	7.55792	6.12345	0.555914	1.2002	1.23034	1.21982	1.58084	1.3078	0.0912283	1.24644	1.20091	1.05677	1.09409	1.14955	0.0444503	1.26063	1.14182	1.00476	1.32086	1.18202	0.0698177	0.986124	1.00569	1.10016	1.14151	1.05837	0.0372524
	38	1.06401	1.02643	1.47399	1.40539	1.24245	0.114987	1.15071	1.2002	1.43479	0.956923	1.18566	0.0982425	1.20059	0.830213	1.19122	0.932775	1.0387	0.0931659	4.90615	6.03505	5.72099	7.51674	6.04473	0.545289	1.10623	1.21051	1.27804	1.40126	1.24901	0.0618422	1.4769	1.16752	1.00299	1.0033	1.16268	0.111679	1.29225	1.13617	0.986033	1.31395	1.1821	0.076414	1.01615	0.985576	1.23036	1.15508	1.09679	0.0578143
	38.5	0.965625	1.00115	1.43351	1.36235	1.19066	0.120764	1.12555	1.49284	1.40939	0.954414	1.24555	0.124886	1.1383	0.758673	1.13983	1.04968	1.02162	0.0901464	5.0175	5.75609	5.52512	6.9713	5.8175	0.414378	1.13427	1.18723	1.29045	1.38637	1.24958	0.0559502	1.41062	1.15638	1.19874	1.03721	1.20074	0.0778694	1.32904	1.0338	0.938916	1.33159	1.15834	0.101165	1.08382	0.939172	1.17447	1.31822	1.12892	0.0795547
	39	0.987243	0.901587	1.43214	1.21295	1.13348	0.119259	1.02211	1.39695	1.31889	1.05426	1.19805	0.0938955	0.987185	0.847797	1.1574	1.02729	1.00492	0.0637399	5.26043	6.32828	5.47408	7.4048	6.1169	0.487351	1.27289	1.23988	1.09859	1.50735	1.27967	0.0847837	1.42323	1.25436	1.16268	1.13719	1.24437	0.0647109	1.26405	1.0791	1.04439	1.26627	1.16345	0.0591486	0.988812	0.965791	1.15043	1.16321	1.06706	0.0521014
	39.5	1.00654	0.892033	1.40958	1.38097	1.17228	0.13098	1.15504	1.29766	1.39349	0.936225	1.1956	0.0993712	1.05191	0.813806	1.08736	1.05675	1.00246	0.0633718	5.7563	7.16668	5.40013	7.17813	6.37531	0.465916	1.31504	1.26384	1.11562	1.32279	1.25433	0.0480475	1.25736	1.32644	0.908274	1.17955	1.1679	0.0915959	1.27181	1.07894	1.1236	1.32514	1.19987	0.0586713	0.975075	0.929299	1.17563	1.14616	1.05654	0.0612642
	40	0.96551	0.872414	1.41609	1.27353	1.13189	0.12775	1.03421	1.12792	1.41393	0.890649	1.11668	0.110443	1.08713	0.758802	1.17657	0.990946	1.00336	0.0898985	6.09957	7.53011	5.47583	7.58043	6.67148	0.525999	1.29828	1.25875	1.07478	1.41215	1.26099	0.0700703	1.36759	1.22825	1.03385	1.12187	1.18789	0.0718835	1.32108	1.10894	1.11102	1.46633	1.25184	0.0871064	0.951517	0.981132	1.11138	1.17441	1.05461	0.0529161
	40.5	0.945811	0.910055	1.37223	1.34754	1.14391	0.125009	1.09145	1.24923	1.29323	0.924658	1.13964	0.0837364	1.06039	0.843109	1.22177	1.01825	1.03588	0.0777972	6.3112	7.7073	5.59469	8.0589	6.91802	0.580517	1.31736	1.47518	1.16099	1.29181	1.31133	0.0644646	1.31925	1.37119	1.05155	1.101	1.21075	0.0790057	1.34509	1.02651	1.23044	1.30262	1.22616	0.0706337	1.02506	0.958198	1.04246	1.21422	1.05998	0.0545242
	41	1.00998	0.973681	1.37531	1.217	1.14399	0.0938993	1.09967	1.22686	1.33947	0.924878	1.14772	0.0889747	1.09505	0.73182	1.45432	0.908443	1.04741	0.154583	6.27389	8.13167	5.70982	7.71892	6.95857	0.576083	1.38041	1.60211	1.188	1.47883	1.41234	0.0874547	1.33109	1.1844	0.990962	0.998166	1.12615	0.0816745	1.18453	1.03015	1.07481	1.41907	1.17714	0.0869215	1.11858	1.10465	1.03664	1.26918	1.13226	0.0490229
	41.5	0.987375	1.02838	1.48827	1.32372	1.20694	0.120028	1.13037	1.32869	1.47166	0.910378	1.21028	0.122021	1.03104	0.850553	1.23505	0.986866	1.02588	0.0796025	6.35869	7.97892	5.92897	7.67625	6.98571	0.497758	1.57514	1.5795	1.02477	1.36092	1.38508	0.130491	1.62881	1.23388	1.09704	1.06143	1.25529	0.129937	1.1557	1.01969	0.930045	1.41562	1.13027	0.105826	1.0848	1.05351	1.166	1.12071	1.10626	0.0241883
	42	1.11925	0.929298	1.51061	1.25793	1.20427	0.122326	1.07947	1.1416	1.28851	0.93229	1.11047	0.0738101	1.13063	0.844271	1.40136	0.944779	1.08026	0.122368	5.96258	8.37048	5.95658	7.64696	6.98415	0.609696	1.61624	1.69023	1.16306	1.2383	1.42696	0.132404	1.31295	1.43307	1.09844	1.02562	1.21752	0.0942401	1.16419	1.1177	0.933377	1.36002	1.14382	0.0876191	1.04185	0.914663	1.07497	1.29307	1.08114	0.0786405
	42.5	0.984163	1.06208	1.46975	1.27311	1.19728	0.109426	1.05663	1.24145	1.42378	0.915306	1.15929	0.110594	1.05866	0.926963	1.30966	1.02638	1.08041	0.0813917	5.75375	8.52352	6.26153	8.04966	7.14711	0.672979	1.70736	1.44743	1.14649	1.40189	1.42579	0.114866	1.28824	1.26522	1.16384	1.00441	1.18043	0.0645939	1.34056	1.05762	0.967735	1.44083	1.20169	0.112533	1.04763	0.985367	1.17939	1.30641	1.1297	0.0714498
	43	0.92444	0.904998	1.46525	1.31367	1.15209	0.14055	1.12609	1.15726	1.40305	0.874301	1.14018	0.108121	0.936497	0.898219	1.27605	0.979304	1.02252	0.0861186	5.63285	8.65795	5.81615	8.32647	7.10835	0.802702	1.95324	1.34568	1.19395	1.44812	1.48524	0.164502	1.40077	1.30468	1.05886	1.00907	1.19334	0.0946327	1.28933	1.08197	1.04417	1.4061	1.20539	0.0859047	1.01106	0.935325	0.975661	1.91221	1.20856	0.235058
	43.5	0.926342	1.02949	1.42929	1.27463	1.16494	0.114453	1.4088	1.35571	1.32574	0.959538	1.26245	0.102419	1.01211	0.800049	1.27572	0.914398	1.00057	0.101438	5.58615	8.66843	6.08246	8.63436	7.24285	0.81954	2.01912	1.18002	1.15599	1.42532	1.44511	0.200778	1.23206	1.10516	1.02791	1.09364	1.11469	0.0426624	1.25225	1.04227	0.989452	1.48285	1.19171	0.112423	0.945138	1.00426	1.03797	1.76371	1.18777	0.192936
	44	0.907738	1.01778	1.42838	1.30832	1.16556	0.121712	1.09123	1.17264	1.4465	0.942595	1.16324	0.105748	0.949823	0.709009	1.26809	1.08181	1.00218	0.117523	5.41115	8.63114	5.98362	8.42066	7.11164	0.825959	2.02774	1.19305	1.17935	1.31578	1.42898	0.20193	1.10893	1.19354	0.977484	1.00248	1.07061	0.0499117	1.38702	1.06702	1.17273	1.4058	1.25814	0.082783	1.11739	1.02229	1.10902	1.25294	1.12541	0.0476361
	44.5	1.02576	1.0069	1.34977	1.19507	1.14438	0.0804801	1.10634	1.07342	1.46436	0.824213	1.11708	0.131781	1.1065	0.777836	1.2836	1.14286	1.0777	0.107	5.174	8.10759	6.16927	8.70969	7.04014	0.825011	2.1153	1.10335	1.18973	1.23771	1.41152	0.236235	1.16149	1.19584	1.44494	1.05767	1.21498	0.0820862	1.21912	1.09949	0.965639	1.39622	1.17012	0.091434	0.997148	1.01067	0.977722	1.24895	1.05862	0.0638024
	45	1.02678	1.04171	1.46355	1.32698	1.21476	0.107925	1.07056	1.28816	1.38336	0.930759	1.16821	0.102712	1.16626	0.900476	1.3635	1.16215	1.1481	0.0949754	4.93848	8.26001	6.66292	8.96216	7.20589	0.895898	1.65899	1.19078	1.11398	1.34746	1.32781	0.120612	1.06138	1.35569	1.02441	1.10035	1.13546	0.0750311	1.16847	1.01201	1.06091	1.46997	1.17784	0.102713	0.91506	0.946393	1.07509	1.29298	1.05738	0.0858262
	45.5	0.980284	0.904942	1.45544	1.28451	1.15629	0.129126	1.11274	1.20809	1.38078	0.945763	1.16184	0.0909083	1.18189	0.864121	1.2741	1.00902	1.08228	0.0911392	4.67647	8.22752	6.67908	8.60288	7.04649	0.892989	1.33861	1.15455	1.14106	1.35397	1.24705	0.0574485	1.21262	1.2559	1.09402	1.00404	1.14164	0.0572241	1.19101	0.991648	1.03497	1.41784	1.15887	0.096355	0.953989	0.955041	1.04564	1.17806	1.03318	0.0528548
	46	0.935121	0.92401	1.38414	1.34106	1.14608	0.125335	1.0709	1.12355	1.37485	0.948182	1.12937	0.0896949	1.30937	0.731897	1.27064	0.910751	1.05567	0.14036	4.77269	8.09636	6.98581	8.80691	7.16544	0.881219	1.42097	1.2084	1.21877	1.42454	1.31817	0.0604239	1.03595	1.33373	1.01391	1.05629	1.10997	0.0750876	1.14566	1.18969	1.1454	1.38587	1.21666	0.0573583	1.0855	0.991347	1.03438	1.21127	1.08062	0.0476093
	46.5	0.87119	0.970829	1.38168	1.28394	1.12691	0.122243	1.1591	1.19219	1.33825	0.896197	1.14643	0.0920446	1.11711	0.83916	1.18285	1.03512	1.04356	0.0745336	5.00856	8.26326	7.12865	9.31291	7.42835	0.921676	1.39627	1.16443	1.26531	1.34611	1.29303	0.0506491	1.01534	1.33078	1.10676	1.0262	1.11977	0.0732335	1.28526	1.12561	1.10877	1.5096	1.25731	0.0930245	0.994966	0.855321	1.01987	1.15148	1.00541	0.0606781
	47	0.88178	0.886961	1.32977	1.25797	1.08912	0.119122	1.11555	1.24828	1.29855	0.976472	1.15971	0.0722539	1.14877	0.690136	1.09069	0.966819	0.974104	0.101977	4.70274	7.93275	7.03858	8.83609	7.12754	0.88765	1.21178	1.13954	1.06438	1.45192	1.21691	0.0839183	0.951766	1.13682	0.948184	1.00242	1.0098	0.0441139	1.21943	1.02325	1.06802	1.39052	1.1753	0.0831156	1.08709	0.984374	1.19079	1.27729	1.13489	0.0634704
	47.5	0.943801	0.925216	1.38264	1.22613	1.11945	0.111517	1.04037	1.16836	1.38322	0.889012	1.12024	0.10461	1.11937	0.801136	1.22833	0.979343	1.03204	0.0923077	4.81902	8.13013	7.13469	8.99282	7.26916	0.900626	1.24374	1.22802	1.2303	1.49228	1.29858	0.0646574	1.02034	1.22921	1.04935	0.959543	1.06461	0.0579704	1.22472	1.01944	1.11546	1.30428	1.16598	0.0623189	0.985095	1.18154	1.34004	1.24002	1.18668	0.0747375
	48	1.07224	0.979975	1.55491	1.29121	1.22458	0.127996	1.05207	1.20556	1.34966	0.920699	1.132	0.0930167	1.07658	0.764283	1.27153	1.02935	1.03544	0.10448	4.65651	8.18	7.58951	9.11692	7.38573	0.962552	1.19503	1.13391	1.25636	1.72021	1.32638	0.133636	1.10698	1.00318	1.20011	1.08708	1.09934	0.0404246	1.17445	0.909225	1.07352	1.22415	1.09534	0.0695019	0.959679	0.953366	1.04573	1.3838	1.08564	0.101594
	48.5	0.909278	0.982068	1.44032	1.38984	1.18038	0.136708	0.980042	1.12714	1.43057	0.98874	1.13162	0.105191	1.02012	0.81185	1.06143	0.990757	0.971038	0.0550064	4.86768	8.52693	7.48056	9.41743	7.57315	0.984852	1.24707	1.21876	1.09311	1.78431	1.33581	0.153196	0.960462	1.0572	1.46468	0.998495	1.12021	0.116536	1.41786	0.985996	0.890751	1.28276	1.14434	0.123609	1.04051	0.87043	1.03375	1.2029	1.0369	0.0678795
	49	0.996837	0.984928	1.5246	1.43489	1.23531	0.142327	1.05141	1.31753	1.34756	0.920976	1.15937	0.10365	0.982343	0.77588	1.20187	0.948552	0.977162	0.0874899	4.81873	8.63017	7.60388	9.60473	7.66438	1.03276	1.31611	1.25844	1.16209	1.69764	1.35857	0.117402	0.796971	1.04501	1.13963	1.05011	1.00793	0.0735989	1.27769	0.920544	0.937265	1.40036	1.13397	0.121059	1.01527	1.1144	1.11291	1.18183	1.1061	0.0342776
	49.5	0.949879	1.00458	1.50849	1.29149	1.18861	0.13031	1.11382	1.13411	1.32935	0.97165	1.13723	0.0735318	1.00548	0.792899	1.17904	0.990048	0.991867	0.0789575	5.21402	9.13866	8.0634	9.81261	8.05717	1.01385	1.15015	1.46093	1.12815	1.60869	1.33698	0.118219	0.951712	1.09827	1.17144	0.986537	1.05199	0.0506198	1.34812	1.03685	1.06369	1.14328	1.14799	0.0704343	0.956021	0.975455	1.07259	1.15238	1.03911	0.0455582
	50	0.975483	0.888455	1.52377	1.30928	1.17425	0.147644	1.20469	1.11377	1.43218	0.907674	1.16458	0.108705	1.0907	0.831708	1.24017	0.981565	1.03604	0.0863016	5.51524	9.30396	7.89948	10.142	8.21516	1.0119	1.13617	1.32674	1.175	1.63334	1.31781	0.112926	0.858885	1.26103	0.995216	0.991008	1.02653	0.0843288	1.36215	1.01015	0.950447	1.34432	1.16677	0.108406	1.10064	1.00934	1.12923	1.11771	1.08923	0.0272696
	50.5	0.836305	0.928707	1.39413	1.45114	1.15257	0.157489	1.05149	1.19918	1.36105	0.909613	1.13034	0.0969993	1.04574	0.828899	1.14485	1.06633	1.02145	0.0676434	5.23149	9.36756	8.13209	10.1115	8.21066	1.07367	1.25038	1.43032	1.25933	1.65316	1.3983	0.0945045	0.948078	1.06035	1.13506	1.11561	1.06477	0.0419936	1.22007	1.05569	1.03594	1.21541	1.13178	0.049803	0.984556	1.06635	1.02871	1.29076	1.09259	0.068138
	51	0.876675	0.901819	1.43844	1.46133	1.16957	0.161992	1.03843	1.29074	1.47315	0.906558	1.17722	0.126815	1.02657	0.773827	1.12874	0.98466	0.978449	0.0746166	5.05521	9.91317	8.27923	10.2991	8.38668	1.19366	1.14555	1.49976	1.18641	1.47137	1.32577	0.0928125	1.01043	1.05215	0.980699	0.997525	1.0102	0.0152511	1.1823	0.991321	1.02438	1.22336	1.10534	0.0573045	0.98186	0.912406	1.04508	1.2532	1.04813	0.0735269
	51.5	0.980408	0.967562	1.26072	1.31772	1.1316	0.0917788	1.10292	1.12084	1.43709	1.08455	1.18635	0.0839087	1.08609	0.721832	1.22432	0.99186	1.00602	0.106077	5.06092	9.79108	7.85805	10.082	8.19801	1.15629	1.20814	1.58732	1.12316	1.39734	1.32899	0.103432	0.867902	1.0834	1.05148	1.02451	1.00682	0.0478457	1.14892	1.12185	0.898057	1.25423	1.10577	0.0748926	1.00033	0.96151	1.17116	1.16431	1.07433	0.0545249
	52	0.975829	0.985607	1.3918	1.24749	1.15018	0.102198	1.10266	1.15623	1.44365	0.924145	1.15667	0.107758	1.0258	0.773442	1.38427	0.949356	1.03322	0.12839	5.21577	10.4203	8.10861	11.4609	8.80138	1.38535	1.06265	1.51984	1.05843	1.49056	1.28287	0.128505	0.964479	1.13756	1.02213	1.1068	1.05774	0.0395213	1.22267	1.02685	1.12485	1.26226	1.15916	0.0527146	1.12301	0.967986	1.2457	1.20877	1.13637	0.0617303
	52.5	0.904617	0.932925	1.36892	1.23131	1.10944	0.113759	1.02725	1.34451	1.26892	0.984097	1.15619	0.0887016	0.986883	0.878799	1.20246	1.05598	1.03103	0.0677829	5.21937	10.282	8.29549	11.6829	8.86994	1.40129	1.106	1.60454	1.17364	1.38741	1.3179	0.112807	0.948804	1.15497	0.99569	1.06694	1.0416	0.04492	1.26469	1.18324	1.45155	1.21238	1.27796	0.0602648	1.0228	0.984739	1.09891	1.19442	1.07522	0.0462827
	53	0.91823	0.941864	1.47952	1.29112	1.15768	0.137023	1.0756	1.234	1.53935	0.876354	1.18133	0.139983	1.02797	0.822073	1.48187	1.09709	1.10725	0.137857	5.24945	10.6335	8.39222	11.7989	9.01853	1.44156	1.24658	1.4067	1.37984	1.55236	1.39637	0.0626827	0.941917	1.10182	1.11222	1.03141	1.04684	0.0393112	1.36826	1.05818	1.85795	1.1944	1.3697	0.174683	1.06849	0.99054	1.05375	1.33277	1.11139	0.0757059
	53.5	0.927751	0.982691	1.41403	1.3413	1.16644	0.123359	0.970464	1.08895	1.32755	0.912529	1.07487	0.091879	1.03336	0.718798	1.2822	1.03329	1.01691	0.115393	5.35085	10.7053	8.21387	12.6097	9.21993	1.57265	1.26504	1.636	1.18169	1.5028	1.39638	0.104913	0.98394	1.19989	1.10518	1.02356	1.07814	0.0477903	1.28956	1.0617	1.85834	1.15336	1.34074	0.178769	1.03081	0.968474	1.02783	1.34672	1.09346	0.085631
	54	1.0207	1.05229	1.59209	1.45333	1.2796	0.143332	1.09391	1.10197	1.38263	0.840692	1.1048	0.110706	1.12019	0.836721	1.36679	1.01303	1.08418	0.110855	5.29968	10.1334	8.3528	12.8417	9.15689	1.58261	1.16256	1.47457	1.20126	1.3497	1.29702	0.0716177	1.05714	1.02936	1.01621	1.03926	1.03549	0.00862341	1.57482	1.25248	1.93538	1.22512	1.49695	0.166319	1.06525	0.933999	1.32961	1.30786	1.15918	0.0960379
	54.5	0.974206	0.915383	1.40994	1.47444	1.19349	0.144688	1.15501	1.24344	1.27146	0.891374	1.14032	0.086612	1.19789	0.873635	1.32576	1.10701	1.12607	0.0953584	5.4476	9.91479	8.41832	12.9288	9.17739	1.55736	1.17589	1.59855	1.26435	1.42718	1.36649	0.0932289	0.881416	1.24882	0.947229	0.961744	1.0098	0.0815675	1.3605	1.15611	1.50812	1.08893	1.27842	0.0959018	0.973267	0.956592	1.09517	1.18386	1.05222	0.0536601
	55	0.993041	1.01248	1.41937	1.507	1.23297	0.134171	1.20038	1.33908	1.35254	0.861822	1.18846	0.11418	1.28526	0.793971	1.3463	1.04505	1.11765	0.125968	5.51424	10.2925	8.05924	13.6575	9.38086	1.72766	1.20777	1.67815	1.17135	1.2205	1.31944	0.120022	0.862763	1.08116	1.02181	0.960124	0.981466	0.0466487	1.36004	1.04038	1.29037	1.33692	1.25693	0.0736211	0.947386	0.938676	1.03124	1.22766	1.03624	0.0671325
	55.5	0.89275	0.925168	1.46441	1.31817	1.15013	0.142555	1.11508	1.21133	1.34773	0.88867	1.1407	0.0966196	1.12777	0.863359	1.29639	0.948757	1.05907	0.0963984	5.48702	9.79238	8.2937	13.9282	9.37533	1.76048	1.28966	1.59847	1.20825	1.3809	1.36932	0.08413	0.979138	1.12686	1.02561	1.12817	1.06495	0.0373509	1.36518	1.20603	1.00716	1.20976	1.19703	0.0733548	1.06787	0.947378	1.02622	1.25331	1.0737	0.064875
	56	0.896374	0.955851	1.40176	1.38389	1.15947	0.135324	1.08209	1.15936	1.32733	0.897516	1.11657	0.0891737	1.08969	0.7245	1.20709	1.01392	1.0088	0.102759	5.49855	9.54951	8.5913	13.6616	9.32525	1.68416	1.2352	1.61196	1.1178	1.4322	1.34929	0.108962	0.901473	1.10045	1.03194	0.941917	0.993947	0.0447638	1.18056	1.17402	1.00431	1.19891	1.13945	0.0453551	0.997828	0.979418	1.01435	1.16237	1.03849	0.0419034
	56.5	0.933169	0.873189	1.35505	1.3248	1.12155	0.126821	1.23754	1.1233	1.35154	0.945706	1.16452	0.086548	1.15316	0.756189	1.37534	1.00251	1.0718	0.130117	5.4173	9.04622	8.14291	13.8385	9.11122	1.75437	1.39688	1.75402	1.25616	1.39093	1.4495	0.10658	0.955591	1.12465	1.01546	1.08287	1.04464	0.0372432	1.16903	1.18375	0.975965	1.14264	1.11785	0.0480519	1.13181	0.989555	1.08815	1.17866	1.09704	0.0403138
	57	0.981709	0.958599	1.51929	1.49404	1.23841	0.155035	1.3067	1.27996	1.22648	0.962804	1.19398	0.0788434	0.997751	0.780531	1.23593	1.00623	1.00511	0.0929919	5.76779	9.69913	8.34955	13.2789	9.27385	1.5644	1.40982	1.78202	1.22878	1.4494	1.4675	0.115312	0.929471	0.991224	1.11212	0.962047	0.998716	0.0398502	1.15409	1.26188	1.01441	1.2232	1.1634	0.0544349	1.02242	0.937566	1.10348	1.27161	1.08377	0.0711876
	57.5	1.04734	0.951577	1.46674	1.36395	1.2074	0.123433	1.21928	1.24226	1.46455	0.868966	1.19876	0.123059	0.971596	0.725942	1.33193	0.977445	1.00173	0.124695	5.15736	8.84112	8.43791	13.4073	8.96092	1.6962	1.38461	1.74017	1.30324	1.36444	1.44811	0.0988764	1.02214	1.11703	1.08807	0.962567	1.04745	0.0345652	1.43381	1.12647	1.03667	1.21177	1.20218	0.0850838	0.963835	0.959128	1.09526	1.19311	1.05283	0.0564058
	58	0.907104	1.00395	1.46699	1.44137	1.20485	0.145394	1.09885	1.25415	1.33042	0.889224	1.14316	0.0973965	0.928088	0.715967	1.2778	0.898659	0.955128	0.117343	5.54147	8.41792	8.67893	13.1402	8.94464	1.56877	1.69362	1.93585	1.29842	1.34691	1.5687	0.150733	0.958928	1.10913	0.923123	0.957922	0.987276	0.0414623	1.49036	1.23397	0.966085	1.30791	1.24958	0.108778	1.06204	0.886982	1.00494	1.24813	1.05052	0.0752804
	58.5	0.991838	0.983083	1.36754	1.2202	1.14067	0.0934433	1.14676	1.22658	1.38733	0.861406	1.15552	0.110062	1.03312	0.766843	1.39366	0.973121	1.04169	0.130448	4.98922	7.85406	8.42612	12.5813	8.46267	1.56523	1.88133	1.99661	1.15704	1.31844	1.58835	0.206437	0.941275	1.16309	0.972307	1.04756	1.03106	0.0493444	1.45101	1.11377	1.10379	1.23872	1.22683	0.0807877	0.995614	1.06658	1.02613	1.20752	1.07396	0.0468323
	59	0.954524	1.04551	1.42568	1.35061	1.19408	0.114601	1.30428	1.21934	1.25314	0.870627	1.16185	0.0986301	1.0237	0.775835	1.27854	0.997019	1.01877	0.102874	4.79401	6.96247	8.52302	12.3345	8.15351	1.58961	1.9035	1.74087	1.33009	1.4281	1.60064	0.133654	0.908307	1.25333	0.95794	0.966493	1.02152	0.0783286	1.42366	1.08085	0.944376	1.24828	1.17429	0.103782	0.942674	1.05887	1.15609	1.15447	1.07803	0.050518
	59.5	0.980276	0.907586	1.42741	1.41528	1.18264	0.138637	1.07483	1.10864	1.35092	0.938367	1.11819	0.0858641	0.925426	0.742756	1.35968	0.973199	1.00026	0.129686	4.88021	6.71496	8.68576	12.297	8.14448	1.58733	2.06692	1.49707	1.35469	1.22593	1.53615	0.185386	0.913231	1.17007	0.980766	0.923173	0.99681	0.0596408	1.32178	1.23847	0.98734	1.14614	1.17343	0.0716549	0.98634	0.941538	0.982667	1.24195	1.03812	0.0686963
	60	0.972452	1.0449	1.4359	1.28148	1.18369	0.106872	1.11255	1.22172	1.44168	0.923037	1.17475	0.108276	0.938782	0.678038	1.40712	0.948993	0.993234	0.151541	4.75389	6.09871	8.67528	11.7674	7.82381	1.54588	2.24161	1.38866	1.20339	1.48735	1.58025	0.228175	1.12616	1.16863	1.0279	1.0327	1.08885	0.0349109	1.24562	1.04438	1.03569	1.15982	1.12138	0.0501548	1.10061	0.923621	1.27973	1.20648	1.12761	0.077299
[truncated: 46 more columns]

## Sheet: S3C
	Time(min)	0 FPP				Mean	SEM	0 FPP 10 μM 2-APB				Mean	SEM	30 μg/ml FPP				Mean	SEM	30 μg/ml FPP 10 μM 2-APB				Mean	SEM
		0.972463	1.00179	0.937431	0.970654	0.970584	0.0131539	0.971905	0.925044	0.964701	1.00989	0.967884	0.0173822	0.928673	0.822539	0.979218	1.03054	0.940242	0.0444036	0.879308	0.922022	0.901867	0.983493	0.921673	0.0223773
		0.976154	1.06474	0.95492	0.935368	0.982795	0.0285556	0.936776	0.899062	0.946852	0.964152	0.93671	0.0137639	1.00811	0.920913	1.05325	0.881005	0.965819	0.0394147	0.974736	0.909802	0.928369	0.982343	0.948812	0.0176448
		0.909278	0.918204	0.970854	0.928367	0.931676	0.0136292	0.936785	0.936837	0.942554	1.06604	0.970554	0.0318569	0.932691	0.954772	0.963346	0.967901	0.954678	0.00781769	0.937435	0.971782	0.868931	0.905884	0.921008	0.0219634
		1.02074	1.02292	1.07046	1.05504	1.04229	0.012234	1.0217	1.00982	1.07056	0.986757	1.02221	0.0176734	0.976299	1.02648	0.950296	0.991176	0.986062	0.0159008	0.849651	0.843316	1.00555	0.895116	0.89841	0.0375318
		0.995247	0.979958	1.05862	1.00123	1.00876	0.0172128	0.975569	0.922946	0.895918	1.04506	0.959873	0.032859	1.00015	0.986384	0.998199	0.988393	0.993283	0.00345087	1.03334	0.948083	0.934032	0.966348	0.97045	0.0219813
		1.09061	0.990317	0.982337	0.97449	1.00944	0.0272487	1.03582	0.943936	1.1146	0.906454	1.0002	0.0468233	1.06614	0.875797	1.09054	0.951473	0.995989	0.0502413	1.04135	1.03588	0.968256	0.931153	0.994162	0.0267847
		0.926853	0.934871	1.04371	1.01888	0.981078	0.0294774	0.992952	1.00603	0.919372	0.911006	0.957341	0.0245419	0.990479	1.01119	1.04031	0.978787	1.00519	0.0134876	0.901	0.994314	0.988078	1.0381	0.980373	0.0287025
		1.0456	1.02339	1.07138	1.07809	1.05461	0.0125444	1.11073	1.0339	1.04626	1.04043	1.05783	0.0178127	1.05288	1.05639	1.09516	1.05333	1.06444	0.0102685	1.19417	0.992282	1.07431	1.16832	1.10727	0.0461764
		1.01571	1.09262	0.960753	0.993137	1.01556	0.0280545	0.914074	0.984614	1.05281	1.08222	1.00843	0.0375109	0.945795	1.08003	0.8804	1.01558	0.980452	0.0431681	1.067	1.00013	1.01106	0.968477	1.01166	0.0205357
		0.942341	1.03392	0.93059	1.03687	0.985929	0.0286646	1.04574	1.06303	0.877098	0.869154	0.963756	0.0524693	1.02071	0.939572	0.904726	0.977335	0.960587	0.0249296	0.907354	1.01355	1.07309	0.906835	0.975205	0.0411592
		1.04018	1.01349	0.898662	0.998521	0.987714	0.0309093	0.968473	0.99725	0.883034	0.931876	0.945158	0.0246525	1.03429	1.06633	1.06895	0.958705	1.03207	0.0256927	0.900525	0.977932	0.99509	0.956032	0.957395	0.0205727
		1.02108	1.01101	1.04863	0.990719	1.01786	0.0120434	0.922179	1.10965	1.05643	1.05924	1.03687	0.0401391	0.931971	1.01371	0.947064	1.02711	0.979964	0.0237123	1.03481	1.13923	1.01853	1.01852	1.05277	0.029073
		0.968298	0.988787	1.0198	1.03299	1.00247	0.0146821	1.04174	1.059	1.01319	0.967571	1.02038	0.0199754	1.01436	1.0902	0.98873	0.945223	1.00963	0.0304131	1.02878	0.913046	1.11387	0.987859	1.01089	0.0418621
		1.10011	1.04645	1.00269	0.951502	1.02519	0.031625	0.978081	1.02047	1.00978	1.07489	1.0208	0.0201487	1.10244	1.03899	1.08896	1.08365	1.07851	0.0137548	0.994781	1.1526	1.05059	0.983638	1.0454	0.0386171
		0.999378	0.959222	0.992264	0.981256	0.98303	0.00876773	1.05344	1.09828	1.04977	0.962701	1.04105	0.0283481	0.983658	1.0294	1.00838	0.998937	1.00509	0.00956995	1.02917	1.08291	0.957379	1.0798	1.03731	0.0293536
		0.934364	1.02109	0.982563	1.01641	0.988607	0.0200144	0.993334	0.934126	1.00294	0.966282	0.974171	0.0154401	0.978486	1.06538	0.923882	1.07504	1.0107	0.0361767	1.21292	1.07135	1.12247	1.11046	1.1293	0.0299331
		1.04098	1.00949	1.02387	1.04975	1.03102	0.00896608	1.00604	1.00135	1.12247	1.04148	1.04284	0.0280155	0.98962	1.0144	0.971086	1.13016	1.02632	0.0357345	1.0406	0.995125	1.04027	1.04738	1.03084	0.0120186
		1.0456	1.02339	1.07138	1.07809	1.05461	0.0125444	1.11073	1.0339	1.04626	1.04043	1.05783	0.0178127	1.05288	1.05639	1.09516	1.05333	1.06444	0.0102685	1.19417	0.992282	1.07431	1.16832	1.10727	0.0461764
		0	0	0	0	0	0	0	0	0	0	0	0	0	0	0	0	0	0	0	0	0	0	0	0
		0	0	0	0	0	0	0	0	0	0	0	0	0	0	0	0	0	0	0	0	0	0	0	0
		0	0	0	0	0	0	0	0	0	0	0	0	0	0	0	0	0	0	0	0	0	0	0	0
		0	0	0	0	0	0	0	0	0	0	0	0	0	0	0	0	0	0	0	0	0	0	0	0
		0	0	0	0	0	0	0	0	0	0	0	0	0	0	0	0	0	0	0	0	0	0	0	0
		1.17992	1.0794	1.26115	1.16617	1.17166	0.0372137	1.32476	1.176	1.18804	1.15567	1.21112	0.0384661	1.20589	1.20865	1.20271	1.27516	1.2231	0.0173954	1.28782	1.307	1.2924	1.16401	1.2628	0.0331855
		1.11861	1.19477	1.4069	1.21875	1.23476	0.0612238	1.31938	1.05478	1.19732	1.25123	1.20568	0.0561564	1.25659	1.16288	1.32527	1.46895	1.30342	0.064435	1.27042	1.18824	1.24078	1.26185	1.24032	0.0184431
		1.16277	1.05439	1.18407	1.23867	1.15997	0.0386542	1.38312	1.01399	1.20857	1.1415	1.18679	0.076882	1.11938	1.28769	1.25684	1.34244	1.25158	0.0474907	1.39551	1.21163	1.36724	1.22604	1.3001	0.0473664
		1.18624	1.05523	1.20787	1.18087	1.15755	0.0346039	1.29275	1.08495	1.21491	1.1605	1.18828	0.0438491	1.35796	1.19319	1.27488	1.33551	1.29039	0.0368448	1.42339	1.22927	1.33063	1.16092	1.28605	0.0575422
		1.08673	1.11587	1.22531	1.14085	1.14219	0.0298314	1.3744	1.1441	1.23187	1.05232	1.20067	0.0685345	1.31587	1.26508	1.27157	1.29147	1.286	0.0114309	1.37691	1.26542	1.33073	1.29388	1.31673	0.0241042
		1.106	1.15185	1.20215	1.09418	1.13854	0.0245801	1.24602	1.23678	1.19849	1.0819	1.1908	0.0377276	1.28777	1.2204	1.33157	1.44027	1.32001	0.0461485	1.31123	1.28145	1.33696	1.34892	1.31964	0.0149626
		1.04884	1.19643	1.18425	1.08531	1.12871	0.0364371	1.29692	1.25945	1.22597	1.24041	1.25569	0.0153582	1.23997	1.26596	1.26593	1.31399	1.27146	0.0154411	1.27811	1.29632	1.40024	1.3823	1.33924	0.0304872
		1.11161	1.0198	1.12564	1.08809	1.08629	0.0234782	1.238	1.22799	1.21037	1.12252	1.19972	0.0263575	1.31127	1.15501	1.44198	1.31313	1.30535	0.058712	1.38632	1.23178	1.43139	1.35872	1.35205	0.0427965
		1.0607	1.06146	1.09499	1.17494	1.09802	0.0268575	1.14267	1.2856	1.18138	1.22933	1.20975	0.0308791	1.14458	1.19671	1.15386	1.36248	1.21441	0.0506441	1.24249	1.28775	1.39603	1.20541	1.28292	0.0412923
		1.18188	1.02582	1.08667	1.14725	1.1104	0.0343802	1.3482	1.30724	1.28649	1.16437	1.27657	0.039538	1.23776	1.20228	1.31246	1.18044	1.23324	0.0289301	1.24662	1.28386	1.24559	1.17104	1.23678	0.0236525
		1.06215	1.06983	1.11526	1.15349	1.10018	0.0212858	1.37509	1.2764	1.15088	1.03646	1.20971	0.0737536	1.21273	1.11696	1.18349	1.39258	1.22644	0.0588929	1.28559	1.26243	1.27842	1.22998	1.26411	0.0123631
		1.14089	1.12497	1.04452	1.11483	1.1063	0.0212826	1.26449	1.19844	1.11312	1.09757	1.1684	0.0389536	1.34457	1.17869	1.20329	1.25457	1.24528	0.0366771	1.29611	1.34816	1.26781	1.225	1.28427	0.0258295
		1.08335	1.09494	1.18973	1.145	1.12825	0.02447	1.30992	1.22392	1.2067	1.14647	1.22175	0.0337543	1.26506	1.10669	1.22311	1.29964	1.22362	0.0420015	1.27988	1.28563	1.35458	1.352	1.31802	0.0204018
		0.932036	1.13649	1.165	1.18753	1.10526	0.0586795	1.36872	1.23064	1.23774	1.14675	1.24596	0.0458385	1.25938	1.1119	1.20674	1.29211	1.21753	0.0393571	1.25027	1.36425	1.30374	1.23709	1.28884	0.0289759
		1.06155	1.00153	1.16718	1.18564	1.10398	0.0437397	1.15828	1.17506	1.2115	1.15143	1.17407	0.0134281	1.2625	1.07992	1.25017	1.19965	1.19806	0.0416615	1.28864	1.29205	1.26629	1.39357	1.31014	0.028392
		1.09837	1.13094	1.11892	1.15677	1.12625	0.0121951	1.21555	1.22013	1.28374	1.13509	1.21363	0.030454	1.1558	1.11451	1.22773	1.31072	1.20219	0.043081	1.29575	1.33408	1.33754	1.31486	1.32056	0.00965871
		1.06572	1.04104	1.06998	1.13454	1.07782	0.0199533	1.35665	1.18259	1.20162	1.15646	1.22433	0.045067	1.24483	1.07676	1.16812	1.2082	1.17448	0.0361451	1.30621	1.31661	1.24021	1.24383	1.27672	0.0201574
		1.06856	1.04268	1.21235	1.05337	1.09424	0.0397278	1.24023	1.15625	1.25196	1.06233	1.17769	0.0439648	1.13423	1.18953	1.19638	1.20526	1.18135	0.0160324	1.14864	1.25273	1.28711	1.22882	1.22932	0.0294353
		0.981596	1.11391	1.1883	1.04404	1.08196	0.0445717	1.19269	1.29056	1.26417	1.06332	1.20269	0.0508454	1.22771	1.09341	1.17196	1.23293	1.1815	0.0324452	1.21747	1.22909	1.2635	1.29849	1.25214	0.0182819
		1.07776	1.10414	1.10234	1.15974	1.11099	0.0173267	1.31332	1.25025	1.23018	1.02662	1.20509	0.0620724	1.25932	1.14566	1.39559	1.18258	1.24579	0.0552609	1.21193	1.22961	1.39542	1.28777	1.28118	0.0413828
		0	0	0	0	0	0	0	0	0	0	0	0	0	0	0	0	0	0	0	0	0	0	0	0
		0	0	0	0	0	0	0	0	0	0	0	0	0	0	0	0	0	0	0	0	0	0	0	0
		0	0	0	0	0	0	0	0	0	0	0	0	0	0	0	0	0	0	0	0	0	0	0	0
		0	0	0	0	0	0	0	0	0	0	0	0	0	0	0	0	0	0	0	0	0	0	0	0
	0	0	0	0	0	0	0	0	0	0	0	0	0	0	0	0	0	0	0	0	0	0	0	0	0
	0.5	1.10703	1.12122	1.24448	1.17247	1.1613	0.0310848	1.17288	1.02335	1.05745	1.02646	1.07004	0.0351362	1.2258	1.07195	1.03722	1.07983	1.1037	0.0417382	1.24059	1.24999	1.25549	1.22373	1.24245	0.00695671
	1	1.00097	1.02507	1.25088	1.0614	1.08458	0.0568067	1.05514	1.10001	1.037	0.961911	1.03852	0.0287638	1.15624	1.09486	1.15379	1.16015	1.14126	0.0155215	1.53149	1.30608	1.4146	1.27029	1.38062	0.0589102
	1.5	1.08115	1.04251	1.06592	1.13109	1.08016	0.0187426	1.17078	1.08266	1.01092	0.979569	1.06098	0.0424855	1.4422	1.17246	1.20908	1.23299	1.26418	0.0606305	1.41182	1.37239	1.40346	1.3502	1.38447	0.0142277
	2	1.0338	1.04822	1.1616	1.00631	1.06248	0.0341656	1.11033	1.10059	1.10947	0.908224	1.05715	0.0496923	1.43607	1.31171	1.45745	1.55658	1.44045	0.0503064	1.44459	1.39885	1.43295	1.38946	1.41646	0.013235
	2.5	1.04167	1.12854	1.0913	1.11049	1.093	0.0187243	1.06248	1.05482	1.05187	0.868235	1.00935	0.0470913	1.50073	1.38888	1.47504	1.49615	1.4652	0.0260479	1.47122	1.52268	1.57694	1.54831	1.52979	0.0224479
	3	1.01725	1.08929	1.09931	1.11445	1.08008	0.0215721	1.12682	0.984032	1.09573	0.999211	1.05145	0.035255	1.39828	1.36875	1.47119	1.45622	1.42361	0.0241162	1.48251	1.45048	1.64042	1.60138	1.54369	0.0457494
	3.5	1.13852	1.07905	1.2243	1.03822	1.12002	0.0404006	1.19691	0.967361	1.19533	0.932315	1.07298	0.0714548	1.4555	1.36479	1.3853	1.4755	1.42027	0.0267573	1.66088	1.48717	1.70683	1.65785	1.62818	0.0483214
	4	0.984933	1.08868	1.11366	1.17654	1.09095	0.0398818	1.18965	0.94595	1.17155	0.974905	1.07051	0.0639393	1.43875	1.42952	1.47684	1.548	1.47327	0.0269306	1.67708	1.6048	1.58299	1.64589	1.62769	0.0210017
	4.5	1.08938	1.08762	1.10363	1.03788	1.07963	0.0143714	1.13638	1.00905	1.2376	1.02636	1.10235	0.0531745	1.53257	1.53612	1.46717	1.51415	1.5125	0.0158595	1.61673	1.61754	1.65351	1.73872	1.65662	0.0286785
	5	1.09962	1.14059	1.248	1.09996	1.14704	0.0349999	1.18392	1.09368	1.21409	1.04513	1.1342	0.0391904	1.64633	1.48448	1.72919	1.73871	1.64968	0.0588433	1.8975	1.59586	1.64967	1.82324	1.74157	0.0710997
	5.5	1.13272	1.06836	1.2048	1.03809	1.111	0.0369722	1.14369	1.04235	1.10725	1.13223	1.10638	0.0226593	1.72726	1.47154	1.73936	1.71216	1.66258	0.0639246	1.72277	1.56801	1.75786	1.80992	1.71464	0.0520518
	6	1.01076	1.04608	1.1506	1.02831	1.05894	0.0313932	1.27109	1.05721	1.22885	1.00673	1.14097	0.0643484	1.71885	1.6003	1.73053	1.78929	1.70975	0.0396022	1.85936	1.67948	2.02107	1.71934	1.81981	0.0773816
	6.5	1.00037	1.05724	1.29167	1.05863	1.10198	0.0646716	1.19987	1.02398	1.22118	1.00179	1.11171	0.0573996	1.70857	1.67245	1.88028	1.92386	1.79629	0.0621562	1.86927	1.83266	1.98192	1.91748	1.90033	0.032268
	7	1.00812	1.0216	1.17678	1.13917	1.08642	0.0421111	1.14054	1.13334	1.16905	1.05006	1.12325	0.0255843	1.82117	1.70173	1.98588	1.913	1.85544	0.0613262	2.05639	1.78515	2.00243	2.01844	1.9656	0.0612064
	7.5	1.11984	1.07958	1.22344	1.09098	1.12846	0.0327742	1.207	1.02901	1.24679	0.966677	1.11237	0.0678227	1.89768	1.8291	2.20657	2.02972	1.99077	0.0831101	2.19753	1.88892	1.94735	2.03324	2.01676	0.0671504
	8	0.981742	0.987539	1.19944	1.13922	1.07698	0.0547261	1.17036	1.14431	1.27207	1.01748	1.15106	0.0523653	1.88299	1.76818	2.13422	2.04847	1.95846	0.0821057	2.18716	1.83194	2.10743	2.09317	2.05492	0.0771512
	8.5	1.04489	1.05916	1.11071	1.09386	1.07715	0.0151943	1.12901	1.15968	1.19089	1.00421	1.12095	0.0409119	2.04234	1.82001	2.21146	2.19725	2.06776	0.0910317	2.15711	1.97672	2.20556	2.33979	2.16979	0.0750639
	9	1.04794	0.981291	1.11037	1.0131	1.03817	0.0276469	1.17222	1.25117	1.19878	0.987384	1.15239	0.0573939	2.0549	1.88297	2.2244	2.25629	2.10464	0.086097	2.33128	2.07654	2.23363	2.34685	2.24708	0.0621207
	9.5	1.11604	1.0045	1.06124	1.03937	1.05529	0.0233796	1.12088	1.12144	1.31897	1.02115	1.14561	0.0624107	1.91265	2.05035	2.36846	2.17849	2.12749	0.096942	2.38759	1.95738	2.22291	2.3772	2.23627	0.100298
	10	1.06773	1.04855	1.08489	1.0918	1.07324	0.00966246	1.20059	1.12446	1.25306	1.01355	1.14792	0.0519874	2.05802	1.99965	2.1883	2.46371	2.17742	0.103255	2.43241	2.18994	2.33884	2.45891	2.35502	0.0607579
	10.5	1.06485	0.976923	1.10383	1.09626	1.06047	0.0290988	1.15631	1.20508	1.12394	1.02317	1.12713	0.0384548	2.23237	2.00142	2.37686	2.32831	2.23474	0.083365	2.59409	2.12712	2.51932	2.53841	2.44474	0.107054
	11	1.01788	1.00858	1.21167	1.16178	1.09998	0.0511424	1.14888	1.15268	1.18896	0.985598	1.11903	0.0453852	2.2672	2.17152	2.50374	2.47801	2.35512	0.0809471	2.75962	2.28083	2.5272	2.46915	2.5092	0.0986533
	11.5	1.0296	0.989223	1.11679	1.19046	1.08152	0.0450242	1.15785	1.12109	1.18464	0.996763	1.11508	0.0415349	2.29256	2.22397	2.65065	2.53329	2.42512	0.100249	2.68975	2.39583	2.53203	2.52159	2.5348	0.0602104
	12	1.08705	1.00115	1.10521	1.01085	1.05106	0.0263547	1.24216	1.08118	1.26621	1.04737	1.15923	0.0554725	2.39796	2.26183	2.62052	2.61439	2.47367	0.0875488	2.73592	2.31322	2.57044	2.53871	2.53957	0.0869593
	12.5	0.981139	1.10963	1.09698	1.05107	1.0597	0.0290525	1.33376	1.05617	1.09848	1.06175	1.13754	0.066076	2.34025	2.28802	2.60426	3.00005	2.55814	0.16275	2.9559	2.30519	2.81245	2.82039	2.72348	0.143264
	13	1.00985	1.01151	1.1641	1.11507	1.07513	0.0385353	1.18737	1.158	1.23841	1.10068	1.17112	0.0287603	2.4095	2.43934	2.95974	2.95563	2.69105	0.154063	2.95268	2.60042	2.98622	2.98508	2.8811	0.0938818
	13.5	1.10385	1.08325	1.11377	1.05753	1.0896	0.012438	1.09378	1.13411	1.14127	0.933568	1.07568	0.0485109	2.54341	2.54102	2.71906	2.9551	2.68965	0.0978118	3.06533	2.54251	2.97132	2.87084	2.8625	0.113813
	14	1.01977	0.973692	1.08608	1.08671	1.04157	0.0275408	1.20211	1.17479	1.13129	1.14417	1.16309	0.0158861	2.61237	2.48936	3.04576	3.12439	2.81797	0.157068	3.17646	2.71017	2.88939	3.15313	2.98229	0.111642
	14.5	1.13551	1.02245	1.08145	1.06908	1.07712	0.0232416	1.23564	1.10698	1.09935	1.05124	1.1233	0.0394249	2.6193	2.49493	3.10217	3.09042	2.82671	0.157723	3.20126	2.69899	3.11462	3.02509	3.00999	0.109727
	15	1.00065	1.05686	1.06534	1.12092	1.06094	0.0246106	1.27711	1.11215	1.11515	0.994101	1.12463	0.0581183	2.60488	2.6449	3.36115	3.45512	3.01651	0.227061	3.23629	2.83153	3.07654	3.12005	3.0661	0.08515
	15.5	1.01543	1.09283	1.09036	1.13699	1.0839	0.0252144	1.18518	1.19824	1.28587	1.02211	1.17285	0.054995	2.64745	2.60652	3.562	3.4684	3.07109	0.257253	3.3735	2.79521	3.19557	3.22451	3.1472	0.123635
	16	1.03805	1.06913	1.11312	1.03601	1.06408	0.0180187	1.08329	1.06397	1.18752	1.01716	1.08799	0.0359649	2.60794	2.61347	3.44121	3.31162	2.99356	0.222622	3.47276	3.03024	3.265	3.24289	3.25272	0.0904444
	16.5	0.989823	0.947282	1.02653	1.20907	1.04318	0.0576198	1.15652	1.09528	1.17759	0.967716	1.09928	0.0472003	2.67391	2.77151	3.48545	3.37175	3.07565	0.206057	3.42967	3.10211	3.13917	3.32761	3.24964	0.0777066
	17	1.08178	0.991616	1.01809	1.23863	1.08253	0.0553655	1.33828	1.09408	1.15821	1.04891	1.15987	0.0635556	2.74094	2.895	3.63043	3.34042	3.1517	0.204005	3.23087	3.04162	3.20627	3.41347	3.22306	0.0761143
	17.5	0.935554	0.937512	1.17112	0.997094	1.01032	0.0554706	1.42203	1.09802	1.10561	0.973514	1.14979	0.0956646	2.71747	2.86753	3.56395	3.52128	3.16756	0.218869	3.35998	3.14272	3.42357	3.55577	3.37051	0.086187
	18	1.01322	1.07175	1.0989	1.04672	1.05765	0.0182426	1.22561	1.09829	1.28074	1.05328	1.16448	0.0532287	2.8711	2.91958	3.70533	3.46449	3.24013	0.205281	3.5356	3.14081	3.40785	3.52504	3.40233	0.0918528
	18.5	0.991711	1.06915	1.16281	1.1195	1.08579	0.036739	1.18098	1.08123	1.13343	0.97895	1.09365	0.0433194	2.78254	2.96834	3.75085	3.56559	3.26683	0.232228	3.558	3.22252	3.63415	3.51411	3.4822	0.0900397
	19	1.04932	1.02466	1.12406	1.04741	1.06136	0.0216373	1.10668	1.12439	1.21324	0.945627	1.09748	0.0557282	2.8697	3.06319	3.64743	3.76394	3.33607	0.218323	3.54651	3.05607	3.60279	3.65193	3.46433	0.137778
	19.5	0.931328	0.945213	1.10783	1.07703	1.01535	0.0450341	1.22477	1.1051	1.04338	0.926079	1.07483	0.0622593	2.62986	3.0121	3.78557	3.70839	3.28398	0.278913	3.73259	3.09893	3.72771	3.72687	3.57152	0.157537
	20	0.925654	0.946034	1.10007	1.15595	1.03193	0.056786	1.24234	0.992387	1.18159	1.09665	1.12824	0.0542523	2.77164	3.0464	4.12141	4.08339	3.50571	0.34912	3.63137	3.05354	3.67904	3.95626	3.58005	0.189556
	20.5	1.0299	1.06066	1.03085	1.05614	1.04439	0.00814558	1.19348	1.14464	1.0995	1.01219	1.11245	0.0385371	2.92399	3.27408	4.06526	3.9833	3.56166	0.276995	3.58841	3.37879	3.64344	3.93537	3.6365	0.114781
	21	1.08855	0.937914	1.05793	1.01364	1.02451	0.0327038	1.1596	1.13799	1.22592	1.08133	1.15121	0.0298748	2.79887	3.494	3.89114	3.99179	3.54395	0.270606	3.76626	3.25127	3.63472	3.87105	3.63082	0.135441
	21.5	1.05418	1.0162	1.09162	1.13105	1.07326	0.0246582	1.1711	1.11874	1.26934	1.0098	1.14225	0.0540681	2.77432	3.48022	4.26937	3.96928	3.6233	0.326387	3.7876	3.36555	3.66079	3.89093	3.67622	0.113747
	22	0.99416	1.04141	1.04183	1.11227	1.04742	0.0243397	1.29024	1.02957	1.25218	0.986526	1.13963	0.0768688	2.80471	3.52248	4.2818	4.25442	3.71585	0.350941	3.99383	3.50011	3.95527	3.84308	3.82307	0.112301
	22.5	0.967453	1.03509	1.11807	0.932515	1.01328	0.0409066	1.12956	1.14508	1.21676	1.06874	1.14003	0.0304188	2.95447	3.56512	4.31689	4.29838	3.78371	0.327183	3.93272	3.32745	3.81326	4.09571	3.79229	0.165403
	23	1.02768	1.05433	1.17756	1.03993	1.07488	0.0346601	1.1864	1.03372	1.23722	1.00445	1.11545	0.056908	2.85082	3.51912	4.354	4.36529	3.77231	0.365518	3.74693	3.45326	3.98378	4.178	3.84049	0.156298
	23.5	1.04109	0.905315	1.11999	1.05202	1.0296	0.044956	1.19634	1.10432	1.15983	1.12313	1.14591	0.0203834	2.86271	3.2763	4.4032	4.3263	3.71713	0.383639	3.95959	3.4315	3.88048	4.22478	3.87409	0.164878
	24	0.974455	1.0398	1.12274	1.10638	1.06084	0.0339247	1.22827	1.02095	1.16586	1.03626	1.11284	0.0503678	3.0054	3.34723	4.42862	4.47918	3.81511	0.375494	3.90463	3.59357	4.29323	4.37922	4.04266	0.18184
	24.5	0.951016	0.978385	1.20555	1.00951	1.03612	0.0577271	1.12577	1.0657	1.24993	1.01036	1.11294	0.0513855	3.12408	3.6674	4.52644	4.57304	3.97274	0.351235	3.8576	3.61062	4.04814	4.47575	3.99803	0.182696
	25	1.04348	0.921845	1.18961	1.09887	1.06345	0.0559931	1.18431	1.04506	1.18208	1.08066	1.12303	0.0354938	3.14142	3.53977	4.55332	4.52569	3.94005	0.355563	4.21609	3.56939	4.32727	4.32518	4.10948	0.181894
	25.5	1.00209	1.01523	1.12327	1.03048	1.04277	0.0274536	1.22142	1.19075	1.19553	1.03161	1.15983	0.043266	3.04729	3.66135	4.61828	4.43178	3.93968	0.362455	4.1757	3.81412	4.00382	4.46708	4.11518	0.138606
	26	1.03343	1.07385	1.15053	0.965201	1.05575	0.0387387	1.21742	1.14302	1.27311	1.03184	1.16635	0.0521574	3.04859	3.70082	4.65522	4.45367	3.96457	0.367969	4.1641	3.8203	4.20373	4.62849	4.20415	0.165581
	26.5	0.939314	1.142	1.15344	1.05897	1.07343	0.0494129	1.17946	1.06412	1.11023	1.06072	1.10363	0.0276818	3.17572	3.81122	4.76072	4.73796	4.1214	0.385074	4.29927	3.70598	4.13801	4.74826	4.22288	0.215298
	27	1.03501	1.03727	1.18433	1.18165	1.10957	0.0423965	1.10537	1.11595	1.277	1.08536	1.14592	0.04415	2.96191	3.80116	4.86986	4.64606	4.06975	0.435101	4.42862	3.95558	4.18009	4.59962	4.29098	0.141124
	27.5	0.984071	1.02895	1.18308	0.979065	1.04379	0.047766	1.18619	1.00237	1.15199	1.06242	1.10074	0.0419053	3.17189	3.78879	4.678	4.45884	4.02438	0.341347	4.19724	3.88135	4.14729	4.47785	4.17593	0.122205
	28	1.0529	0.904845	1.09532	0.968967	1.00551	0.0426046	1.14723	1.06286	1.13018	1.03359	1.09347	0.0270192	3.02415	3.92014	4.90343	4.50025	4.08699	0.407719	4.60797	3.92423	4.44768	4.68295	4.41571	0.171016
	28.5	1.06073	0.990702	1.09081	0.991372	1.03341	0.0252205	1.27555	1.04095	1.15494	0.99039	1.11546	0.0634972	3.28208	3.89568	4.9105	4.75532	4.2109	0.381653	4.51741	4.10436	4.60313	4.5544	4.44482	0.114836
	29	1.05554	0.96	1.05547	1.03892	1.02748	0.0228316	1.2625	0.967269	1.22598	0.905862	1.0904	0.0900084	3.26632	4.06392	4.89369	4.74907	4.24325	0.372545	4.34651	4.22991	4.59882	4.49875	4.4185	0.081498
	29.5	1.04634	0.961308	1.20883	0.993007	1.05237	0.055025	1.00929	1.01466	1.24465	1.01177	1.07009	0.0581974	3.47674	4.24158	5.07072	4.87463	4.41592	0.359587	4.679	4.18905	4.59809	4.72368	4.54745	0.122264
	30	1.07681	1.01568	1.1595	1.04986	1.07546	0.0306786	1.21974	1.06727	1.13883	0.928922	1.08869	0.0616936	3.2171	4.25879	5.30053	4.92084	4.42431	0.45635	4.41683	3.99263	4.71731	4.5773	4.42602	0.156962
	30.5	0.96039	1.00022	1.04707	1.04965	1.01433	0.0212691	1.27667	1.10405	1.09405	1.12611	1.15022	0.0426789	3.22716	4.17311	5.0793	4.87674	4.33908	0.41842	4.63949	4.36827	4.64962	4.74575	4.60078	0.0811195
	31	1.03555	1.07867	1.08867	1.0065	1.05235	0.0191399	1.19642	1.05687	1.25379	1.02398	1.13277	0.0549942	3.29207	4.06759	5.1124	4.84225	4.32858	0.410356	4.50036	4.18938	4.73082	4.79805	4.55465	0.137431
	31.5	1.0312	0.904306	1.06535	1.05437	1.01381	0.0371876	1.25516	1.03146	1.10859	1.13812	1.13333	0.0464178	3.35776	3.84241	5.31911	4.66899	4.29707	0.435116	4.71538	4.28343	4.9139	4.64543	4.63954	0.131616
	32	1.03379	0.97847	1.1903	1.00863	1.0528	0.0472086	1.09414	1.03521	1.15935	1.02066	1.07734	0.0316179	3.38109	4.14536	5.39475	5.09516	4.50409	0.45939	4.52229	4.33177	5.09894	4.70959	4.66565	0.163732
	32.5	1.0199	0.921204	1.08497	1.05041	1.01912	0.0352416	1.33072	0.997686	1.07395	0.926955	1.08233	0.0880683	3.29979	4.33354	5.39425	4.72096	4.43713	0.437883	4.51733	4.36039	4.82395	4.92532	4.65675	0.131451
	33	1.07541	0.987197	1.00037	0.935594	0.999644	0.0288655	1.29926	1.09063	1.19156	1.04071	1.15554	0.0572658	3.24622	4.26227	5.18125	4.8836	4.39334	0.427611	4.77613	4.34926	4.74231	4.81647	4.67104	0.108328
	33.5	1.02141	1.08741	1.09136	1.14674	1.08673	0.0256405	1.16072	0.999355	1.26428	0.99447	1.10471	0.0657339	3.29216	4.29049	5.16127	5.21534	4.48981	0.451973	4.59163	4.65044	4.81041	4.90813	4.74015	0.0726059
	34	1.02973	1.07905	1.02066	1.06086	1.04758	0.0135712	1.18447	1.09031	1.14942	0.979801	1.101	0.0448286	3.4121	3.88059	5.3206	5.11019	4.43087	0.464919	4.82455	4.53674	4.86478	4.90951	4.78389	0.0841922
	34.5	1.08499	1.01587	1.07037	1.0225	1.04843	0.0172006	1.18503	1.0583	1.14623	1.06821	1.11444	0.0306629	3.4804	4.44175	5.29207	4.98729	4.55038	0.397665	4.64457	4.9769	4.7821	4.7682	4.79294	0.0686685
	35	1.03565	0.993223	1.00318	1.02754	1.0149	0.00998913	1.16093	1.07769	1.20017	0.964041	1.10071	0.052224	3.39744	4.26183	5.33452	4.8955	4.47232	0.42053	4.79545	4.73853	5.10516	5.01472	4.91346	0.087334
	35.5	1.11331	0.960573	1.0702	1.06808	1.05304	0.0325367	1.26822	1.06841	1.17128	0.943093	1.11275	0.0697283	3.49501	4.03765	5.48761	5.08441	4.52617	0.459886	4.75661	4.89643	4.83034	4.94929	4.85817	0.0416891
	36	1.01372	1.09373	1.12877	0.984379	1.05515	0.0337069	1.23145	1.03595	1.19717	1.04155	1.12653	0.0511727	3.65592	4.06579	5.57806	5.20135	4.62528	0.455735	4.86616	5.01401	5.06351	4.86565	4.95233	0.0509104
	36.5	0.981449	1.10667	1.05186	1.03651	1.04412	0.0257519	1.24013	1.00136	1.28137	0.980762	1.12591	0.0784184	3.54953	4.13586	5.58359	5.11369	4.59567	0.460991	4.52604	4.62489	5.16148	4.91674	4.80729	0.14428
	37	0.959467	1.00145	1.04899	1.0579	1.01695	0.0228179	1.2313	1.03548	1.12867	1.01884	1.10357	0.0489549	3.3666	4.24406	5.73892	5.205	4.63864	0.524815	4.87101	4.9079	4.69307	4.90345	4.84386	0.0509305
	37.5	1.00609	1.02645	1.06474	0.992668	1.02249	0.015704	1.15736	1.0461	1.27099	1.00529	1.11993	0.0597307	3.43236	4.34042	5.55981	5.37941	4.678	0.494566	4.60693	4.83365	5.27934	4.83149	4.88785	0.140918
	38	1.1102	0.967308	1.20184	1.07064	1.0875	0.0485799	1.22842	1.12815	1.2462	1.10055	1.17583	0.0361222	3.44681	4.34171	5.55736	5.11381	4.61492	0.463341	4.90683	4.92948	5.26337	5.22531	5.08125	0.094596
	38.5	0.989202	0.912204	1.14132	1.05753	1.02507	0.0488147	1.235	1.04042	1.25155	1.1428	1.16744	0.0486323	3.39109	4.41959	5.75413	5.28753	4.71308	0.52022	4.81758	4.89437	5.42594	4.89626	5.00854	0.140335
	39	1.03466	1.04157	1.12863	1.13912	1.086	0.027762	1.24123	1.03992	1.19908	1.03768	1.12948	0.0530567	3.69338	4.31188	5.83453	5.31794	4.78943	0.483127	4.78431	4.71058	5.08422	5.2349	4.9535	0.123797
	39.5	1.06477	0.8641	1.01755	1.03505	0.995368	0.0448283	1.33937	1.06409	1.13021	1.02536	1.13976	0.0699684	3.54408	4.40938	5.44934	5.47481	4.7194	0.463766	4.94527	4.93194	5.67981	5.08102	5.15951	0.176674
	40	0.945454	0.970453	1.14918	1.02609	1.02279	0.0453726	1.22675	1.11822	1.12341	1.00787	1.11906	0.0447038	3.68403	4.30477	5.9224	5.45983	4.84276	0.514658	5.05792	4.98321	5.63554	5.15644	5.20828	0.146772
	40.5	0.997825	1.04016	1.13184	0.977951	1.03695	0.0341887	1.15473	1.13324	1.19837	0.987307	1.11841	0.0457535	3.46004	4.38294	5.49259	5.44845	4.69601	0.485312	5.04378	4.76059	5.63757	5.19607	5.1595	0.183123
	41	1.01605	1.09927	1.02766	0.967306	1.02757	0.0272417	1.19502	1.03029	1.12783	1.06997	1.10578	0.035859	3.71425	4.30549	5.56751	5.36254	4.73745	0.439058	4.80963	5.22581	5.62537	5.25002	5.22771	0.166689
	41.5	1.07032	1.0118	1.13754	0.972333	1.048	0.0360005	1.26925	0.982991	1.12708	0.932778	1.07802	0.0758838	3.54361	4.27281	5.52616	5.26684	4.65236	0.457757	4.82545	5.04988	5.53066	5.35326	5.18981	0.156852
	42	1.00114	0.951666	1.1444	1.02353	1.03019	0.0409253	1.16309	1.08954	1.17996	1.12247	1.13876	0.0203659	3.48102	4.61155	5.57874	5.64011	4.82786	0.50698	4.81479	5.27809	5.79807	5.10989	5.25021	0.206199
	42.5	0.956044	1.03991	1.00226	1.14467	1.03572	0.0401607	1.25276	1.0298	1.2128	1.07318	1.14213	0.0537004	3.47394	4.55873	5.87471	5.4154	4.83069	0.528095	4.82986	5.33604	5.89441	5.14862	5.30223	0.223336
	43	1.06233	1.05095	0.979695	1.00288	1.02396	0.0195888	1.17938	1.0061	1.22458	1.05174	1.11545	0.0516487	3.46908	4.48236	5.55678	5.50534	4.75339	0.494451	5.028	5.21776	5.56143	5.44905	5.31406	0.119207
	43.5	0.895773	1.01638	1.09131	1.09519	1.02466	0.0466346	1.22805	1.05664	1.1784	1.00076	1.11596	0.0526416	3.57263	4.69004	5.75963	5.53278	4.88877	0.495384	5.06315	5.07626	5.96795	5.26593	5.34332	0.2133
	44	1.02083	0.946512	1.0886	1.05001	1.02649	0.0300552	1.18388	1.04626	1.09785	0.956972	1.07124	0.0475011	3.33097	4.44287	5.70415	5.59887	4.76922	0.558082	5.13957	5.30049	5.68767	5.2468	5.34364	0.119457
	44.5	1.0061	1.00981	0.977287	1.13044	1.03091	0.033963	1.15516	0.979805	1.14036	1.0526	1.08198	0.040892	3.59648	4.146	5.99424	5.52948	4.81655	0.565201	5.0671	5.30741	5.76038	5.42753	5.3906	0.144243
	45	0.971739	0.907417	1.11036	1.05149	1.01025	0.0445166	1.1756	0.971236	1.12438	1.02139	1.07315	0.0467136	3.67422	4.39044	6.0562	5.67021	4.94777	0.554007	5.03228	5.28186	5.91919	5.53657	5.44248	0.189335
	45.5	1.0965	0.971496	1.16101	1.04697	1.069	0.0400154	1.18767	1.01931	1.22316	0.96465	1.0987	0.0630334	3.54562	4.25834	6.07395	5.63328	4.8778	0.588781	5.15121	5.3516	5.93555	5.60992	5.51207	0.169527
	46	0.916686	1.00248	1.07199	1.18522	1.0441	0.0567598	1.16373	0.964313	1.25577	1.15241	1.13406	0.061132	3.71494	4.37683	5.93273	5.85692	4.97035	0.550796	5.08372	5.36409	5.76558	5.87564	5.52226	0.182896
	46.5	1.01864	0.944162	1.13586	0.960895	1.01489	0.043364	1.24388	1.01473	1.18597	1.01124	1.11395	0.0594865	3.59552	4.31896	5.92441	5.8421	4.92025	0.575515	5.10816	5.49083	5.56264	5.51702	5.41966	0.104888
	47	0.968402	0.987496	1.15813	1.07755	1.04789	0.0437776	1.15547	0.972025	1.1073	1.01861	1.06335	0.0415935	3.73065	4.51543	5.87362	5.65089	4.94265	0.501644	4.87028	5.31963	5.5621	5.61355	5.34139	0.169607
	47.5	1.08324	1.10575	1.08048	1.12332	1.0982	0.0101073	1.1732	0.963172	1.19143	0.973239	1.07526	0.0619539	3.50085	4.20427	5.92607	5.86248	4.87342	0.60677	4.97116	5.5714	6.20735	5.66113	5.60276	0.25312
	48	0.997368	1.0407	1.0536	0.970115	1.01545	0.0193117	1.11214	1.0037	1.29835	1.11534	1.13238	0.0611047	3.74222	4.32194	5.86144	5.84478	4.9426	0.53885	5.02594	5.46013	5.78382	5.37417	5.41102	0.155733
	48.5	0.995049	1.08563	1.04053	1.07369	1.04872	0.0202752	1.22955	0.948745	1.10446	0.872066	1.0387	0.0798997	3.67968	4.42072	6.10985	5.71825	4.98212	0.564592	5.43704	5.52291	5.7547	5.62746	5.58553	0.068525
	49	1.00334	1.00382	1.02717	1.024	1.01458	0.00638359	1.20839	1.00302	1.19392	0.998077	1.10085	0.0579933	3.78453	4.61379	6.03405	5.86489	5.07431	0.533989	5.13024	5.34867	6.13486	5.57417	5.54698	0.215896
	49.5	1.10692	1.08075	1.10675	1.09126	1.09642	0.00638321	1.13407	1.1354	1.16095	1.04004	1.11762	0.0265882	3.69388	4.64224	6.07956	5.84656	5.06556	0.555191	5.27003	5.35842	6.24158	5.21181	5.52046	0.242256
	50	0.948576	0.957	1.05127	1.04164	0.999622	0.0271656	1.13232	1.1036	1.11774	1.00647	1.09003	0.0284653	3.57877	4.41606	6.31996	5.62994	4.98618	0.612322	5.27278	5.23956	6.13096	5.4454	5.52218	0.207881
	50.5	1.00484	0.928366	1.0661	1.10794	1.02681	0.0390514	1.17677	1.05275	1.247	1.01024	1.12169	0.0547042	3.78973	4.34265	6.3456	5.70568	5.04591	0.5914	5.20803	5.45168	6.61379	5.73043	5.75098	0.306764
	51	0.968307	0.958837	1.1202	1.03989	1.02181	0.0374565	1.17553	0.983872	1.19197	1.00816	1.08988	0.054525	3.59553	4.48731	6.17698	5.73159	4.99786	0.588492	5.29689	5.55394	6.0669	5.49758	5.60383	0.163918
	51.5	1.06698	1.02496	1.1195	0.992076	1.05088	0.0275339	1.49983	0.949917	1.09116	0.944021	1.12123	0.130701	3.5085	4.54825	5.95389	5.69492	4.92639	0.562716	5.13114	5.28242	6.2327	5.52223	5.54212	0.243866
	52	1.03692	0.910588	1.0723	1.11057	1.03259	0.0433597	1.15928	1.06667	1.24117	1.04339	1.12763	0.0453739	3.79426	4.84473	5.9863	5.77679	5.10052	0.501141	5.35174	5.8941	6.19584	5.55674	5.74961	0.186078
	52.5	1.0468	0.967299	1.04036	1.18096	1.05885	0.0445157	1.20472	0.996193	1.1873	1.07981	1.117	0.0488315	3.83429	4.34451	6.16329	5.67378	5.00397	0.547395	5.20511	5.58268	6.4108	5.71587	5.72861	0.251809
	53	1.01981	1.02784	1.11225	1.20091	1.0902	0.0424142	1.14869	0.950836	1.1157	0.984928	1.05004	0.0484116	3.73248	4.66519	5.99698	5.75284	5.03688	0.522335	4.96688	5.53368	6.46059	5.43227	5.59836	0.31278
	53.5	0.918479	1.02927	1.02085	1.03041	0.999751	0.0271745	1.21601	1.08605	1.23165	1.00576	1.13487	0.0540075	3.7013	4.26616	5.8125	5.81849	4.89961	0.541213	5.09931	5.81189	6.23703	5.59424	5.68562	0.23666
	54	1.04917	1.00525	1.05456	1.07608	1.04627	0.0148559	1.18405	1.09508	1.20321	1.01283	1.12379	0.0438506	3.94339	4.71214	5.83991	5.80836	5.07595	0.45963	5.28629	5.61347	6.05083	5.62864	5.64481	0.156693
	54.5	0.885476	1.03367	1.18066	1.08031	1.04503	0.0613912	1.15908	1.0309	1.1449	1.00337	1.08456	0.0394395	3.80407	4.54144	5.73639	5.52925	4.90279	0.449545	5.01239	5.80678	5.99171	5.55727	5.59204	0.21273
	55	0.95068	1.04649	0.969368	1.06043	1.00674	0.0273892	1.17063	1.08958	1.08511	1.03493	1.09506	0.0280711	3.92756	4.6268	6.41278	5.75471	5.18046	0.557127	5.2224	5.631	6.12003	5.41446	5.59697	0.193298
	55.5	0.919635	0.947094	0.986353	1.00285	0.963983	0.0188486	1.18693	1.03774	1.21133	0.929171	1.09129	0.0662734	3.86138	4.73008	6.1361	5.69931	5.10672	0.508554	5.31222	5.72551	6.25067	5.59802	5.72161	0.196382
	56	0.996739	1.05378	1.07767	1.05841	1.04665	0.0174224	1.23258	1.08397	1.08287	0.954894	1.08858	0.0567603	3.77842	4.51973	6.01334	6.00565	5.07929	0.55797	5.31857	5.88537	6.41558	5.7208	5.83508	0.227184
	56.5	0.941453	0.955196	1.00578	1.11312	1.00389	0.038949	1.08209	1.00338	1.0955	0.953906	1.03372	0.0334749	3.83641	4.55726	5.8025	5.70732	4.97587	0.473632	5.15794	5.503	6.24676	5.72093	5.65716	0.22816
	57	1.02132	0.988103	0.994063	1.09156	1.02376	0.0237273	1.21617	1.01838	1.24917	1.01129	1.12375	0.0632614	3.85224	4.35973	5.87981	5.52887	4.90516	0.478285	5.22733	6.05222	6.11632	5.6123	5.75204	0.207698
	57.5	1.0616	0.942085	0.925739	1.13304	1.01561	0.0494862	1.21284	1.02097	1.23616	0.979466	1.11236	0.0654702	3.91258	4.45242	5.97701	6.24183	5.14596	0.569634	5.32948	5.73446	6.20773	5.59853	5.71755	0.183785
	58	0.931587	0.982206	1.07472	0.968001	0.989129	0.030457	1.17062	0.996997	1.166	0.979629	1.07831	0.0520906	4.04432	4.67857	5.98747	5.88501	5.14884	0.473144	5.12162	5.59037	6.31592	5.7371	5.69125	0.246132
	58.5	0.893721	1.00065	1.04369	1.0628	1.00021	0.0378018	1.16365	0.995159	1.07019	0.972183	1.05029	0.0431917	4.0839	4.4849	6.02365	5.90377	5.12406	0.492244	5.14685	5.46216	6.45692	5.93312	5.74976	0.285761
	59	1.00292	0.97565	0.976287	1.04421	0.999767	0.0161193	1.21512	1.0178	1.15995	0.99027	1.09579	0.0544462	4.04187	4.59686	5.43368	5.94297	5.00384	0.424042	5.29525	5.64233	6.36735	5.54985	5.71369	0.229909
	59.5	0.864185	1.00493	1.00276	1.06978	0.985416	0.0432976	1.16964	1.07322	1.36626	0.992477	1.1504	0.0805517	3.89054	4.57972	5.68534	6.12595	5.07039	0.510325	5.3414	5.8574	6.60358	5.5192	5.83039	0.279062
	60	0.983872	0.970581	0.978191	1.09024	1.00572	0.0283054	1.19183	1.07692	1.21698	1.03422	1.12999	0.0441395	3.89541	4.56592	5.7687	5.86301	5.02326	0.478024	4.98584	5.91263	6.41088	5.45476	5.69103	0.30556
						#DIV/0!	#DIV/0!					#DIV/0!	#DIV/0!					#DIV/0!	#DIV/0!					#DIV/0!	#DIV/0!
						#DIV/0!	#DIV/0!					#DIV/0!	#DIV/0!					#DIV/0!	#DIV/0!					#DIV/0!	#DIV/0!

## Sheet: S3D
	Time(s)	10 μg/ml a-IgG+M	10 μM 2-APB 10 μg/ml a-IgG+M
	0
	1
	2
	3
	4
	5
	6
	7
	8
	9
	10
	11
	12
	13
	14
	15
	16
	17	0.992763	0.982378
	18	0.965466	0.897668
	19	1.04558	0.983641
	20	1.04621	0.954604
	21	0.97204	1.09828
	22	0.987776	0.972426
	23	0.961776	1.07382
	24	0.986785	0.924497
	25	1.0661	0.938204
	26	0.922579	0.999851
	27	0.956011	0.968233
	28	1.03014	0.982636
	29	1.06413	1.02933
	30	1.01451	0.926804
	31	1.00969	0.93178
	32	1.0804	0.983033
	33	1.07699	0.959824
	34	1.01704	1.08375
	35	0.91564	1.04953
	36	1.02374	1.03724
	37	0.986325	1.01242
	38	0.991747	0.97592
	39	1.0287	1.15381
	40	0.932817	1.05471
	41	0.997534	0.97373
	42	1.02771	0.971949
	43	1.00592	0.94153
	44	1.09932	1.05459
	45	1.10583	1.05601
	46	0.935254	0.976347
	47	0.932904	0.954925
	48	0.985492	0.982089
	49	0.930011	0.889073
	50	1.13889	1.03347
	51	0.963989	1.0129
	52	0.920193	0.971396
	53	0.940991	0.919414
	54	0.940991	0.919414
	55	0	0
	56	0	0
	57	0	0
	58	0	0
	59	0	0
	60	1.01126	0.854269
	61	1.10599	0.968061
	62	1.00072	1.06251
	63	1.0781	0.966399
	64	1.0781	0.952697
	65	0.997664	0.922658
	66	1.11085	0.944262
	67	0.967267	1.00029
	68	1.0158	1.09449
	69	0.986288	0.999114
	70	0.74076	0.951689
	71	0.942083	1.09192
	72	0.88216	1.27972
	73	1.09637	1.46384
	74	1.16354	1.46734
	75	1.30312	1.42418
	76	1.33482	1.82133
	77	1.80827	1.91073
	78	2.17843	1.80034
	79	2.14678	1.89359
	80	2.28388	2.00388
	81	2.67061	2.06829
	82	2.84575	2.00395
	83	2.85525	2.11153
	84	3.47352	1.93347
	85	3.38587	1.9462
	86	3.55589	2.05891
	87	3.85449	1.98661
	88	3.25189	1.92145
	89	3.07401	2.28649
	90	3.63761	1.57856
	91	3.50315	1.89437
	92	3.81757	1.93033
	93	3.59408	2.00198
	94	3.74093	1.63114
	95	3.02271	2.10078
	96	3.51464	1.61396
	97	2.60575	1.55882
	98	3.14091	1.71654
	99	2.43168	1.67806
	100	2.44476	1.50624
	101	2.97059	1.34572
	102	2.9428	1.62782
	103	2.61828	1.54093
	104	2.6253	1.19534
	105	2.14534	1.70298
	106	1.96884	1.26517
	107	2.18948	1.33641
	108	2.10926	1.32154
	109	2.10838	1.1694
	110	2.02248	1.11465
	111	1.97056	0.972132
	112	1.74014	1.11789
	113	1.76469	1.02361
	114	1.66765	1.0279
	115	1.62586	1.07643
	116	1.91312	1.2579
	117	1.54674	1.07461
	118	1.69775	1.11322
	119	1.35904	1.02636
	120	1.60565	1.46951
	121	1.35804	1.16228
	122	1.35697	1.02522
	123	1.504	0.99365
	124	1.22208	0.936223
	125	1.50249	1.01936
	126	1.47689	1.01023
	127	1.35905	1.20382
	128	1.25212	0.990158
	129	1.24338	1.02118
	130	1.14937	1.00548
	131	1.10647	1.17013
	132	1.2866	1.2112
	133	1.29106	0.931875
	134	1.17712	0.968449
	135	1.11342	1.03297
	136	1.14347	0.860096
	137	1.08761	0.926337
	138	1.01194	1.12066
	139	1.08608	0.861108
	140	1.03917	1.18732
	141	1.14336	0.93614
	142	1.11066	0.920571
	143	1.0529	0.893675
	144	1.08263	0.921112
	145	0.941443	0.996876
	146	1.06278	0.905747
	147	1.31249	0.930296
	148	1.05018	0.933343
	149	1.06741	1.01191
	150	1.00154	0.962159
	151	0.989965	0.927712
	152	0.958594	0.940474
	153	0.923606	0.905423
	154	0.948089	0.865251
	155	1.07886	0.81893
	156	0.971149	0.945548
	157	0.999208	1.06145
	158	0.904406	1.11003
	159	1.13132	0.939296
	160	0.986886	0.922957
	161	1.1368	1.00949
	162	1.03155	0.924156
	163	0.992825	0.866003
	164	0.895205	0.914654
	165	1.05162	0.943023
	166	0.959786	0.951299
	167	1.0634	0.98296
	168	1.14075	0.919359
	169	0.989089	0.925088
	170	0.897513	0.9776
	171	0.973316	1.13667
	172	1.16065	0.920053
	173	0.9585	0.879853
	174	0.969528	0.88578
	175	0.844845	0.907525
	176	0.927448	0.915457
	177	0.99047	1.07257
	178	0.986468	0.891849
	179	0.942666	0.818235
	180	0.902333	0.864077
	181	1.0717	1.05447
	182	1.02148	0.878516
	183	0.964923	1.06422
	184	0.986606	0.926252
	185	1.02345	0.809698
	186	0.983687	0.91532
	187	0.951439	0.919517
	188	0.909465	1.02011
	189	1.04176	0.911328
	190	0.996636	0.923449
	191	1.01627	0.918945
	192	0.984485	0.928234
	193	0.983348	0.923204
	194	0.90116	0.90856
	195	1.05306	0.993433
	196	0.918191	0.962184
	197	1.05299	0.940735
	198	0.855107	1.00294
	199	0.962166	0.832235
	200	0.908694	0.850548
	201	0.945137	0.827317
	202	0.917172	0.91602
	203	0.861146	1.45583
	204	0.848769	0.987629
	205	0.924481	0.964036
	206	1.02208	1.35761
	207	0.98236	0.961937
	208	0.945807	1.05102
	209	0.954027	0.801292
	210	0.950923	0.935456
	211	0.88077	0.968969
	212	0.90339	0.890472
	213	1.08971	0.958455
	214	0.911466	1.1001
	215	0.927089	0.873385
	216	0.907531	0.917395
	217	0.940369	0.903382
	218	0.978607	0.805882
	219	0.915807	1.11542
	220	1.0095	0.903558
	221	0.899995	0.798226
	222	0.838177	1.03007
	223	1.03975	1.0023
	224	0.923012	0.90522
	225	1.11301	0.898131
	226	1.04529	0.93065
	227	0.993031	1.20884
	228	0.933197	0.997688
	229	0.914305	0.84875
	230	0.859875	0.815905
	231	0.901405	0.863173
	232	1.01079	0.80393
	233	1.00117	0.855877
	234	0.996676	0.801756
	235	1.04266	0.920905
	236	1.01772	0.875772
	237	0.911319	0.900588
	238	0.935311	0.835015
	239	0.830043	0.921587
	240	0.869232	0.947549
	241	0.880458	0.94729
	242	0.880561	0.910812
	243	0.875778	0.91097
	244	0.813525	0.819709
	245	0.917959	0.887984
	246	0.973968	0.868792
	247	0.925126	0.952003
	248	0.909337	0.922382
	249	0.913741	1.09574
	250	0.878341	0.88275
	251	0.935628	0.833682
	252	0.975646	0.843269
	253	0.905499	0.826338
	254	0.874272	0.92015
	255	0.87268	0.764512
	256	0.81721	1.13016
	257	0.833559	0.825799
	258	1.01858	0.862737
	259	1.02489	0.962325
	260	0.93379	0.910941
	261	0.852952	0.911836
	262	0.975102	1.14447
	263	0.88842	0.767741
	264	0.994305	0.892873
	265	0.954686	0.801506
	266	0.958057	0.871368
	267	1.00507
	268	0.917696
	269	1.01784
	270	0.909895

## Sheet: S3E
IP3R1/2/3 KO																																							STIM1 KO
	Time(min)	WT 0 μg/ml FPP				Mean	SEM	WT 12 μg/ml FPP				Mean	SEM	WT 30 μg/ml FPP				Mean	SEM	IP3R1/2/3 KO 0 μg/ml FPP				Mean	SEM	IP3R1/2/3 KO 12 μg/ml FPP				Mean	SEM	IP3R1/2/3 KO 30 μg/ml FPP				Mean	SEM			Time(min)	WT 0 μg/ml FPP				Mean	SEM	WT 12 μg/ml FPP
		1.1916	1.02939	1.24462	0.989649	1.11381	0.0617161	0.952094	1.21233	1.12235	0.931287	1.05452	0.0678122	1.01333	1.021	0.983416	1.00428	1.0055	0.00811684	1.0182	1.05388	0.986944	1.05409	1.02828	0.0161543	1.03582	1.00622	1.02284	0.965603	1.00762	0.01526	1.01918	0.974715	0.935233	0.942203	0.967832	0.0191555				1.1916	1.02939	1.24462	0.989649	1.11381	0.0617161	0.952094	1.21233	1.12235
		0.918936	0.938776	1.1356	1.101	1.02358	0.0552904	1.00123	1.26068	0.953965	0.872192	1.02202	0.0839011	1.02379	1.07482	0.990313	0.884071	0.993247	0.0403263	1.11712	1.01385	0.979147	1.03717	1.03682	0.0292999	1.01378	1.04252	0.947549	1.01997	1.00595	0.0204237	0.978957	0.936563	0.903595	0.999515	0.954658	0.0214815				0.918936	0.938776	1.1356	1.101	1.02358	0.0552904	1.00123	1.26068	0.953965
		1.01668	1.04852	1.07896	1.0702	1.05359	0.0138661	0.952066	1.17285	1.02372	0.893351	1.0105	0.0603261	0.82658	0.981578	1.03539	0.978673	0.955556	0.0449259	1.09325	0.910219	0.982612	1.03128	1.00434	0.0386883	0.917609	0.89932	1.11746	0.936636	0.967757	0.0504799	0.876116	1.17728	0.917497	0.987781	0.989669	0.066649				1.01668	1.04852	1.07896	1.0702	1.05359	0.0138661	0.952066	1.17285	1.02372
		0.953248	1.05845	0.938418	1.02448	0.993648	0.028624	1.12318	0.976011	0.991423	1.44731	1.13448	0.10938	1.04595	1.14955	0.939211	1.00228	1.03425	0.04424	0.94924	0.986277	1.00723	0.920938	0.965921	0.0191973	1.03224	0.961556	1.00436	0.985542	0.995923	0.0149406	1.03206	1.04272	0.971223	1.02316	1.01729	0.0158674				0.953248	1.05845	0.938418	1.02448	0.993648	0.028624	1.12318	0.976011	0.991423
		0.91752	0.883452	0.880541	0.89864	0.895038	0.00847932	0.793269	0.998989	1.04903	0.83482	0.919028	0.0620497	0.967682	0.957048	0.935508	1.10024	0.990118	0.0373109	1.02568	1.00098	0.902257	0.908658	0.959394	0.0315723	1.10946	1.1161	0.965259	0.99157	1.0456	0.0391821	1.03913	1.0463	1.04153	1.08795	1.05373	0.0115043				0.91752	0.883452	0.880541	0.89864	0.895038	0.00847932	0.793269	0.998989	1.04903
		1.12762	1.10174	0.95204	1.04441	1.05645	0.0389044	0.932599	0.965317	0.950764	0.831899	0.920145	0.0301668	0.989788	0.932335	0.972565	0.942552	0.95931	0.0132699	1.10942	1.05217	1.00906	1.05601	1.05666	0.0205542	0.946933	1.13398	1.01833	1.06437	1.0409	0.0393206	0.949464	0.993446	1.01323	1.00104	0.989295	0.013888				1.12762	1.10174	0.95204	1.04441	1.05645	0.0389044	0.932599	0.965317	0.950764
		1.11409	1.05409	0.866278	1.05639	1.02271	0.0539594	1.01598	1.01313	1.01262	1.37598	1.10443	0.0905214	0.989692	1.01925	1.05011	0.950955	1.0025	0.0211515	0.938406	0.933971	0.886214	1.0051	0.940922	0.0244371	1.02284	1.03968	0.99281	1.0035	1.01471	0.0103877	1.07303	0.915647	0.973237	0.936165	0.974521	0.0349333				1.11409	1.05409	0.866278	1.05639	1.02271	0.0539594	1.01598	1.01313	1.01262
		1.09614	1.07052	0.959605	1.04003	1.04157	0.0296322	1.05056	0.993561	1.00046	1.03335	1.01948	0.0135145	0.94577	1.01537	1.13987	1.04178	1.0357	0.040197	1.26088	1.0038	0.992375	0.936471	1.04838	0.0723433	1.09804	0.866483	1.03757	0.9912	0.998323	0.0490885	0.912534	1.07224	1.04568	0.956938	0.99685	0.0373845				1.09614	1.07052	0.959605	1.04003	1.04157	0.0296322	1.05056	0.993561	1.00046
		1.04426	1.10078	1.0275	1.01494	1.04687	0.0189453	1.08096	0.935994	1.05114	1.19933	1.06686	0.0540987	0.982495	0.891835	1.01849	0.914438	0.951815	0.0294134	1.04919	1.06398	0.916957	1.11682	1.03674	0.0424833	0.861082	0.940756	1.14027	0.974111	0.979054	0.0587351	0.964569	0.955324	1.05311	1.00907	0.99552	0.0224988				1.04426	1.10078	1.0275	1.01494	1.04687	0.0189453	1.08096	0.935994	1.05114
		0.981031	0.913389	1.02107	0.935143	0.962659	0.0240392	1.16198	0.960078	1.1198	0.890081	1.03299	0.0644941	1.01476	0.982712	1.04661	1.03432	1.0196	0.0139359	1.00245	1.06382	1.04941	0.929936	1.0114	0.0301518	0.982228	1.10218	0.937526	1.12935	1.03782	0.0462508	1.05855	1.08099	1.00461	0.93236	1.01913	0.0330662				0.981031	0.913389	1.02107	0.935143	0.962659	0.0240392	1.16198	0.960078	1.1198
		0.860105	0.939364	0.918567	1.10288	0.955229	0.0519978	0.951298	0.996527	0.929995	0.827456	0.926319	0.0357544	1.03601	1.07983	0.943539	0.951307	1.00267	0.0331664	0.898613	1.02101	1.08412	0.987333	0.99777	0.0386628	0.958534	0.847704	0.884619	1.05271	0.935891	0.0452444	0.866377	1.02728	1.08613	0.977343	0.989282	0.0466111				0.860105	0.939364	0.918567	1.10288	0.955229	0.0519978	0.951298	0.996527	0.929995
		0.983296	1.02711	0.921662	0.949044	0.970278	0.0227557	0.882879	0.853087	1.03317	1.06248	0.957904	0.0526124	1.06452	0.881404	0.998148	1.15156	1.02391	0.0569474	0.845915	1.02312	1.21523	1.01734	1.0254	0.075454	0.959125	1.09857	0.996657	1.02754	1.02047	0.0295527	0.98479	0.954507	0.98844	0.936009	0.965936	0.0125436				0.983296	1.02711	0.921662	0.949044	0.970278	0.0227557	0.882879	0.853087	1.03317
		0.99281	0.973098	0.983372	1.02285	0.993033	0.0107235	1.14955	0.860653	0.874837	0.839019	0.931015	0.0732164	1.10674	0.983448	1.03777	1.09948	1.05686	0.0289515	0.945059	1.0191	0.955708	0.949375	0.96731	0.0174004	1.04056	1.09109	0.893379	1.00596	1.00775	0.0419385	1.08771	1.01803	0.992797	1.08173	1.04507	0.023499				0.99281	0.973098	0.983372	1.02285	0.993033	0.0107235	1.14955	0.860653	0.874837
		0.922357	0.977276	0.993656	0.953309	0.961649	0.0154975	1.03469	0.974861	1.01418	0.941269	0.991251	0.0207766	0.943315	1.04451	0.975269	0.951195	0.978573	0.0230069	0.995499	1.03694	1.02381	1.04876	1.02625	0.011448	1.00194	0.955583	1.06424	0.995139	1.00422	0.0224639	1.0595	0.9281	0.988106	1.0161	0.997952	0.027528				0.922357	0.977276	0.993656	0.953309	0.961649	0.0154975	1.03469	0.974861	1.01418
		0.955706	0.984425	1.09967	0.956309	0.999028	0.0342106	0.866026	1.00298	0.976809	1.40201	1.06196	0.117173	1.04677	0.929712	0.877138	0.984925	0.959637	0.0364387	0.950708	0.920763	1.12824	0.941517	0.985307	0.0480544	0.992451	1.00299	1.02657	1.09341	1.02885	0.0226693	0.942022	0.831935	1.0176	1.08178	0.968334	0.0536926				0.955706	0.984425	1.09967	0.956309	0.999028	0.0342106	0.866026	1.00298	0.976809
		1.01565	0.967892	1.09527	1.01276	1.02289	0.0264871	0.93939	1.01954	0.997869	0.884215	0.960254	0.0304782	0.997996	1.11019	1.02069	0.99202	1.03022	0.0273603	0.945625	0.915043	0.95152	1.02048	0.958166	0.0222555	0.957971	1.12366	0.890456	0.963825	0.983977	0.0494461	1.04787	0.879393	0.898146	1.02043	0.96146	0.0425125				1.01565	0.967892	1.09527	1.01276	1.02289	0.0264871	0.93939	1.01954	0.997869
		1.00074	0.986243	0.965385	0.878708	0.957769	0.0273344	1.11418	0.932058	1.00445	0.863654	0.978583	0.0535628	1.0079	0.954572	1.03171	1.06867	1.01571	0.0239094	0.912674	1.0565	1.06096	1.08734	1.02937	0.0394893	1.04001	0.881131	1.04786	0.866585	0.958896	0.0492127	1.08382	1.08745	0.970217	0.970349	1.02796	0.0333083				1.00074	0.986243	0.965385	0.878708	0.957769	0.0273344	1.11418	0.932058	1.00445
		0.908216	0.945497	0.91777	0.949266	0.930187	0.0101459	0.998069	0.871348	0.893416	0.870292	0.908281	0.0304002	0.996908	0.99084	1.00424	0.947248	0.984809	0.0128168	0.942086	0.924571	0.868201	0.951386	0.921561	0.018635	1.02939	0.890483	1.01225	0.93297	0.966272	0.0328512	1.02431	1.07807	1.19961	1.04006	1.08551	0.0396717				0.908216	0.945497	0.91777	0.949266	0.930187	0.0101459	0.998069	0.871348	0.893416
		0	0	0	0	0	0	0	0	0	0	0	0	0	0	0	0	0	0	0	0	0	0	0	0	0	0	0	0	0	0	0	0	0	0	0	0				0	0	0	0	0	0	0	0	0
		0	0	0	0	0	0	0	0	0	0	0	0	0	0	0	0	0	0	0	0	0	0	0	0	0	0	0	0	0	0	0	0	0	0	0	0				0	0	0	0	0	0	0	0	0
		0	0	0	0	0	0	0	0	0	0	0	0	0	0	0	0	0	0	0	0	0	0	0	0	0	0	0	0	0	0	0	0	0	0	0	0				0	0	0	0	0	0	0	0	0
		0	0	0	0	0	0	0	0	0	0	0	0	0	0	0	0	0	0	0	0	0	0	0	0	0	0	0	0	0	0	0	0	0	0	0	0				0	0	0	0	0	0	0	0	0
		0	0	0	0	0	0	0	0	0	0	0	0	0	0	0	0	0	0	0	0	0	0	0	0	0	0	0	0	0	0	0	0	0	0	0	0				0	0	0	0	0	0	0	0	0
		0	0	0	0	0	0	0	0	0	0	0	0	0	0	0	0	0	0	0	0	0	0	0	0	0	0	0	0	0	0	0	0	0	0	0	0				0	0	0	0	0	0	0	0	0
		0	0	0	0	0	0	0	0	0	0	0	0	0	0	0	0	0	0	0	0	0	0	0	0	0	0	0	0	0	0	0	0	0	0	0	0				0	0	0	0	0	0	0	0	0
		0	0	0	0	0	0	0	0	0	0	0	0	0	0	0	0	0	0	0	0	0	0	0	0	0	0	0	0	0	0	0	0	0	0	0	0				0	0	0	0	0	0	0	0	0
		0	0	0	0	0	0	0	0	0	0	0	0	0	0	0	0	0	0	0	0	0	0	0	0	0	0	0	0	0	0	0	0	0	0	0	0				0	0	0	0	0	0	0	0	0
		1.11078	0.913858	1.7741	1.10454	1.22582	0.188387	1.2221	1.50429	1.03123	1.02058	1.19455	0.11315	1.06579	1.17715	1.21882	1.17905	1.1602	0.0329034	1.1346	1.19191	1.45287	1.35226	1.28291	0.073014	1.96646	2.69533	0.936483	1.84239	1.86017	0.360821	1.11809	1.05138	1.1048	1.0718	1.08652	0.0152282				1.11078	0.913858	1.7741	1.10454	1.22582	0.188387	1.2221	1.50429	1.03123
		1.22724	1.22186	1.1596	1.18136	1.19751	0.0162652	1.24838	1.30841	0.993736	0.977031	1.13189	0.0855366	1.23951	1.25037	1.32867	1.20318	1.25543	0.0264144	0.995165	1.09584	1.1254	1.08394	1.07509	0.0280299	1.66288	2.61014	0.892376	1.16317	1.58214	0.378001	1.15121	1.25843	1.1703	1.29539	1.21883	0.0345882				1.22724	1.22186	1.1596	1.18136	1.19751	0.0162652	1.24838	1.30841	0.993736
		1.27593	1.16903	1.16649	1.28228	1.22343	0.0321728	1.20335	1.28243	1.01674	1.14401	1.16163	0.0560038	1.42734	1.18945	1.45482	1.09028	1.29047	0.0894547	1.21314	1.09254	1.16715	1.16915	1.1605	0.0250145	1.65419	2.33141	0.971878	1.70723	1.66618	0.277852	1.21959	1.25271	1.06393	1.23072	1.19174	0.0431544				1.27593	1.16903	1.16649	1.28228	1.22343	0.0321728	1.20335	1.28243	1.01674
		1.19644	1.17511	1.1754	1.14396	1.17273	0.0108134	1.37026	1.12802	1.16573	1.04818	1.17805	0.0685973	1.09277	1.31733	1.1866	1.18701	1.19593	0.0461397	1.16439	1.79357	1.33131	1.27282	1.39052	0.138728	1.70011	2.72664	1.06986	1.20103	1.67441	0.376102	1.14252	1.21731	1.33554	1.34984	1.2613	0.0494925				1.19644	1.17511	1.1754	1.14396	1.17273	0.0108134	1.37026	1.12802	1.16573
		1.11834	1.2632	1.22653	1.26375	1.21795	0.0343275	1.24742	1.18121	1.15143	1.0348	1.15371	0.0444243	1.30869	1.28059	1.26267	1.27574	1.28192	0.00969223	1.06233	1.14895	1.26443	1.18406	1.16494	0.041881	1.33253	1.49616	0.956096	1.17614	1.24023	0.115058	1.12699	1.33366	1.32713	1.3411	1.28222	0.0518225				1.11834	1.2632	1.22653	1.26375	1.21795	0.0343275	1.24742	1.18121	1.15143
		1.14709	1.23108	1.15893	1.15445	1.17289	0.0195512	1.35898	1.3573	1.1431	0.924458	1.19596	0.103727	1.447	1.17806	1.23997	1.18366	1.26217	0.0631743	0.941314	1.04279	1.16185	1.10062	1.06164	0.0468996	1.65663	2.45136	0.835156	1.12353	1.51667	0.354995	1.23013	1.19786	1.3562	1.25818	1.26059	0.0341698				1.14709	1.23108	1.15893	1.15445	1.17289	0.0195512	1.35898	1.3573	1.1431
		1.20544	1.16997	1.2111	1.12621	1.17818	0.019569	1.34497	1.14416	1.19906	1.07373	1.19048	0.0575302	1.28495	1.41396	1.41287	1.29727	1.35226	0.0353973	1.14892	1.12908	1.12924	1.15428	1.14038	0.00657052	1.29219	2.72056	0.920235	1.22868	1.54042	0.401681	1.2242	1.18619	1.28658	1.07526	1.19306	0.0443843				1.20544	1.16997	1.2111	1.12621	1.17818	0.019569	1.34497	1.14416	1.19906
		1.18908	1.15281	1.32082	1.32593	1.24716	0.0446325	1.45748	1.23153	1.26661	1.09366	1.26232	0.075	1.12338	1.35953	1.33984	1.24788	1.26766	0.0538959	0.997125	1.03682	1.08085	1.21604	1.08271	0.0476187	1.54053	2.78954	0.895472	1.27334	1.62472	0.4102	1.36833	1.27296	0.988283	1.33621	1.24144	0.0866809				1.18908	1.15281	1.32082	1.32593	1.24716	0.0446325	1.45748	1.23153	1.26661
		1.17602	1.12658	1.09672	1.15562	1.13874	0.0172926	1.21057	1.14701	1.10515	1.24201	1.17619	0.0308394	1.39887	1.22811	1.47461	1.33323	1.35871	0.0522421	1.02182	1.20533	1.29179	1.15644	1.16885	0.0564332	1.98834	2.65408	0.925851	1.51279	1.77026	0.366061	1.21131	1.35231	1.26461	1.46004	1.32207	0.0544046				1.17602	1.12658	1.09672	1.15562	1.13874	0.0172926	1.21057	1.14701	1.10515
		1.20937	1.15023	1.59077	1.10385	1.26355	0.111189	1.44713	1.1667	1.19651	1.20562	1.25399	0.0649132	1.38966	1.2473	1.27635	1.37899	1.32308	0.0359228	1.08505	1.00335	1.12115	1.4566	1.16654	0.0997769	1.59349	2.76671	1.00787	1.20227	1.64259	0.393998	1.32683	1.41349	1.427	1.17476	1.33552	0.0579986				1.20937	1.15023	1.59077	1.10385	1.26355	0.111189	1.44713	1.1667	1.19651
		1.18553	1.08815	1.55524	0.976477	1.20135	0.125456	1.40461	1.22972	0.994211	1.06166	1.17255	0.091844	1.24724	1.23259	1.29263	1.2173	1.24744	0.0162568	1.00522	1.13691	1.49521	0.964634	1.15049	0.120646	1.70447	2.71085	0.930906	1.20944	1.63892	0.391477	1.37111	1.15596	1.34741	1.28449	1.28974	0.0481918				1.18553	1.08815	1.55524	0.976477	1.20135	0.125456	1.40461	1.22972	0.994211
		1.03183	1.17005	1.86706	1.02924	1.27455	0.200225	1.35922	1.07938	1.0741	1.0304	1.13577	0.0752857	1.29654	1.1582	1.29214	1.35445	1.27533	0.0415451	1.0033	0.933125	1.11838	0.994027	1.01221	0.0386618	1.60781	2.78398	0.910614	1.18715	1.62239	0.412873	1.32199	1.16249	1.33697	1.10312	1.23114	0.0581345				1.03183	1.17005	1.86706	1.02924	1.27455	0.200225	1.35922	1.07938	1.0741
		1.27082	1.23311	1.09064	0.995317	1.14747	0.0638562	1.26718	1.06856	1.15943	1.0576	1.13819	0.0486771	1.34755	1.39262	1.20243	1.27058	1.30329	0.0420124	0.997004	1.03637	1.20372	1.13356	1.09266	0.0468385	1.8873	2.63246	0.904682	1.14003	1.64112	0.391236	1.19795	1.38652	1.20632	1.26768	1.26462	0.043506				1.27082	1.23311	1.09064	0.995317	1.14747	0.0638562	1.26718	1.06856	1.15943
		1.23292	1.12884	1.16872	1.11956	1.16251	0.0257777	1.20808	1.11034	1.13139	1.11413	1.14098	0.0228288	1.33632	1.08604	1.35044	1.34927	1.28052	0.0649031	1.22645	1.11938	1.24668	1.15621	1.18718	0.0297743	1.63156	2.58646	0.974974	1.12823	1.5803	0.363522	1.34214	1.21416	1.0855	1.29091	1.23318	0.0558097				1.23292	1.12884	1.16872	1.11956	1.16251	0.0257777	1.20808	1.11034	1.13139
		1.18483	1.15962	1.07061	1.08012	1.12379	0.0284969	1.28552	1.14867	1.07965	1.24077	1.18865	0.0461699	1.29672	1.28157	1.36684	1.32908	1.31855	0.0188998	0.997172	1.04594	1.36686	0.985927	1.09897	0.0902405	1.63826	2.72903	0.920582	1.417	1.67622	0.381666	1.18321	1.30714	1.21537	1.48196	1.29692	0.0670343				1.18483	1.15962	1.07061	1.08012	1.12379	0.0284969	1.28552	1.14867	1.07965
		1.18123	1.20055	1.08013	0.919835	1.09544	0.0642134	1.35946	1.08081	1.2515	1.05362	1.18635	0.0724379	1.32764	1.26668	1.22029	1.35925	1.29347	0.0310462	1.06108	0.928432	1.11643	0.965072	1.01775	0.0431734	1.62845	2.65087	0.907265	1.15298	1.58489	0.385567	1.28008	1.17628	1.03247	1.2442	1.18326	0.0546764				1.18123	1.20055	1.08013	0.919835	1.09544	0.0642134	1.35946	1.08081	1.2515
		1.17114	1.36465	1.18317	1.0331	1.18802	0.0680132	1.26016	1.1054	1.09524	1.13677	1.14939	0.0379648	1.21589	1.18256	1.39813	1.31267	1.27731	0.0488183	1.08917	1.16515	1.34819	1.13318	1.18392	0.0569286	1.58716	2.6913	0.907352	1.16689	1.58818	0.393477	1.25446	1.22195	1.1661	1.21092	1.21336	0.0182623				1.17114	1.36465	1.18317	1.0331	1.18802	0.0680132	1.26016	1.1054	1.09524
		1.25833	1.11531	1.13411	0.992732	1.12512	0.0543513	1.10466	1.12164	1.22386	1.09151	1.13542	0.0301187	1.36396	1.32069	1.27436	1.32106	1.32002	0.018296	1.04052	1.09027	1.06815	1.08712	1.07152	0.011428	1.90046	2.68223	0.921246	1.18656	1.67262	0.394972	1.3543	1.39599	1.54553	1.27803	1.39346	0.056266				1.25833	1.11531	1.13411	0.992732	1.12512	0.0543513	1.10466	1.12164	1.22386
		1.22578	1.24353	1.08432	1.13901	1.17316	0.0373938	1.13261	1.11634	1.20848	1.23308	1.17263	0.0284455	1.36041	1.36279	1.27505	1.26472	1.31574	0.0265635	0.939958	1.15901	1.24489	0.965491	1.07734	0.0742322	1.85904	2.68142	0.820085	1.20958	1.64253	0.407231	1.43951	1.20676	1.12036	1.14822	1.22871	0.0725361				1.22578	1.24353	1.08432	1.13901	1.17316	0.0373938	1.13261	1.11634	1.20848
		1.06426	1.05421	1.66876	1.00559	1.1982	0.157374	1.31202	1.0746	1.09491	1.09076	1.14307	0.0564858	1.22452	1.43509	1.23918	1.27177	1.29264	0.0485001	0.998584	1.00292	1.12698	1.13054	1.06475	0.036971	1.55841	2.5529	0.941064	1.35666	1.60226	0.341948	1.07592	1.19832	1.19245	1.25034	1.17926	0.0368195				1.06426	1.05421	1.66876	1.00559	1.1982	0.157374	1.31202	1.0746	1.09491
		0	0	0	0	0	0	0	0	0	0	0	0	0	0	0	0	0	0	0	0	0	0	0	0	0	0	0	0	0	0	0	0	0	0	0	0				0	0	0	0	0	0	0	0	0
		0	0	0	0	0	0	0	0	0	0	0	0	0	0	0	0	0	0	0	0	0	0	0	0	0	0	0	0	0	0	0	0	0	0	0	0				0	0	0	0	0	0	0	0	0
		0	0	0	0	0	0	0	0	0	0	0	0	0	0	0	0	0	0	0	0	0	0	0	0	0	0	0	0	0	0	0	0	0	0	0	0				0	0	0	0	0	0	0	0	0
		0	0	0	0	0	0	0	0	0	0	0	0	0	0	0	0	0	0	0	0	0	0	0	0	0	0	0	0	0	0	0	0	0	0	0	0				0	0	0	0	0	0	0	0	0
		0	0	0	0	0	0	0	0	0	0	0	0	0	0	0	0	0	0	0	0	0	0	0	0	0	0	0	0	0	0	0	0	0	0	0	0				0	0	0	0	0	0	0	0	0
		0	0	0	0	0	0	0	0	0	0	0	0	0	0	0	0	0	0	0	0	0	0	0	0	0	0	0	0	0	0	0	0	0	0	0	0				0	0	0	0	0	0	0	0	0
		0	0	0	0	0	0	0	0	0	0	0	0	0	0	0	0	0	0	0	0	0	0	0	0	0	0	0	0	0	0	0	0	0	0	0	0				0	0	0	0	0	0	0	0	0
		0	0	0	0	0	0	0	0	0	0	0	0	0	0	0	0	0	0	0	0	0	0	0	0	0	0	0	0	0	0	0	0	0	0	0	0				0	0	0	0	0	0	0	0	0
		0	0	0	0	0	0	0	0	0	0	0	0	0	0	0	0	0	0	0	0	0	0	0	0	0	0	0	0	0	0	0	0	0	0	0	0				0	0	0	0	0	0	0	0	0
	0	0	0	0	0	0	0	0	0	0	0	0	0	0	0	0	0	0	0	0	0	0	0	0	0	0	0	0	0	0	0	0	0	0	0	0	0			0	0	0	0	0	0	0	0	0	0
	0.5	1.01582	1.08482	0.997836	1.07526	1.04343	0.0215401	1.17663	1.16004	1.1109	1.19067	1.15956	0.0173847	1.4776	1.50074	1.45107	1.33261	1.44051	0.0373688	1.218	1.21632	0.938295	0.788867	1.04037	0.10653	1.38133	2.46299	0.82379	1.22661	1.47368	0.350079	1.23043	1.50094	1.37478	1.49894	1.40127	0.064136			0.5	1.01582	1.08482	0.997836	1.07526	1.04343	0.0215401	1.17663	1.16004	1.1109
	1	1.16545	1.01874	1.05508	1.01989	1.06479	0.0345958	1.25124	1.07915	1.26686	1.15816	1.18885	0.0437368	1.51797	1.4182	1.42403	1.4513	1.45288	0.022867	1.08923	1.26621	0.87655	0.981774	1.05344	0.0831548	1.63725	2.52122	0.92518	1.36875	1.6131	0.336429	1.46803	1.49259	1.55902	1.62846	1.53703	0.0360319			1	1.16545	1.01874	1.05508	1.01989	1.06479	0.0345958	1.25124	1.07915	1.26686
	1.5	1.13712	1.08445	1.19047	1.18588	1.14948	0.0248116	1.2738	1.10268	1.26644	1.16966	1.20315	0.0410416	1.57139	1.55476	1.53799	1.5599	1.55601	0.00693934	1.13736	1.43692	1.14398	1.14618	1.21611	0.0736274	1.69606	2.55997	0.894587	1.44574	1.64909	0.346715	1.3761	1.60235	1.77893	1.50679	1.56604	0.0847698			1.5	1.13712	1.08445	1.19047	1.18588	1.14948	0.0248116	1.2738	1.10268	1.26644
	2	1.0491	1.18554	1.40773	1.23536	1.21943	0.0740889	1.32176	1.20858	1.27084	1.24211	1.26082	0.0239668	1.49939	1.51509	1.65594	1.56275	1.55829	0.0352258	0.989051	1.37682	1.29387	1.21002	1.21744	0.0833966	1.59897	2.69321	0.853039	1.50231	1.66188	0.381584	1.45011	1.59705	1.80317	1.67449	1.63121	0.0738295			2	1.0491	1.18554	1.40773	1.23536	1.21943	0.0740889	1.32176	1.20858	1.27084
	2.5	1.17318	1.19597	1.63337	1.25755	1.31502	0.107602	1.33637	1.2019	1.32163	1.30421	1.29103	0.0304263	1.83362	1.7468	1.40249	1.45177	1.60867	0.106776	1.05297	1.45435	1.43472	1.17092	1.27824	0.0990638	1.67738	2.58603	0.805456	1.61543	1.67107	0.363956	1.58106	1.80026	1.6943	1.74455	1.70504	0.0466485			2.5	1.17318	1.19597	1.63337	1.25755	1.31502	0.107602	1.33637	1.2019	1.32163
	3	1.2293	1.13528	1.54364	1.31064	1.30472	0.0873307	1.29217	1.24534	1.26557	1.26828	1.26784	0.00958822	1.94224	1.73008	1.85288	1.59748	1.78067	0.0749661	1.01592	1.1645	1.38424	1.16303	1.18192	0.07591	1.52675	2.62601	1.10386	1.76074	1.75434	0.320776	1.68268	1.85805	2.03694	1.75304	1.83268	0.0770323			3	1.2293	1.13528	1.54364	1.31064	1.30472	0.0873307	1.29217	1.24534	1.26557
	3.5	1.14268	1.20367	1.34318	1.18493	1.21861	0.0434367	1.25067	1.36254	1.25579	1.32665	1.29891	0.0273939	1.91502	1.89433	1.87901	1.78497	1.86833	0.0287496	1.14615	1.08933	1.22528	1.30951	1.19257	0.0479231	1.45768	2.68703	0.965772	1.69832	1.7022	0.361941	1.61659	1.95622	1.95423	1.78436	1.82785	0.0811234			3.5	1.14268	1.20367	1.34318	1.18493	1.21861	0.0434367	1.25067	1.36254	1.25579
	4	1.13154	1.17227	1.35277	1.23108	1.22192	0.0481653	1.31859	1.23358	1.42242	1.38919	1.34095	0.0418263	1.93304	1.9757	1.78562	1.83306	1.88186	0.0438434	1.12958	1.04355	1.26463	1.24511	1.17072	0.0518169	1.70925	2.53495	0.989856	1.68412	1.72954	0.316002	1.8646	1.9668	1.86445	1.89479	1.89766	0.0241244			4	1.13154	1.17227	1.35277	1.23108	1.22192	0.0481653	1.31859	1.23358	1.42242
	4.5	1.18167	1.20183	1.34185	1.2296	1.23874	0.035746	1.58251	1.25865	1.36116	1.39132	1.39841	0.0676156	1.99053	2.19365	1.82439	1.81839	1.95674	0.0884708	1.15768	1.26678	1.21477	1.15032	1.19739	0.0272478	1.84737	2.62583	0.891444	1.83917	1.80095	0.354876	2.01952	2.30109	1.97935	1.96746	2.06686	0.0788688			4.5	1.18167	1.20183	1.34185	1.2296	1.23874	0.035746	1.58251	1.25865	1.36116
	5	1.18379	1.05032	1.19414	1.10057	1.1322	0.0344028	1.47243	1.33689	1.52826	1.5805	1.47952	0.0524141	1.94545	1.92408	1.8275	1.98944	1.92162	0.0341963	1.10248	1.14336	1.26651	1.44542	1.23945	0.0770015	1.56928	2.58381	0.998687	1.94224	1.77351	0.332556	1.92768	2.13346	2.03962	2.23083	2.0829	0.0648118			5	1.18379	1.05032	1.19414	1.10057	1.1322	0.0344028	1.47243	1.33689	1.52826
	5.5	1.0942	1.12705	1.17896	1.06655	1.11669	0.0241611	1.40843	1.31222	1.58289	1.4831	1.44666	0.0573157	2.14949	2.03193	1.91634	1.99529	2.02327	0.0484969	1.04497	1.13659	1.1135	1.0898	1.09622	0.0195708	1.84804	2.77209	1.11484	1.75738	1.87309	0.341219	1.95983	2.09061	1.95878	2.22981	2.05976	0.0645843			5.5	1.0942	1.12705	1.17896	1.06655	1.11669	0.0241611	1.40843	1.31222	1.58289
	6	1.07073	1.09756	1.23114	1.12797	1.13185	0.0351004	1.44403	1.25725	1.4407	1.76735	1.47733	0.106065	2.02251	2.18225	1.82621	1.99144	2.0056	0.0729583	1.15505	1.91636	1.07959	1.16249	1.32837	0.196889	1.87762	2.66561	1.07202	1.82303	1.85957	0.325524	2.0991	2.26878	2.25516	2.30323	2.23157	0.0452997			6	1.07073	1.09756	1.23114	1.12797	1.13185	0.0351004	1.44403	1.25725	1.4407
	6.5	1.20654	1.12153	1.11833	1.11873	1.14128	0.0217642	1.37963	1.55425	1.51442	1.56676	1.50376	0.0428555	2.25578	2.23306	1.9286	2.06579	2.12081	0.0768038	0.97151	1.05282	1.09272	1.21377	1.08271	0.0504438	1.9548	2.63794	1.16992	1.84342	1.90152	0.300523	2.1257	2.27514	2.26794	2.05524	2.181	0.0542339			6.5	1.20654	1.12153	1.11833	1.11873	1.14128	0.0217642	1.37963	1.55425	1.51442
	7	1.07096	1.22719	1.13363	1.19189	1.15592	0.034264	1.62378	1.39763	1.41339	1.71133	1.53653	0.0777943	2.11641	2.33191	2.0303	1.98434	2.11574	0.0770798	0.974641	1.04786	1.06458	1.13768	1.05619	0.0334554	2.04525	2.50918	1.13384	1.73252	1.8552	0.288564	2.26391	2.31966	2.40911	2.33702	2.33242	0.0299437			7	1.07096	1.22719	1.13363	1.19189	1.15592	0.034264	1.62378	1.39763	1.41339
	7.5	1.19015	1.15495	1.15767	1.08937	1.14803	0.0211261	1.58728	1.51837	1.49902	1.62385	1.55713	0.0292106	2.16389	2.22659	2.06656	2.0542	2.12781	0.0410567	0.909156	0.909048	1.22949	1.30081	1.08712	0.103808	1.88085	2.28814	1.13016	1.43816	1.68432	0.253461	2.16635	2.37887	2.52042	2.328	2.34841	0.0730733			7.5	1.19015	1.15495	1.15767	1.08937	1.14803	0.0211261	1.58728	1.51837	1.49902
	8	1.03467	1.10363	1.13679	0.946155	1.05531	0.0421463	1.54148	1.518	1.51659	1.70183	1.56948	0.0444849	2.13121	2.20076	2.20341	2.27809	2.20337	0.0299964	0.998621	0.945751	1.10318	1.14969	1.04931	0.0467909	1.81231	2.31941	1.09582	1.75357	1.74528	0.250996	2.32174	2.32802	2.54326	2.35497	2.387	0.0525855			8	1.03467	1.10363	1.13679	0.946155	1.05531	0.0421463	1.54148	1.518	1.51659
	8.5	1.00526	1.17336	1.20119	1.18837	1.14205	0.045948	1.57043	1.4507	1.37202	1.66578	1.51473	0.0647975	2.37792	2.22948	2.31283	2.29496	2.3038	0.03052	1.01187	0.968033	1.18482	1.12975	1.07362	0.0503967	1.82537	2.2738	1.1497	1.47661	1.68137	0.240884	2.3308	2.56353	2.8548	2.5611	2.57756	0.107324			8.5	1.00526	1.17336	1.20119	1.18837	1.14205	0.045948	1.57043	1.4507	1.37202
	9	1.26811	1.02265	1.10019	1.23177	1.15568	0.0571596	1.69007	1.55111	1.33504	1.73421	1.57761	0.0897755	2.44477	2.45253	2.14007	2.21004	2.31185	0.0802775	1.05132	1.14538	1.15179	1.26993	1.1546	0.0447775	1.65906	2.30262	1.18463	1.6248	1.69278	0.230195	2.42818	2.58364	2.61684	2.5208	2.53736	0.0414874			9	1.26811	1.02265	1.10019	1.23177	1.15568	0.0571596	1.69007	1.55111	1.33504
	9.5	1.20578	1.04126	1.3361	1.05147	1.15865	0.0701068	1.77928	1.75148	1.47927	1.61463	1.65617	0.0690773	2.32973	2.43434	2.38249	2.45145	2.3995	0.0274924	0.983393	1.19522	1.08651	1.15839	1.10588	0.0466529	1.99196	2.26679	1.20952	1.6963	1.79114	0.226172	2.59092	2.61784	2.66452	2.52895	2.60056	0.0282977			9.5	1.20578	1.04126	1.3361	1.05147	1.15865	0.0701068	1.77928	1.75148	1.47927
	10	1.18362	1.01845	1.33108	1.06883	1.15049	0.0694112	1.60277	1.58625	1.33918	1.64147	1.54242	0.068727	2.32067	2.49887	2.34191	2.54302	2.42612	0.0556539	1.02471	0.992572	1.12567	1.26143	1.10109	0.0604993	1.76167	2.17577	1.2347	1.71212	1.72107	0.192579	2.59991	2.82822	2.92069	2.65769	2.75163	0.0743259			10	1.18362	1.01845	1.33108	1.06883	1.15049	0.0694112	1.60277	1.58625	1.33918
	10.5	1.13055	1.11955	1.18315	1.06414	1.12435	0.0244007	1.77706	1.68041	1.37894	1.72918	1.6414	0.0896823	2.39504	2.37739	2.4841	2.47123	2.43194	0.026774	1.03131	1.29245	1.2517	1.26348	1.20973	0.0600884	1.8253	2.33337	1.29017	1.72131	1.79254	0.214284	2.7456	2.75415	2.937	2.77384	2.80265	0.045172			10.5	1.13055	1.11955	1.18315	1.06414	1.12435	0.0244007	1.77706	1.68041	1.37894
	11	1.27168	1.05505	1.19731	1.20073	1.18119	0.0454068	1.68118	1.62295	1.47336	1.60169	1.5948	0.0438267	2.47355	2.66017	2.5102	2.46319	2.52678	0.0455938	0.925803	1.03801	1.182	1.30415	1.11249	0.0826463	1.87975	2.43003	1.32982	1.90607	1.88642	0.224673	2.42659	2.68365	2.82767	2.67709	2.65375	0.08331			11	1.27168	1.05505	1.19731	1.20073	1.18119	0.0454068	1.68118	1.62295	1.47336
	11.5	1.24709	1.13746	1.21624	0.988569	1.14734	0.0577372	1.82331	1.5723	1.45548	1.63091	1.6205	0.0768088	2.39461	2.58678	2.65746	2.41542	2.51357	0.0644524	1.08825	1.04336	1.29716	1.32359	1.18809	0.0713983	1.78112	2.45237	1.33465	1.69723	1.81634	0.233094	2.8192	2.91104	2.94354	3.12606	2.94996	0.0643331			11.5	1.24709	1.13746	1.21624	0.988569	1.14734	0.0577372	1.82331	1.5723	1.45548
	12	1.12105	1.03307	1.26039	1.12813	1.13566	0.0468617	1.86289	1.6439	1.45006	1.76829	1.68129	0.0891687	2.69312	2.67853	2.47848	2.7225	2.64316	0.0556494	0.964635	0.990951	1.14092	1.26414	1.09016	0.0697874	2.01429	2.75456	1.37725	1.64589	1.948	0.298882	3.02455	2.99913	3.10862	3.20979	3.08552	0.0475714			12	1.12105	1.03307	1.26039	1.12813	1.13566	0.0468617	1.86289	1.6439	1.45006
	12.5	1.08624	1.08666	1.31112	1.0839	1.14198	0.0563815	1.67278	1.88503	1.42546	1.63857	1.65546	0.0940693	2.70227	2.72958	2.84231	2.45637	2.68263	0.081281	1.1304	0.964033	1.21545	1.3511	1.16525	0.0810165	1.72449	2.34436	1.2152	1.86247	1.78663	0.232237	2.75733	2.86523	3.10435	3.04163	2.94213	0.0797288			12.5	1.08624	1.08666	1.31112	1.0839	1.14198	0.0563815	1.67278	1.88503	1.42546
	13	1.10735	1.0321	1.38222	1.18048	1.17554	0.0752593	1.78438	1.57144	1.65643	1.62949	1.66044	0.044961	2.64237	2.84109	2.66258	2.55771	2.67594	0.059553	1.15235	1.00964	1.29068	1.31986	1.19313	0.0712429	1.69514	2.45664	1.29257	1.68108	1.78136	0.243654	2.81701	3.05281	3.21431	3.16088	3.06125	0.0880699			13	1.10735	1.0321	1.38222	1.18048	1.17554	0.0752593	1.78438	1.57144	1.65643
	13.5	1.09952	1.08943	1.20904	1.05951	1.11438	0.0326771	1.68463	1.78546	1.61593	1.61544	1.67537	0.0401346	2.60717	2.83319	2.84165	2.536	2.7045	0.0781207	1.10099	0.968589	1.14979	1.24329	1.11566	0.0572271	1.75161	2.49857	1.2986	1.87266	1.85536	0.247447	2.87606	3.07022	3.36592	3.33314	3.16134	0.11585			13.5	1.09952	1.08943	1.20904	1.05951	1.11438	0.0326771	1.68463	1.78546	1.61593
	14	1.13572	1.13777	1.27617	1.12176	1.16785	0.0362802	1.94793	1.87912	1.50713	1.75721	1.77285	0.0969533	2.63506	2.97132	2.78332	2.66889	2.76465	0.0758413	1.09417	1.01262	1.10752	1.20624	1.10514	0.0396941	1.98104	2.71165	1.23108	1.89351	1.95432	0.302907	3.03502	3.1699	3.12184	3.48617	3.20323	0.0983548			14	1.13572	1.13777	1.27617	1.12176	1.16785	0.0362802	1.94793	1.87912	1.50713
	14.5	1.17907	1.20385	1.20647	1.05316	1.16064	0.0363521	1.96333	1.74322	1.48498	1.48611	1.66941	0.115272	2.84525	3.11685	3.09015	2.52656	2.8947	0.13709	0.993177	1.18873	1.09254	1.15848	1.10823	0.0432906	1.81098	2.62426	1.38412	1.77851	1.89947	0.260349	2.92942	3.36164	3.21579	3.38188	3.22218	0.104366			14.5	1.17907	1.20385	1.20647	1.05316	1.16064	0.0363521	1.96333	1.74322	1.48498
	15	1.21802	1.13856	1.3533	1.13474	1.21115	0.051122	1.81992	1.66038	1.69161	1.76095	1.73322	0.0357331	2.59784	3.03576	2.95858	2.90118	2.87334	0.095883	1.0879	1.02578	1.12504	1.13552	1.09356	0.0247955	1.85447	2.66597	1.33154	2.0001	1.96302	0.274781	3.03298	3.26049	3.38481	3.23264	3.22773	0.0728583			15	1.21802	1.13856	1.3533	1.13474	1.21115	0.051122	1.81992	1.66038	1.69161
	15.5	1.1599	1.16897	1.34258	1.12273	1.19854	0.0490424	1.95057	1.71323	1.81781	1.68883	1.79261	0.0596219	2.68026	2.87989	2.99738	2.76935	2.83172	0.0686747	1.14143	0.965566	1.18739	1.35012	1.16113	0.0790772	1.83967	2.78586	1.27507	2.24244	2.03576	0.319174	3.08172	3.41437	3.43118	3.51805	3.36133	0.095932			15.5	1.1599	1.16897	1.34258	1.12273	1.19854	0.0490424	1.95057	1.71323	1.81781
	16	1.13658	1.02289	1.27812	1.05437	1.12299	0.0569924	1.94945	1.91498	1.65617	1.62781	1.7871	0.0842749	2.87623	3.04623	3.00898	2.87888	2.95258	0.043981	0.987751	1.0085	1.19854	1.19859	1.09835	0.058018	2.03204	2.66137	1.35468	2.34163	2.09743	0.278929	3.04583	3.4384	3.64394	3.47783	3.4015	0.126645			16	1.13658	1.02289	1.27812	1.05437	1.12299	0.0569924	1.94945	1.91498	1.65617
	16.5	1.35731	1.14064	1.3246	1.07884	1.22535	0.0682543	1.81907	2.05095	1.54134	1.69567	1.77676	0.107614	3.04672	3.09974	3.24299	2.93462	3.08102	0.0640268	0.995276	1.15841	1.01854	1.13402	1.07656	0.0407978	1.94267	2.9007	1.27281	2.07537	2.04789	0.334148	3.06094	3.68408	3.51938	3.60274	3.46678	0.139397			16.5	1.35731	1.14064	1.3246	1.07884	1.22535	0.0682543	1.81907	2.05095	1.54134
	17	1.142	1.14117	1.28757	1.22756	1.19957	0.0356518	1.91447	1.92751	1.79567	1.59984	1.80937	0.0758791	3.44101	3.00901	3.32222	3.15188	3.23103	0.0948517	1.29477	1.26544	1.08211	1.10229	1.18615	0.0547288	1.82634	2.75784	1.24543	2.14292	1.99313	0.315448	3.14226	3.42026	3.86598	3.75197	3.54512	0.164222			17	1.142	1.14117	1.28757	1.22756	1.19957	0.0356518	1.91447	1.92751	1.79567
	17.5	1.17508	1.19713	1.24118	1.14253	1.18898	0.0207007	1.90332	1.8058	1.79263	1.66493	1.79167	0.0489298	3.06747	3.204	3.41537	3.01143	3.17457	0.0898786	1.04661	1.2818	1.14658	1.27388	1.18722	0.0561828	1.90535	2.53381	1.26598	2.23449	1.98491	0.271839	3.3379	3.57641	3.84758	3.76783	3.63243	0.113471			17.5	1.17508	1.19713	1.24118	1.14253	1.18898	0.0207007	1.90332	1.8058	1.79263
	18	1.23186	1.00478	1.37043	1.0575	1.16614	0.0836132	1.98915	1.98938	1.74014	1.69486	1.85338	0.0789933	3.12564	3.24731	3.33595	3.10999	3.20472	0.0534325	1.0081	1.14165	1.1382	1.30747	1.14885	0.0613291	1.76466	2.15663	1.26208	2.26323	1.86165	0.226782	3.22156	3.91571	3.7507	4.18896	3.76923	0.203697			18	1.23186	1.00478	1.37043	1.0575	1.16614	0.0836132	1.98915	1.98938	1.74014
	18.5	1.25982	1.11659	1.15907	1.20949	1.18625	0.0310166	2.02509	1.91324	1.81336	1.82678	1.89462	0.0487986	2.93055	3.36385	3.51964	3.34577	3.28996	0.125997	0.929329	1.3735	1.2031	1.20003	1.17649	0.0918162	2.04479	2.11004	1.24467	2.19992	1.89985	0.220699	3.27129	3.50194	4.10616	3.86972	3.68728	0.186222			18.5	1.25982	1.11659	1.15907	1.20949	1.18625	0.0310166	2.02509	1.91324	1.81336
	19	1.01328	1.19496	1.20715	1.01745	1.10821	0.053668	1.87463	2.06119	1.85576	1.73427	1.88146	0.0674999	2.97701	2.97351	3.6467	3.29584	3.22327	0.160099	1.01487	1.1095	1.22115	1.31354	1.16477	0.0650873	1.94123	2.18181	1.49895	2.36737	1.99734	0.187637	3.04972	3.87118	4.22194	4.24988	3.84818	0.27975			19	1.01328	1.19496	1.20715	1.01745	1.10821	0.053668	1.87463	2.06119	1.85576
	19.5	1.08674	1.19309	1.23215	1.06087	1.14321	0.0411982	2.2239	2.21922	1.93098	1.60362	1.99443	0.14718	3.30413	3.33322	3.73991	3.36383	3.43527	0.102274	1.07519	1.18776	1.14013	1.11772	1.1302	0.0234419	1.88152	2.14076	1.27463	2.21795	1.87872	0.213828	3.46957	3.52754	3.98188	4.022	3.75025	0.146025			19.5	1.08674	1.19309	1.23215	1.06087	1.14321	0.0411982	2.2239	2.21922	1.93098
	20	1.29343	1.12327	1.35058	1.11437	1.22041	0.0598293	2.08273	1.90124	1.77035	1.5976	1.83798	0.102575	3.35451	3.30513	3.71499	3.39471	3.44233	0.0927121	1.12605	1.06663	1.19721	1.2402	1.15752	0.0383645	1.9198	1.99879	1.3054	2.22418	1.86204	0.196432	3.45818	3.82413	4.00846	4.33384	3.90615	0.182755			20	1.29343	1.12327	1.35058	1.11437	1.22041	0.0598293	2.08273	1.90124	1.77035
	20.5	1.29564	1.12658	1.29102	1.23339	1.23666	0.0393308	1.90407	1.99943	1.75727	1.77312	1.85847	0.0573545	3.25966	3.43846	3.72162	3.53595	3.48892	0.0963781	1.25453	1.09703	1.30793	1.21565	1.21878	0.0447763	1.99575	2.28514	1.42516	2.06883	1.94372	0.183446	3.51828	4.09328	3.84822	3.97295	3.85818	0.123853			20.5	1.29564	1.12658	1.29102	1.23339	1.23666	0.0393308	1.90407	1.99943	1.75727
	21	1.28699	1.2249	1.33502	1.17205	1.25474	0.0356055	2.01195	2.11034	1.61144	1.73523	1.86724	0.116511	3.32089	3.36048	3.79078	3.35204	3.45605	0.111901	1.02355	1.25644	1.13602	1.40446	1.20512	0.0817073	1.89433	2.31813	1.25815	1.93694	1.85188	0.219648	3.50461	3.7744	3.99788	4.39084	3.91693	0.187408			21	1.28699	1.2249	1.33502	1.17205	1.25474	0.0356055	2.01195	2.11034	1.61144
	21.5	1.14916	1.09557	1.41595	1.15299	1.20342	0.0720458	2.09315	2.22896	1.67818	1.6632	1.91587	0.144277	3.61952	3.4846	3.89428	3.64743	3.66146	0.0853619	1.11737	1.23292	1.19661	1.20884	1.18894	0.0250197	1.78556	2.52928	1.22058	1.95642	1.87296	0.269406	3.37926	4.23776	4.07931	4.44785	4.03604	0.231573			21.5	1.14916	1.09557	1.41595	1.15299	1.20342	0.0720458	2.09315	2.22896	1.67818
	22	1.20568	1.17884	1.45354	1.15228	1.24759	0.0695117	2.18396	2.08813	1.74912	1.77872	1.94998	0.109357	3.27513	3.70103	3.8325	3.55289	3.59039	0.119603	0.985985	1.29873	1.10786	1.26233	1.16373	0.0722616	1.77007	2.86665	1.41152	1.94899	1.99931	0.309954	3.5746	4.09998	3.95207	4.33624	3.99072	0.15968			22	1.20568	1.17884	1.45354	1.15228	1.24759	0.0695117	2.18396	2.08813	1.74912
	22.5	1.16049	1.13072	1.24318	1.0276	1.1405	0.0445218	2.05964	2.17256	1.657	1.62397	1.87829	0.139382	3.40309	3.48602	3.67067	3.64837	3.55204	0.0644826	1.0053	1.11187	1.07517	1.3229	1.12881	0.0683683	1.88302	3.03877	1.31077	2.09518	2.08193	0.359394	3.26965	3.9921	3.97037	4.4536	3.92143	0.244169			22.5	1.16049	1.13072	1.24318	1.0276	1.1405	0.0445218	2.05964	2.17256	1.657
	23	1.21589	1.06989	1.28846	1.19551	1.19244	0.0454585	2.14273	1.87491	1.61029	1.61712	1.81126	0.126492	3.21738	3.73197	3.8944	3.62962	3.61834	0.144343	1.11133	1.09902	1.20227	1.06452	1.11929	0.0293833	2.037	3.13473	1.36337	2.15373	2.17221	0.365067	3.42356	4.24117	4.09557	3.9929	3.9383	0.178979			23	1.21589	1.06989	1.28846	1.19551	1.19244	0.0454585	2.14273	1.87491	1.61029
	23.5	1.22064	1.12251	1.3238	1.26907	1.23401	0.0427219	2.07106	2.09147	1.65877	1.66659	1.87197	0.120918	3.66979	3.61871	4.00188	3.79978	3.77254	0.0854205	1.04832	1.27523	1.17888	1.26151	1.19099	0.0520986	2.03871	3.00408	1.37444	2.3958	2.20326	0.340638	3.52876	4.20321	4.16421	4.83683	4.18325	0.267128			23.5	1.22064	1.12251	1.3238	1.26907	1.23401	0.0427219	2.07106	2.09147	1.65877
	24	1.0626	1.09542	1.38121	1.22429	1.19088	0.0724041	2.21369	2.21453	1.63035	1.69861	1.9393	0.159275	3.61223	3.48639	4.19876	3.86859	3.79149	0.15733	1.15661	1.01034	1.09638	1.17923	1.11064	0.0377264	2.18522	3.02482	1.50696	2.13341	2.2126	0.311535	3.87809	4.52932	4.17703	4.69896	4.32085	0.183291			24	1.0626	1.09542	1.38121	1.22429	1.19088	0.0724041	2.21369	2.21453	1.63035
	24.5	1.17209	1.06797	1.41416	1.14628	1.20013	0.0747014	2.15645	2.09046	1.68901	1.68179	1.90443	0.127179	3.61489	3.5599	3.85235	3.62506	3.66305	0.0647018	1.11376	1.06242	1.15894	1.20092	1.13401	0.0297685	2.17249	3.24287	1.34132	2.304	2.26517	0.389389	3.70539	4.06879	4.19801	4.73391	4.17652	0.213057			24.5	1.17209	1.06797	1.41416	1.14628	1.20013	0.0747014	2.15645	2.09046	1.68901
	25	1.21835	0.995497	1.29322	1.08038	1.14686	0.0669974	2.20621	2.22293	1.55318	1.70968	1.923	0.171375	3.77617	3.62526	4.21514	3.91458	3.88279	0.125551	0.985484	1.06732	1.23752	1.27685	1.14179	0.0691518	2.10921	3.10957	1.46321	2.58238	2.31609	0.350087	4.15046	4.33802	4.16178	4.89516	4.38636	0.174951			25	1.21835	0.995497	1.29322	1.08038	1.14686	0.0669974	2.20621	2.22293	1.55318
	25.5	1.12278	1.03433	1.29682	1.19163	1.16139	0.0554446	2.29154	2.17489	1.69828	1.8049	1.9924	0.142728	3.6614	3.73945	4.06901	4.00305	3.86823	0.099101	0.928184	1.03881	1.28095	1.10689	1.08871	0.0739055	2.10288	3.23992	1.49182	2.28487	2.27987	0.362178	3.92189	4.3155	4.40845	4.80152	4.36184	0.180554			25.5	1.12278	1.03433	1.29682	1.19163	1.16139	0.0554446	2.29154	2.17489	1.69828
	26	1.21877	1.17415	1.36547	1.17046	1.23221	0.0457567	2.18316	2.19572	1.5032	1.77397	1.91401	0.168372	3.8073	3.71489	4.17013	3.99054	3.92072	0.100957	0.973721	1.2392	1.2006	1.14869	1.14055	0.0586196	2.49374	3.16409	1.5838	2.27323	2.37871	0.325711	3.76248	4.35783	4.33242	4.72261	4.29384	0.198278			26	1.21877	1.17415	1.36547	1.17046	1.23221	0.0457567	2.18316	2.19572	1.5032
	26.5	1.06792	1.07292	1.44511	1.28916	1.21878	0.091384	2.16008	2.11348	1.54066	1.70287	1.87927	0.15261	3.4485	3.7796	4.14974	3.92043	3.82457	0.146737	0.996252	1.11436	1.04593	1.17169	1.08206	0.0384542	2.25155	3.00848	1.47998	2.36192	2.27548	0.313335	3.69165	4.2872	4.40771	5.10685	4.37335	0.290308			26.5	1.06792	1.07292	1.44511	1.28916	1.21878	0.091384	2.16008	2.11348	1.54066
	27	1.25706	1.14747	1.35465	1.29446	1.26341	0.0435614	2.29355	2.22732	1.71653	1.59369	1.95778	0.177049	3.97689	4.05239	4.27459	3.85193	4.03895	0.0887565	1.11388	1.2631	1.24871	1.28255	1.22706	0.0383592	2.4653	2.84694	1.50333	2.46457	2.32003	0.286738	3.5408	4.31325	4.53512	5.20397	4.39828	0.342826			27	1.25706	1.14747	1.35465	1.29446	1.26341	0.0435614	2.29355	2.22732	1.71653
	27.5	1.2634	1.13413	1.41062	1.16869	1.24421	0.0618339	2.27198	2.1459	1.68265	1.77787	1.9696	0.141897	3.97076	3.61188	4.26644	4.0464	3.97387	0.135985	0.981489	1.2218	1.26387	1.23971	1.17672	0.0656444	2.42459	2.97094	1.60598	2.41615	2.35441	0.281218	4.16526	4.2053	4.53885	5.19719	4.52665	0.238684			27.5	1.2634	1.13413	1.41062	1.16869	1.24421	0.0618339	2.27198	2.1459	1.68265
	28	1.30061	1.16951	1.30366	1.10373	1.21938	0.0496354	2.32561	2.07157	1.72947	1.60084	1.93187	0.164595	3.85901	3.97328	4.29163	3.90562	4.00738	0.0976089	0.943182	1.40411	1.06716	1.21271	1.15679	0.0991456	2.24118	3.37219	1.43404	2.45761	2.37626	0.398385	4.02513	4.33581	4.79802	5.09452	4.56337	0.237816			28	1.30061	1.16951	1.30366	1.10373	1.21938	0.0496354	2.32561	2.07157	1.72947
	28.5	1.26831	1.10184	1.22036	1.20672	1.19931	0.0350702	2.07591	2.36873	1.57537	1.73083	1.93771	0.177711	3.82071	3.80119	4.46854	3.90717	3.9994	0.158066	0.99667	1.4304	1.11392	1.28592	1.20673	0.0953228	2.34092	3.29172	1.44463	2.42883	2.37653	0.377495	4.29526	4.72314	4.71032	5.14493	4.71841	0.173461			28.5	1.26831	1.10184	1.22036	1.20672	1.19931	0.0350702	2.07591	2.36873	1.57537
	29	1.25553	1.10578	1.50039	1.16267	1.25609	0.0870845	2.39423	2.08863	1.70015	1.77299	1.989	0.159225	4.18808	3.95317	4.4335	3.97458	4.13733	0.11206	1.15644	1.36318	1.04852	1.30914	1.21932	0.0718165	2.46292	3.49253	1.54879	2.65388	2.53953	0.398823	4.08847	4.40227	4.76557	5.24354	4.62496	0.248299			29	1.25553	1.10578	1.50039	1.16267	1.25609	0.0870845	2.39423	2.08863	1.70015
	29.5	1.17369	1.18907	1.3741	1.2522	1.24727	0.0455628	2.17105	2.3357	1.56862	1.74666	1.9555	0.178957	4.14944	3.70899	4.39267	4.30385	4.13874	0.151806	0.985669	1.57844	1.02875	1.22884	1.20542	0.135153	2.33171	3.36926	1.74835	2.39483	2.46104	0.335894	4.29062	4.21678	4.81629	5.08851	4.60305	0.209753			29.5	1.17369	1.18907	1.3741	1.2522	1.24727	0.0455628	2.17105	2.3357	1.56862
	30	1.31856	1.2124	1.38142	1.18086	1.27331	0.0465405	2.66105	2.29078	1.68072	1.82391	2.11411	0.224052	4.00459	3.94068	4.21594	4.41676	4.14449	0.108146	0.968936	1.57846	1.19768	1.24168	1.24669	0.125713	2.4237	3.20912	1.58459	2.4683	2.42143	0.332035	4.05627	4.38545	4.8375	5.43474	4.67849	0.298639			30	1.31856	1.2124	1.38142	1.18086	1.27331	0.0465405	2.66105	2.29078	1.68072
	30.5	1.3045	1.1986	1.34589	1.41256	1.31539	0.0448429	2.54469	2.33891	1.79406	1.91284	2.14762	0.176631	3.96285	4.22424	4.73249	4.04726	4.24171	0.172419	0.968472	1.26308	1.27538	1.23051	1.18436	0.0725821	2.50304	3.23845	1.6523	2.71055	2.52608	0.329838	4.31364	4.4997	4.73059	5.43386	4.74445	0.245115			30.5	1.3045	1.1986	1.34589	1.41256	1.31539	0.0448429	2.54469	2.33891	1.79406
	31	1.28394	1.11523	1.36942	1.30983	1.26961	0.0544811	2.49287	2.20119	1.60285	1.63812	1.98376	0.218142	4.08233	4.38313	4.68361	4.1009	4.31249	0.141558	1.01359	1.38218	1.20019	1.23246	1.20711	0.0757134	2.28218	3.11861	1.61347	2.60326	2.40438	0.314927	4.26396	4.03133	4.86635	5.27233	4.60849	0.282694			31	1.28394	1.11523	1.36942	1.30983	1.26961	0.0544811	2.49287	2.20119	1.60285
	31.5	1.2224	1.03045	1.55647	1.32916	1.28462	0.109681	2.58712	2.2894	1.79674	1.73339	2.10166	0.204025	4.29043	4.23313	4.38779	3.98944	4.2252	0.0848203	0.985688	1.42397	1.0914	1.35334	1.2136	0.104347	2.5972	3.25861	1.70939	2.52378	2.52225	0.317359	4.09387	4.37325	5.14368	5.25682	4.7169	0.285762			31.5	1.2224	1.03045	1.55647	1.32916	1.28462	0.109681	2.58712	2.2894	1.79674
	32	1.25264	1.01469	1.24568	1.13773	1.16269	0.0559045	2.52838	2.26478	1.67504	1.73991	2.05203	0.2065	4.06168	4.07265	4.68106	4.23178	4.26179	0.145058	1.10094	1.16282	1.29049	1.27076	1.20625	0.0449383	2.56493	3.51011	1.51845	2.70311	2.57415	0.408986	4.07837	4.32071	4.88553	5.19089	4.61888	0.254844			32	1.25264	1.01469	1.24568	1.13773	1.16269	0.0559045	2.52838	2.26478	1.67504
	32.5	1.1328	1.18412	1.32624	1.34187	1.24625	0.051859	2.56536	2.56309	1.70893	1.78647	2.15596	0.236243	4.12573	4.00316	4.98259	4.03618	4.28691	0.233333	1.09235	1.19531	1.03511	1.40451	1.18182	0.0812932	2.57293	3.16007	1.72911	2.52599	2.49703	0.293815	4.09107	4.66327	4.92814	5.33444	4.75423	0.260601			32.5	1.1328	1.18412	1.32624	1.34187	1.24625	0.051859	2.56536	2.56309	1.70893
	33	1.2887	1.09029	1.3849	1.17178	1.23392	0.0647342	2.3339	2.51253	1.65608	1.80688	2.07735	0.205309	4.16348	4.34706	4.71067	4.15689	4.34453	0.129761	1.07791	1.12887	1.22531	1.24595	1.16951	0.0397909	2.74143	3.34522	1.50702	2.44384	2.50938	0.383133	4.58132	4.45028	5.01823	5.36836	4.85455	0.209936			33	1.2887	1.09029	1.3849	1.17178	1.23392	0.0647342	2.3339	2.51253	1.65608
	33.5	1.148	1.25118	1.38023	1.26513	1.26114	0.047519	2.46391	2.69823	1.83417	1.73	2.18158	0.236513	4.12979	4.22091	4.6407	4.2927	4.32103	0.111648	1.0891	1.24271	1.14854	1.2872	1.19189	0.0448249	2.74229	3.14749	1.63098	2.59604	2.5292	0.321319	4.34615	4.39886	5.05845	5.34231	4.78644	0.246146			33.5	1.148	1.25118	1.38023	1.26513	1.26114	0.047519	2.46391	2.69823	1.83417
	34	1.32841	1.27507	1.34512	1.27054	1.30479	0.0187995	2.56083	2.60982	1.63844	1.72021	2.13233	0.262262	4.44132	4.34019	4.82481	3.93421	4.38513	0.182988	1.0407	1.13252	1.25884	1.39338	1.20636	0.0767173	2.68752	3.23699	1.5295	2.47585	2.48247	0.355849	4.46678	4.57011	4.92156	5.16252	4.78024	0.160344			34	1.32841	1.27507	1.34512	1.27054	1.30479	0.0187995	2.56083	2.60982	1.63844
	34.5	1.21096	1.14196	1.5052	1.20088	1.26475	0.0815819	2.80802	2.63526	1.73917	1.86545	2.26198	0.268957	4.54532	4.36909	5.15017	4.21334	4.56948	0.205096	1.00959	1.11195	1.14834	1.29593	1.14145	0.0592787	2.97961	2.95974	1.77033	2.47909	2.54719	0.283628	4.17016	4.36481	4.85146	5.38443	4.69272	0.271455			34.5	1.21096	1.14196	1.5052	1.20088	1.26475	0.0815819	2.80802	2.63526	1.73917
	35	1.35331	1.09712	1.34114	1.07651	1.21702	0.0753332	2.52344	2.73448	1.85112	1.70046	2.20238	0.251912	4.95066	4.53256	5.20669	4.426	4.77897	0.182054	1.19767	1.246	1.15189	1.26515	1.21518	0.0254277	2.76111	2.94351	1.5616	2.46955	2.43394	0.306723	4.26331	4.41689	4.94887	5.68274	4.82796	0.320557			35	1.35331	1.09712	1.34114	1.07651	1.21702	0.0753332	2.52344	2.73448	1.85112
	35.5	1.25138	1.18188	1.37078	1.25483	1.26472	0.0391449	2.64592	2.62755	1.78818	1.74906	2.20268	0.25076	4.68314	4.51423	5.35532	4.62876	4.79537	0.189943	1.06078	1.34517	1.24287	1.22311	1.21798	0.058833	2.77786	2.82323	1.6535	2.57226	2.45671	0.273249	4.2725	4.86808	5.20832	5.46666	4.95389	0.258091			35.5	1.25138	1.18188	1.37078	1.25483	1.26472	0.0391449	2.64592	2.62755	1.78818
	36	1.1958	1.08131	1.5163	1.35939	1.2882	0.0950605	2.58407	2.6694	1.97419	1.89942	2.28177	0.200508	4.67878	4.39419	5.24558	4.32153	4.66002	0.209856	1.09298	1.23534	1.15169	1.21274	1.17319	0.0320459	2.77032	2.75626	1.71308	2.54694	2.44665	0.249798	4.45033	4.7947	5.26426	5.75964	5.06723	0.284765			36	1.1958	1.08131	1.5163	1.35939	1.2882	0.0950605	2.58407	2.6694	1.97419
	36.5	1.20895	1.07606	1.41252	1.28854	1.24652	0.070587	2.43561	2.58081	1.82225	1.90996	2.18716	0.188567	4.58096	4.39096	5.41925	4.48451	4.71892	0.236643	1.07319	1.18621	1.10078	1.29823	1.1646	0.0506229	2.99227	2.67858	1.61176	2.68217	2.4912	0.302224	4.4582	4.56026	5.11894	5.77953	4.97923	0.303729			36.5	1.20895	1.07606	1.41252	1.28854	1.24652	0.070587	2.43561	2.58081	1.82225
	37	1.19176	1.0402	1.426	1.2827	1.23516	0.0809193	2.6839	2.59934	2.08062	1.80167	2.29138	0.210781	4.71156	4.38914	5.27314	4.59214	4.7415	0.189299	1.05477	1.19948	1.18798	1.34648	1.19718	0.0596263	3.01626	2.74768	1.81149	2.75404	2.58237	0.264468	4.25982	4.85873	5.05014	5.79574	4.99111	0.316652			37	1.19176	1.0402	1.426	1.2827	1.23516	0.0809193	2.6839	2.59934	2.08062
	37.5	1.22143	1.20721	1.39248	1.1865	1.2519	0.0474042	2.61723	2.82249	1.79754	1.78774	2.25625	0.270933	4.98256	4.4488	5.65914	4.63101	4.93038	0.266981	0.924466	1.21312	1.09681	1.35079	1.1463	0.0903413	3.04145	2.59866	1.73056	2.51381	2.47112	0.272611	4.35368	5.15155	5.59599	5.49002	5.14781	0.281161			37.5	1.22143	1.20721	1.39248	1.1865	1.2519	0.0474042	2.61723	2.82249	1.79754
	38	1.107	1.12154	1.21244	1.35151	1.19812	0.0562006	2.6492	2.66744	1.88809	1.73135	2.23402	0.247079	4.75157	4.75475	5.42179	4.65292	4.89526	0.177095	1.16567	1.26922	1.18511	1.51858	1.28465	0.0811491	2.96186	2.58641	1.81368	2.54977	2.47793	0.240199	4.15635	4.83713	5.18841	5.62096	4.95071	0.30952			38	1.107	1.12154	1.21244	1.35151	1.19812	0.0562006	2.6492	2.66744	1.88809
	38.5	1.22937	1.16059	1.23173	1.2947	1.2291	0.0273914	2.65613	2.5585	2.12748	1.89867	2.31019	0.178902	4.92374	4.69864	5.61422	4.7335	4.99252	0.213052	1.17183	1.46798	1.27901	1.28839	1.3018	0.0613773	2.96728	2.51769	1.7844	2.59531	2.46617	0.24753	4.61716	5.04939	5.49102	5.54813	5.17643	0.217187			38.5	1.22937	1.16059	1.23173	1.2947	1.2291	0.0273914	2.65613	2.5585	2.12748
	39	1.1072	1.20953	1.43938	1.24739	1.25088	0.0694624	2.60511	2.69498	2.14078	1.87374	2.32865	0.194264	4.37379	4.83631	5.74782	4.58092	4.88471	0.302852	0.998342	1.33562	1.20395	1.2877	1.2064	0.0744986	3.20047	2.43112	1.68474	2.49863	2.45374	0.309771	4.53788	4.80259	5.3815	5.78279	5.12619	0.28094			39	1.1072	1.20953	1.43938	1.24739	1.25088	0.0694624	2.60511	2.69498	2.14078
	39.5	1.16228	1.309	1.39275	1.28193	1.28649	0.0476491	2.47868	2.36818	2.03833	1.90205	2.19681	0.135653	4.88577	4.59648	5.79425	4.56385	4.96009	0.28731	1.19779	1.33734	1.15561	1.25664	1.23685	0.0393866	2.82913	2.38929	1.71857	2.74706	2.42101	0.252867	4.47279	4.81035	5.33572	5.82025	5.10978	0.295979			39.5	1.16228	1.309	1.39275	1.28193	1.28649	0.0476491	2.47868	2.36818	2.03833
	40	1.22227	1.16554	1.45822	1.35441	1.30011	0.0659013	2.78082	2.56883	2.05302	1.87934	2.32051	0.212079	4.83175	4.61173	5.59891	4.67829	4.93017	0.227622	1.2064	1.37797	1.17571	1.39829	1.28959	0.057384	2.99821	2.57084	1.76786	2.55905	2.47399	0.256588	4.66232	4.81501	5.62084	5.96816	5.26658	0.314478			40	1.22227	1.16554	1.45822	1.35441	1.30011	0.0659013	2.78082	2.56883	2.05302
	40.5	1.33577	1.23349	1.22536	1.35272	1.28683	0.0333669	2.90919	2.50166	2.00298	1.88701	2.32521	0.235941	5.22416	5.08386	5.80152	4.78762	5.22429	0.212838	1.03386	1.40072	1.23432	1.42681	1.27393	0.090669	3.13106	2.68093	1.83637	2.4267	2.51877	0.270084	4.95167	4.79262	5.56114	6.0525	5.33948	0.289681			40.5	1.33577	1.23349	1.22536	1.35272	1.28683	0.0333669	2.90919	2.50166	2.00298
	41	1.31753	1.25581	1.43966	1.31265	1.33142	0.0387064	2.52487	2.65451	2.19041	1.84415	2.30349	0.181659	5.11682	5.02497	5.88533	4.62916	5.16407	0.262668	1.02157	1.08442	1.22759	1.13057	1.11604	0.043377	2.94409	2.80658	1.76395	2.51196	2.50665	0.263462	4.77994	5.1357	5.40237	6.23284	5.38771	0.309214			41	1.31753	1.25581	1.43966	1.31265	1.33142	0.0387064	2.52487	2.65451	2.19041
	41.5	1.32727	1.07493	1.2543	1.44042	1.27423	0.0766771	2.48501	2.66195	2.11891	2.01532	2.3203	0.152048	5.06127	5.00595	5.88375	4.58693	5.13448	0.271276	1.12584	1.27516	1.24363	1.25016	1.2237	0.0333189	2.94718	2.84395	1.80476	2.1962	2.44802	0.27128	4.53712	4.83651	5.8393	6.20303	5.35399	0.397015			41.5	1.32727	1.07493	1.2543	1.44042	1.27423	0.0766771	2.48501	2.66195	2.11891
	42	1.3959	1.13872	1.28364	1.39981	1.30452	0.0614779	2.63156	2.6425	2.1944	1.77927	2.31193	0.205948	5.0981	4.94755	5.93824	4.60093	5.1462	0.283788	1.04224	1.25541	1.24931	1.23169	1.19466	0.0510552	3.04632	2.96466	1.86254	2.51791	2.59786	0.271225	4.74005	4.88689	5.59929	6.11422	5.33511	0.32039			42	1.3959	1.13872	1.28364	1.39981	1.30452	0.0614779	2.63156	2.6425	2.1944
	42.5	1.2745	1.24059	1.36921	1.40591	1.32255	0.0388927	2.81141	2.54952	2.10584	1.85422	2.33025	0.21536	5.14717	5.24193	6.22691	4.75994	5.34399	0.312225	0.963576	1.33652	1.29182	1.24497	1.20922	0.0839877	3.16533	2.70956	1.83731	2.40157	2.52844	0.278715	4.82932	5.10114	5.883	6.47899	5.57311	0.375568			42.5	1.2745	1.24059	1.36921	1.40591	1.32255	0.0388927	2.81141	2.54952	2.10584
	43	1.47621	1.13702	1.47556	1.27771	1.34162	0.0826641	2.55224	2.54866	2.18477	1.88154	2.2918	0.161651	5.05474	5.38971	6.04404	4.70042	5.29723	0.285957	1.03252	1.22458	1.23377	1.18439	1.16882	0.0466789	3.17322	3.06282	1.7774	2.4137	2.60678	0.323263	4.61454	5.17736	6.06161	6.19133	5.51121	0.374274			43	1.47621	1.13702	1.47556	1.27771	1.34162	0.0826641	2.55224	2.54866	2.18477
	43.5	1.3018	1.15873	1.28965	1.21554	1.24143	0.0335154	2.29191	2.80819	2.15334	1.99971	2.31329	0.175427	5.14819	5.19089	6.07277	5.02652	5.35959	0.240262	1.10672	1.32394	1.23441	1.249	1.22852	0.0450871	3.0868	2.91082	1.6932	2.21208	2.47572	0.322047	4.71359	5.14777	5.84831	6.3659	5.51889	0.366536			43.5	1.3018	1.15873	1.28965	1.21554	1.24143	0.0335154	2.29191	2.80819	2.15334
	44	1.29531	1.07807	1.4518	1.28709	1.27807	0.0766826	2.51641	2.7108	2.04726	1.91423	2.29718	0.188913	5.18119	5.15513	5.95269	4.75676	5.26144	0.250046	1.12245	1.40741	1.26115	1.22428	1.25382	0.0590022	2.96552	2.94505	1.80423	2.71525	2.60751	0.273704	4.76837	5.17503	6.25394	6.29946	5.6242	0.38587			44	1.29531	1.07807	1.4518	1.28709	1.27807	0.0766826	2.51641	2.7108	2.04726
	44.5	1.2262	1.05045	1.45995	1.2577	1.24858	0.0839239	2.56025	2.93669	2.04292	1.93923	2.36977	0.232714	5.24404	5.17731	5.75589	5.0705	5.31194	0.152238	1.03601	1.26803	1.23176	1.30767	1.21087	0.0603125	3.03268	3.02405	1.8061	2.41574	2.56964	0.292627	5.25054	4.93303	6.1461	6.7741	5.77594	0.420306			44.5	1.2262	1.05045	1.45995	1.2577	1.24858	0.0839239	2.56025	2.93669	2.04292
	45	1.17467	1.12815	1.39427	1.45599	1.28827	0.0805769	2.76398	2.84136	2.10125	2.00906	2.42891	0.217183	5.05847	5.50482	6.2296	4.92648	5.42984	0.2939	1.04653	1.29791	1.33335	1.36224	1.26001	0.0723631	3.29162	2.9831	1.8856	2.51019	2.66763	0.30622	5.0166	5.05872	6.39736	6.8172	5.82247	0.461224			45	1.17467	1.12815	1.39427	1.45599	1.28827	0.0805769	2.76398	2.84136	2.10125
	45.5	1.39003	1.17338	1.36795	1.36574	1.32427	0.0505972	2.74375	2.84728	2.27146	2.03967	2.47554	0.191867	5.2023	5.29134	6.70885	5.1643	5.5917	0.373334	1.19635	1.47173	1.27083	1.32576	1.31617	0.0582405	3.28717	3.03044	1.80684	2.43659	2.64026	0.330001	5.31848	5.31372	6.39212	6.58197	5.90158	0.340238			45.5	1.39003	1.17338	1.36795	1.36574	1.32427	0.0505972	2.74375	2.84728	2.27146
	46	1.14999	1.2009	1.28472	1.526	1.2904	0.0832987	2.78508	2.71224	2.39004	2.15656	2.51098	0.146023	5.32548	5.67248	6.12009	5.07709	5.54878	0.22621	1.15661	1.21982	1.08699	1.25453	1.17949	0.0368961	3.20387	3.06227	1.83583	2.27711	2.59477	0.324866	4.70161	5.19081	6.43571	6.50521	5.70833	0.451424			46	1.14999	1.2009	1.28472	1.526	1.2904	0.0832987	2.78508	2.71224	2.39004
	46.5	1.3255	1.18125	1.26821	1.49639	1.31784	0.0664944	2.9179	3.13895	2.27054	2.0437	2.59277	0.2597	5.3675	5.46175	6.66234	5.40649	5.72452	0.313204	1.05492	1.43399	1.29391	1.36044	1.28581	0.0821106	3.17091	2.95314	1.79459	2.6443	2.64074	0.302029	4.89173	4.97883	6.65234	6.70801	5.80773	0.504148			46.5	1.3255	1.18125	1.26821	1.49639	1.31784	0.0664944	2.9179	3.13895	2.27054
	47	1.28594	1.19006	1.25305	1.34665	1.26892	0.0326629	2.75283	2.95334	2.27812	1.9199	2.47605	0.233255	5.28004	5.65158	6.64551	5.07177	5.66223	0.349008	1.14087	1.37095	1.2782	1.42626	1.30407	0.0623891	2.93298	3.21814	1.72715	2.14794	2.50655	0.344514	4.81878	5.21446	6.61827	6.6565	5.827	0.474859			47	1.28594	1.19006	1.25305	1.34665	1.26892	0.0326629	2.75283	2.95334	2.27812
	47.5	1.22683	1.12923	1.38176	1.31777	1.2639	0.0550018	2.89456	2.73302	2.2538	2.02762	2.47725	0.202415	5.68826	5.50901	6.85819	5.16187	5.80433	0.367883	1.25002	1.43594	1.26105	1.32369	1.31768	0.0426278	3.01249	2.91794	1.7218	2.43163	2.52096	0.295216	4.93779	5.34653	6.58601	6.66144	5.88294	0.436024			47.5	1.22683	1.12923	1.38176	1.31777	1.2639	0.0550018	2.89456	2.73302	2.2538
	48	1.26072	1.1879	1.38068	1.5497	1.34475	0.0790351	3.05664	3.04803	2.48015	2.00523	2.64751	0.253037	5.30491	5.50534	6.52653	5.20184	5.63465	0.303897	1.08338	1.3767	1.34708	1.28113	1.27207	0.0659919	2.87283	3.14921	1.85792	2.50427	2.59606	0.279263	4.79494	5.67574	6.67275	7.10067	6.06102	0.516921			48	1.26072	1.1879	1.38068	1.5497	1.34475	0.0790351	3.05664	3.04803	2.48015
	48.5	1.31612	1.37617	1.25368	1.40178	1.33694	0.0330529	2.76852	2.92477	2.34559	1.88203	2.48023	0.233934	5.58486	5.47335	6.55307	5.52475	5.78401	0.257365	1.14193	1.42255	1.15264	1.32804	1.26129	0.0686237	3.20191	3.20348	1.83545	2.24351	2.62108	0.345969	4.96206	5.36215	6.63734	6.89407	5.96391	0.472979			48.5	1.31612	1.37617	1.25368	1.40178	1.33694	0.0330529	2.76852	2.92477	2.34559
	49	1.23119	1.04297	1.28444	1.46538	1.25599	0.0869137	2.80487	2.66797	2.49422	2.05435	2.50535	0.163217	5.64226	5.80511	6.88963	5.59877	5.98394	0.305144	1.27095	1.40528	1.18219	1.46155	1.32999	0.0634476	3.13381	3.21779	1.77384	2.43464	2.64002	0.3379	4.86567	5.64026	6.49202	7.1261	6.03101	0.493497			49	1.23119	1.04297	1.28444	1.46538	1.25599	0.0869137	2.80487	2.66797	2.49422
	49.5	1.29042	1.16918	1.34994	1.38996	1.29987	0.0481255	2.74416	2.74009	2.55395	2.09703	2.53381	0.152201	5.95228	5.6378	6.52221	5.75277	5.96626	0.19637	1.1129	1.4383	1.10871	1.38594	1.26146	0.0876408	3.08044	3.36699	1.70639	2.56362	2.67936	0.364435	5.04077	5.4995	6.71964	7.08978	6.08742	0.48696			49.5	1.29042	1.16918	1.34994	1.38996	1.29987	0.0481255	2.74416	2.74009	2.55395
	50	1.33644	1.11615	1.36647	1.34614	1.2913	0.0587179	2.76743	2.59955	2.42607	1.98346	2.44413	0.168627	5.75872	5.72761	6.81413	5.77511	6.01889	0.265262	1.22369	1.32436	1.31085	1.24879	1.27692	0.0241989	3.15105	3.08165	1.75214	2.53154	2.62909	0.323498	4.78348	5.39389	7.03508	7.46239	6.16871	0.641835			50	1.33644	1.11615	1.36647	1.34614	1.2913	0.0587179	2.76743	2.59955	2.42607
	50.5	1.24158	0.980728	1.33718	1.3814	1.23522	0.0897081	2.89085	2.8355	2.45887	1.95808	2.53582	0.215167	5.70765	5.8729	7.03576	5.55422	6.04263	0.337377	1.13799	1.31818	1.33998	1.46701	1.31579	0.0677459	2.79138	3.44231	1.78768	2.46965	2.62276	0.344103	4.72157	5.76304	7.08248	7.15016	6.17931	0.581418			50.5	1.24158	0.980728	1.33718	1.3814	1.23522	0.0897081	2.89085	2.8355	2.45887
	51	1.28608	1.28048	1.20322	1.43278	1.30064	0.0479318	2.89429	2.77015	2.22371	2.09894	2.49677	0.196976	5.61031	5.67002	7.14568	5.84676	6.06819	0.362652	1.14894	1.35766	1.26573	1.35606	1.2821	0.0493102	3.32606	3.04985	1.95084	2.60834	2.73377	0.29992	5.10745	5.68897	6.78977	7.18628	6.19312	0.480902			51	1.28608	1.28048	1.20322	1.43278	1.30064	0.0479318	2.89429	2.77015	2.22371
	51.5	1.34936	1.12149	1.32128	1.34194	1.28352	0.054335	2.75948	2.96378	2.44985	2.22204	2.59879	0.164104	5.92349	5.75039	7.105	5.9808	6.18992	0.308932	1.11449	1.25736	1.24738	1.55729	1.29413	0.0935682	3.05175	3.09067	1.87398	2.9004	2.7292	0.288012	4.93492	5.54488	6.76382	7.0691	6.07818	0.503611			51.5	1.34936	1.12149	1.32128	1.34194	1.28352	0.054335	2.75948	2.96378	2.44985
	52	1.34198	1.25926	1.29722	1.32239	1.30521	0.0178475	3.08216	2.82194	2.35036	2.26248	2.62924	0.194628	6.03823	5.8439	6.94492	5.77728	6.15108	0.270338	1.12269	1.37993	1.20285	1.39738	1.27571	0.0673237	3.10292	3.09224	1.87153	2.4208	2.62187	0.296663	5.02624	6.01922	7.10447	7.63002	6.44499	0.579752			52	1.34198	1.25926	1.29722	1.32239	1.30521	0.0178475	3.08216	2.82194	2.35036
	52.5	1.2374	1.25388	1.3792	1.26436	1.28371	0.0323102	2.78839	2.78057	2.42502	1.94939	2.48584	0.197879	6.05024	5.83281	6.80697	5.76248	6.11312	0.239252	1.16079	1.55845	1.20807	1.34414	1.31786	0.0891148	3.02056	3.04192	1.73014	2.70777	2.62509	0.307938	4.83325	5.77503	7.0084	7.56925	6.29648	0.61507			52.5	1.2374	1.25388	1.3792	1.26436	1.28371	0.0323102	2.78839	2.78057	2.42502
	53	1.1702	1.23796	1.36157	1.18778	1.23938	0.0431864	2.85939	2.86401	2.53682	1.94762	2.55196	0.215514	6.15475	6.11035	7.34226	5.8395	6.36171	0.33419	1.10502	1.58119	1.14963	1.50851	1.33609	0.121779	3.40712	3.33047	1.85207	2.48615	2.76895	0.370048	5.1014	5.56553	7.28112	7.29755	6.3114	0.572513			53	1.1702	1.23796	1.36157	1.18778	1.23938	0.0431864	2.85939	2.86401	2.53682
	53.5	1.41518	1.16211	1.23302	1.3332	1.28588	0.0555799	2.98001	2.90946	2.41806	2.23938	2.63673	0.182101	5.7648	6.22684	6.8432	5.89568	6.18263	0.2407	1.13851	1.53465	1.16757	1.38274	1.30587	0.0937124	3.40366	3.04415	1.73457	2.67332	2.71392	0.358883	4.86035	5.30885	7.04031	7.5366	6.18653	0.650685			53.5	1.41518	1.16211	1.23302	1.3332	1.28588	0.0555799	2.98001	2.90946	2.41806
	54	1.4777	1.24099	1.25724	1.35482	1.33269	0.0544825	2.84706	2.82402	2.38787	2.02901	2.52199	0.195343	6.09313	5.97824	7.42571	5.64069	6.28444	0.392351	1.11461	1.55927	1.26699	1.26171	1.30064	0.0931595	3.1845	3.35102	1.90111	2.48426	2.73022	0.334125	5.13164	5.6265	7.24536	7.60405	6.40189	0.603558			54	1.4777	1.24099	1.25724	1.35482	1.33269	0.0544825	2.84706	2.82402	2.38787
	54.5	1.21826	1.20142	1.35183	1.31905	1.27264	0.0370282	3.03038	2.84622	2.59956	2.07113	2.63682	0.208192	6.12671	6.03271	7.09248	5.99094	6.31071	0.262131	1.1756	1.57501	1.30951	1.35243	1.35314	0.0829915	3.10325	3.35387	2.00443	2.72646	2.797	0.293972	4.84334	5.42284	7.2893	7.37324	6.23218	0.645718			54.5	1.21826	1.20142	1.35183	1.31905	1.27264	0.0370282	3.03038	2.84622	2.59956
	55	1.25957	1.12891	1.31644	1.32155	1.25662	0.0448269	2.92579	2.96241	2.49693	2.16113	2.63657	0.190472	6.14919	6.17999	7.42586	5.75244	6.37687	0.362961	1.08036	1.52317	1.43261	1.38595	1.35552	0.0960404	3.38033	3.36333	1.85585	2.62168	2.8053	0.362541	5.33063	5.93537	7.30777	7.83078	6.60114	0.582295			55	1.25957	1.12891	1.31644	1.32155	1.25662	0.0448269	2.92579	2.96241	2.49693
	55.5	1.19217	1.13371	1.24022	1.17698	1.18577	0.0219726	2.93027	3.04808	2.52474	2.30686	2.70249	0.17307	6.01513	6.33995	7.35116	5.88495	6.3978	0.331874	1.00717	1.60078	1.19864	1.4006	1.3018	0.127998	3.11407	3.24865	1.81495	2.54807	2.68143	0.326278	5.10247	5.50806	6.71933	7.55768	6.22188	0.562318			55.5	1.19217	1.13371	1.24022	1.17698	1.18577	0.0219726	2.93027	3.04808	2.52474
	56	1.16704	1.15772	1.18302	1.26146	1.19231	0.0236338	2.84309	2.98044	2.44927	2.26221	2.63375	0.167356	6.15602	6.182	7.33767	5.98997	6.41641	0.310015	1.11728	1.52567	1.2229	1.38563	1.31287	0.0898754	3.2064	3.15731	1.822	2.70556	2.72282	0.320728	5.13148	5.61661	6.87743	7.8776	6.37578	0.621272			56	1.16704	1.15772	1.18302	1.26146	1.19231	0.0236338	2.84309	2.98044	2.44927
	56.5	1.32952	1.24883	1.32067	1.16809	1.26678	0.0375286	2.8495	2.83562	2.59053	2.29014	2.64145	0.131339	6.10395	6.40368	7.58965	5.84232	6.4849	0.385692	1.3013	1.58701	1.31593	1.49558	1.42496	0.0697779	3.22637	3.183	1.93531	2.95736	2.82551	0.302535	5.27413	5.79636	7.0811	7.67032	6.45548	0.555072			56.5	1.32952	1.24883	1.32067	1.16809	1.26678	0.0375286	2.8495	2.83562	2.59053
	57	1.29627	1.08558	1.26374	1.246	1.2229	0.0469408	2.96571	2.88359	2.72114	2.20641	2.69421	0.170354	6.2797	6.64748	7.62683	5.96767	6.63042	0.36002	1.13116	1.70358	1.24807	1.3709	1.36342	0.123496	2.79674	3.02445	1.85252	3.31365	2.74684	0.316311	4.99889	5.54241	7.26768	7.67616	6.37128	0.650432			57	1.29627	1.08558	1.26374	1.246	1.2229	0.0469408	2.96571	2.88359	2.72114
	57.5	1.25639	1.32236	1.31814	1.14272			2.9338	2.87717	2.63294	2.13634			6.39686	6.44363	7.76482	5.89874			1.15623	1.52167	1.17178	1.34188			3.15384	3.15182	1.90572	3.08777			4.95227	5.96561	7.07403	8.10136					57.5	1.25639	1.32236	1.31814	1.14272			2.9338	2.87717	2.63294
	58	1.22585	1.22477	1.21854	1.18719			3.18438	2.87297	2.43797	2.06229			6.3293	6.42767	7.90153	5.85903			1.2448	1.59061	1.09763	1.34007			3.375	3.12615	1.86879	3.07161			4.87319	6.14713	6.9913	7.90163					58	1.22585	1.22477	1.21854	1.18719			3.18438	2.87297	2.43797
	58.5	1.43306	1.25858	1.25028	1.07285			3.08707	2.9303	2.67456	2.17196			6.22087	6.52996	8.03181	6.07816			1.24461	1.63078	1.09776	1.37831			3.08776	2.8517	1.8515	3.02752			4.80706	6.02763	6.69471	7.94398					58.5	1.43306	1.25858	1.25028	1.07285			3.08707	2.9303	2.67456
	59	1.29394	1.30009	1.3443	1.11338			2.90513	2.85133	2.48895	2.13997			6.42814	6.51807	8.13961	5.86629			1.1254	1.44415	1.1069	1.37276			3.23455	2.94934	1.92573	3.01772			4.97288	6.10687	7.08276	7.94016					59	1.29394	1.30009	1.3443	1.11338			2.90513	2.85133	2.48895
	59.5	1.14637	1.16464	1.20696	1.31343			2.8069	2.91871	2.77059	2.14345			6.18687	6.49755	8.28611	6.23545			1.13962	1.75855	1.36233	1.38927			2.84587	3.19393	1.89685	3.16028			5.02494	5.96514	7.26622	8.23122					59.5	1.14637	1.16464	1.20696	1.31343			2.8069	2.91871	2.77059
	60	1.28521	1.22561	1.04843	1.14881			2.96032	2.89169	2.55351	2.35681			6.24263	6.72234	8.4259	6.24024			1.029	1.57561	1.28191	1.252			3.03773	2.93116	1.88513	3.00749			4.95455	6.06733	7.05204	8.05581					60	1.28521	1.22561	1.04843	1.14881			2.96032	2.89169	2.55351
[truncated: 27 more columns]

## Sheet: S4A
Orai1 KO																												Orai2 KO
	Time(min)	Control FPP				Mean	SEM	Orai1 KO FPP				Mean	SEM	Control				Mean	SEM	Orai1 KO				Mean	SEM				Control FPP				Mean	SEM	Orai2 KO FPP				Mean	SEM	Control				Mean	SEM	Orai2 KO
		1.10284	1.11868	1.03622	0.976882	1.05866	0.0325897	1.11314	1.20936	0.979055	0.850588	1.03804	0.0783203	1.01859	1.00123	1.03986	1.00224	1.01548	0.00904863	0.968032	1.01051	0.958149	1.04723	0.99598	0.0205142				1.10284	1.11868	1.03622	0.976882	1.05866	0.0325897	0.92712	1.01796	0.988988	0.98818	0.980561	0.0191124	1.01859	1.00123	1.03986	1.00224	1.01548	0.00904863	1.1303	1.2063	0.97511
		0.953532	0.973888	1.05106	0.917872	0.974087	0.0281467	1.1623	0.93896	1.08392	0.987437	1.04315	0.0498485	0.917696	1.16047	1.09055	0.958108	1.03171	0.0566124	0.985968	0.987192	1.10427	1.10086	1.04457	0.0334906				0.953532	0.973888	1.05106	0.917872	0.974087	0.0281467	0.841196	0.840183	0.870834	1.13797	0.922545	0.0721586	0.917696	1.16047	1.09055	0.958108	1.03171	0.0566124	1.00846	0.8337	0.883713
		0.959734	0.951817	1.0503	0.899084	0.965234	0.0313883	1.08326	0.977022	1.24139	1.14387	1.11139	0.0553783	1.03288	1.19559	1.1115	0.970488	1.07761	0.0487712	1.02374	0.873503	1.1053	0.968185	0.992682	0.0486925				0.959734	0.951817	1.0503	0.899084	0.965234	0.0313883	1.03557	1.08956	0.882389	1.16046	1.042	0.0590282	1.03288	1.19559	1.1115	0.970488	1.07761	0.0487712	0.946069	0.886304	1.00547
		1.06973	0.962838	1.07105	1.02595	1.03239	0.0254413	0.998126	0.860115	1.11755	0.873436	0.962307	0.060363	0.926222	1.07901	1.01789	1.04766	1.01769	0.0329451	1.04635	0.924943	1.05549	1.02527	1.01301	0.0300302				1.06973	0.962838	1.07105	1.02595	1.03239	0.0254413	0.894764	0.836206	0.95213	1.03275	0.928964	0.0419153	0.926222	1.07901	1.01789	1.04766	1.01769	0.0329451	0.909436	0.883475	1.22941
		0.921489	0.850992	0.917621	1.08037	0.942618	0.0486846	1.09974	1.02602	1.07434	1.00877	1.05222	0.0210604	1.0325	0.962588	1.05553	1.00486	1.01387	0.0199867	1.06148	0.947689	1.06866	0.981248	1.01477	0.0298738				0.921489	0.850992	0.917621	1.08037	0.942618	0.0486846	0.938144	0.826737	0.901872	0.959848	0.90665	0.0291988	1.0325	0.962588	1.05553	1.00486	1.01387	0.0199867	0.956566	0.792453	1.02336
		0.969515	0.902473	0.992695	0.853273	0.929489	0.0318013	0.924431	1.1123	1.09152	1.06519	1.04836	0.0424193	1.00013	1.02233	0.929351	1.02254	0.99359	0.0220492	0.971081	0.989546	0.946497	1.13039	1.00938	0.0412902				0.969515	0.902473	0.992695	0.853273	0.929489	0.0318013	0.945627	0.996948	0.945043	0.953798	0.960354	0.0123605	1.00013	1.02233	0.929351	1.02254	0.99359	0.0220492	1.01442	0.896223	0.978828
		0.885717	0.901456	0.971094	0.888074	0.911585	0.0201365	0.969565	0.8633	1.1924	1.00327	1.00713	0.0685809	0.948623	1.19498	1.06425	0.969768	1.04441	0.0561331	1.13986	0.953106	1.15004	1.00741	1.0626	0.0488624				0.885717	0.901456	0.971094	0.888074	0.911585	0.0201365	0.814095	0.858252	0.930659	1.03552	0.909631	0.0483529	0.948623	1.19498	1.06425	0.969768	1.04441	0.0561331	0.879577	0.916482	0.995236
		0.912906	0.884573	1.06362	0.967708	0.957201	0.039446	0.983144	0.96329	1.0157	1.03954	1.00042	0.0169336	1.02014	1.15541	1.02501	1.029	1.05739	0.0327235	1.01772	0.994326	0.909738	0.928319	0.962527	0.0258438				0.912906	0.884573	1.06362	0.967708	0.957201	0.039446	0.848203	0.930176	0.866687	0.961244	0.901578	0.0265268	1.02014	1.15541	1.02501	1.029	1.05739	0.0327235	1.01195	0.880024	0.789797
		0.963133	0.95912	1.0991	1.04256	1.01598	0.0337163	0.959126	0.880831	1.16186	0.930903	0.98318	0.0617209	0.943428	1.16025	1.17648	0.891815	1.04299	0.0732211	0.867192	0.929465	1.01144	0.87978	0.92197	0.0327134				0.963133	0.95912	1.0991	1.04256	1.01598	0.0337163	0.922102	0.926107	1.0469	1.1876	1.02068	0.0627235	0.943428	1.16025	1.17648	0.891815	1.04299	0.0732211	0.909947	0.820932	0.99338
		0.919656	0.868677	0.88018	1.24936	0.979468	0.0906236	1.08998	0.989102	1.15769	0.99379	1.05764	0.0406513	1.0126	1.25725	1.11579	1.00582	1.09786	0.0587859	1.00183	0.966607	0.949139	1.07091	0.99712	0.0269255				0.919656	0.868677	0.88018	1.24936	0.979468	0.0906236	0.984541	0.862928	0.858785	1.08777	0.948505	0.0548216	1.0126	1.25725	1.11579	1.00582	1.09786	0.0587859	0.945063	0.779257	0.906344
		1.16403	0.800557	0.899956	0.853049	0.929398	0.0808029	0.91669	0.888186	1.01982	1.08482	0.977378	0.0456279	0.899956	1.12456	1.01858	1.08196	1.03126	0.0488852	1.05219	0.944981	1.1498	1.11688	1.06596	0.0451367				1.16403	0.800557	0.899956	0.853049	0.929398	0.0808029	0.811541	0.908832	0.866849	0.995875	0.895774	0.0388616	0.899956	1.12456	1.01858	1.08196	1.03126	0.0488852	0.92963	0.796412	0.875891
		0.884002	0.979113	0.948944	1.11608	0.982035	0.0488895	0.948712	0.809655	1.24161	1.01546	1.00386	0.0900998	1.14545	1.17885	1.15667	1.09131	1.14307	0.0185974	1.14913	0.940894	0.986717	1.08933	1.04152	0.0474299				0.884002	0.979113	0.948944	1.11608	0.982035	0.0488895	0.934852	0.952465	1.02157	1.00014	0.977255	0.0202066	1.14545	1.17885	1.15667	1.09131	1.14307	0.0185974	0.924036	0.757753	0.891364
		0.948802	0.899215	0.955944	0.908567	0.928132	0.0142002	0.985359	1.01909	1.10038	0.975074	1.01998	0.0284033	1.00485	1.11875	1.12226	1.01182	1.06442	0.0324197	0.996124	0.930875	1.01234	1.00272	0.985516	0.0185152				0.948802	0.899215	0.955944	0.908567	0.928132	0.0142002	0.889016	0.966335	0.968715	1.0938	0.979466	0.0423682	1.00485	1.11875	1.12226	1.01182	1.06442	0.0324197	0.921859	0.67255	1.0177
		0.903227	0.907653	0.89852	0.936553	0.911488	0.00856046	0.912361	0.985649	1.12732	1.05392	1.01981	0.046038	0.932812	1.16315	1.27233	1.04937	1.10441	0.0730998	0.995469	0.902423	0.907888	1.10842	0.97855	0.0482534				0.903227	0.907653	0.89852	0.936553	0.911488	0.00856046	1.0213	0.847268	0.834575	0.956407	0.914887	0.0447859	0.932812	1.16315	1.27233	1.04937	1.10441	0.0730998	0.966396	0.83661	1.02574
		0.906109	0.989562	0.920518	1.12257	0.984688	0.0494354	0.895116	0.800017	1.01622	1.08948	0.950208	0.0641268	1.08842	1.14498	0.998956	0.903756	1.03403	0.0528115	0.947478	0.878887	0.991866	1.01372	0.957987	0.0297503				0.906109	0.989562	0.920518	1.12257	0.984688	0.0494354	0.870826	0.878123	0.912654	1.12289	0.946124	0.059625	1.08842	1.14498	0.998956	0.903756	1.03403	0.0528115	0.968817	1.00385	0.882114
		0.8708	0.962459	0.991306	0.943106	0.941918	0.025691	0.949942	0.917098	1.12553	0.973502	0.991517	0.0461428	1.06278	1.08017	1.02771	1.07395	1.06115	0.0117143	1.06827	0.906131	1.12425	0.861024	0.989918	0.063125				0.8708	0.962459	0.991306	0.943106	0.941918	0.025691	0.96057	0.980221	0.841992	0.980237	0.940755	0.0332455	1.06278	1.08017	1.02771	1.07395	1.06115	0.0117143	0.854621	0.824644	1.00212
		1.03716	0.906043	0.972887	0.94565	0.965436	0.0275675	0.911016	1.0591	0.984431	1.02787	0.995605	0.0320848	0.994228	1.11729	0.998234	1.02843	1.03454	0.028617	0.938426	0.872004	0.950286	0.923917	0.921158	0.0172492				1.03716	0.906043	0.972887	0.94565	0.965436	0.0275675	1.01862	0.771175	0.854469	1.05014	0.923601	0.0664915	0.994228	1.11729	0.998234	1.02843	1.03454	0.028617	0.903	1.10614	1.00477
		0.897158	0.881323	0.963777	1.02312	0.941344	0.0325898	0.886858	0.790639	1.02094	1.14941	0.961964	0.0783202	0.981406	0.998767	0.960139	0.997763	0.984519	0.00904862	1.03197	0.989489	1.04185	0.95277	1.00402	0.0205143				0.897158	0.881323	0.963777	1.02312	0.941344	0.0325898	1.07288	0.982044	1.01101	1.01182	1.01944	0.0191123	0.981406	0.998767	0.960139	0.997763	0.984519	0.00904862	0.869699	0.793697	1.02489
		0	0	0	0	0	0	0	0	0	0	0	0	0	0	0	0	0	0	0	0	0	0	0	0				0	0	0	0	0	0	0	0	0	0	0	0	0	0	0	0	0	0	0	0	0
		0	0	0	0	0	0	0	0	0	0	0	0	0	0	0	0	0	0	0	0	0	0	0	0				0	0	0	0	0	0	0	0	0	0	0	0	0	0	0	0	0	0	0	0	0
		0	0	0	0	0	0	0	0	0	0	0	0	0	0	0	0	0	0	0	0	0	0	0	0				0	0	0	0	0	0	0	0	0	0	0	0	0	0	0	0	0	0	0	0	0
		1.1199	1.89097	1.44718	1.20309	1.41529	0.1731	1.2934	1.03939	1.60949	1.2211	1.29084	0.118896	1.16712	1.29733	1.32884	0.745585	1.13472	0.134351	1.3468	1.15561	1.23422	1.26597	1.25065	0.0395617				1.1199	1.89097	1.44718	1.20309	1.41529	0.1731	1.59461	1.33166	1.78559	1.54547	1.56433	0.0932561	1.16712	1.29733	1.32884	0.745585	1.13472	0.134351	1.23525	1.03933	1.15658
		1.13889	1.56548	1.31346	1.14434	1.29054	0.100205	1.46024	1.10429	1.44575	1.2971	1.32684	0.0828384	1.20906	1.35366	1.45914	0.780905	1.20069	0.149021	1.43878	1.22215	1.24816	1.3562	1.31632	0.0500842				1.13889	1.56548	1.31346	1.14434	1.29054	0.100205	1.21079	1.38694	1.16331	1.30958	1.26765	0.0500893	1.20906	1.35366	1.45914	0.780905	1.20069	0.149021	1.12117	0.97746	1.33404
		1.40104	1.00175	1.20945	1.11407	1.18158	0.084574	1.37869	1.08785	1.65676	1.51373	1.40926	0.121248	1.57018	1.29862	1.38166	0.891109	1.28539	0.14318	1.24711	1.28011	1.16648	1.20227	1.22399	0.0249391				1.40104	1.00175	1.20945	1.11407	1.18158	0.084574	1.65672	1.16385	1.52235	1.30909	1.413	0.109633	1.57018	1.29862	1.38166	0.891109	1.28539	0.14318	1.09728	1.2941	0.917314
		1.18051	1.12532	1.31539	1.27189	1.22328	0.0430803	1.35356	1.2837	1.63848	1.39939	1.41878	0.0769972	1.10906	1.3701	1.43566	0.718744	1.15839	0.162639	1.27703	1.08194	1.16386	1.28183	1.20116	0.0481905				1.18051	1.12532	1.31539	1.27189	1.22328	0.0430803	1.24384	1.21893	1.82099	1.19229	1.36901	0.151026	1.10906	1.3701	1.43566	0.718744	1.15839	0.162639	1.02302	1.03545	1.18665
		1.08879	1.17033	1.22104	1.14739	1.15689	0.027422	1.29148	1.09321	1.49983	1.36441	1.31223	0.0848112	1.18065	1.14519	1.33463	0.934636	1.14878	0.0823745	1.31321	1.18108	1.19463	1.17993	1.21721	0.0321722				1.08879	1.17033	1.22104	1.14739	1.15689	0.027422	1.14382	1.26472	1.07477	1.3155	1.1997	0.0550493	1.18065	1.14519	1.33463	0.934636	1.14878	0.0823745	1.11305	1.06914	1.06051
		1.12624	1.59329	1.21054	1.0469	1.24424	0.12105	1.32231	1.05966	1.63148	1.41285	1.35657	0.118347	1.40504	1.39095	1.29058	0.799701	1.22157	0.142912	1.14821	1.1433	1.26337	1.27988	1.20869	0.0365035				1.12624	1.59329	1.21054	1.0469	1.24424	0.12105	1.14399	1.16054	1.25267	1.41269	1.24247	0.0615691	1.40504	1.39095	1.29058	0.799701	1.22157	0.142912	0.995604	1.02258	1.18546
		0.934871	1.9497	1.22564	1.26831	1.34463	0.214863	1.29424	1.2571	1.64135	1.43176	1.40611	0.0869447	1.00859	1.10336	1.17338	0.775607	1.01524	0.0867193	1.24385	1.26902	1.23564	1.15327	1.22544	0.0250849				0.934871	1.9497	1.22564	1.26831	1.34463	0.214863	1.28049	1.14121	1.22244	1.21056	1.21368	0.0285793	1.00859	1.10336	1.17338	0.775607	1.01524	0.0867193	1.05567	0.921398	1.38348
		1.07806	1.98007	1.23859	1.10985	1.35164	0.21233	1.5158	1.10969	1.37825	1.26247	1.31655	0.0862267	1.25173	1.25586	1.33846	0.802631	1.16217	0.121499	1.22706	1.12031	1.17515	1.2549	1.19435	0.029701				1.07806	1.98007	1.23859	1.10985	1.35164	0.21233	1.06594	1.26818	1.45232	1.30642	1.27322	0.0796713	1.25173	1.25586	1.33846	0.802631	1.16217	0.121499	1.22659	1.54058	1.14296
		1.05801	1.88579	1.21692	1.10793	1.31716	0.192425	1.19861	1.04158	1.45332	1.45264	1.28654	0.101301	1.65597	1.14827	1.1823	0.672273	1.1647	0.200917	1.13445	1.11782	1.1444	1.16695	1.14091	0.0102676				1.05801	1.88579	1.21692	1.10793	1.31716	0.192425	1.23127	1.08936	1.49513	1.22576	1.26038	0.0848525	1.65597	1.14827	1.1823	0.672273	1.1647	0.200917	1.15762	0.889361	1.57804
		1.10597	1.95711	1.19333	1.17216	1.35714	0.200853	1.20584	1.07146	1.30134	1.29812	1.21919	0.0539916	1.55465	1.19179	1.41336	1.04065	1.30011	0.114262	1.16476	1.22436	1.04496	1.24761	1.17042	0.0453126				1.10597	1.95711	1.19333	1.17216	1.35714	0.200853	1.20527	1.21781	1.25293	1.27798	1.2385	0.0165805	1.55465	1.19179	1.41336	1.04065	1.30011	0.114262	1.10625	0.968203	1.32607
		1.09214	2.06796	1.26813	1.0567	1.37123	0.236797	1.4433	1.13062	1.62947	1.29985	1.37581	0.105983	1.50022	1.27197	1.24857	0.787341	1.20203	0.149427	1.19385	1.14023	1.14942	1.13154	1.15376	0.0138523				1.09214	2.06796	1.26813	1.0567	1.37123	0.236797	0.959056	1.09484	1.20824	1.17225	1.10859	0.055175	1.50022	1.27197	1.24857	0.787341	1.20203	0.149427	1.29028	1.11982	1.09357
		1.15719	2.04131	1.20612	1.06935	1.36849	0.226049	1.34718	1.19555	1.2629	1.32204	1.28192	0.0337753	1.53263	1.1814	1.32363	0.665866	1.17588	0.184672	1.21868	1.1878	1.19674	1.25144	1.21367	0.0141639				1.15719	2.04131	1.20612	1.06935	1.36849	0.226049	1.14633	0.970126	1.11816	1.2292	1.11595	0.0540198	1.53263	1.1814	1.32363	0.665866	1.17588	0.184672	1.09412	1.35828	1.03976
		1.02268	1.98815	1.36668	1.05219	1.35742	0.224187	1.32719	1.0282	1.38989	1.26155	1.25171	0.0789747	1.58919	1.34207	1.37755	0.661279	1.24252	0.20128	1.12139	1.21314	1.11807	1.14408	1.14917	0.022095				1.02268	1.98815	1.36668	1.05219	1.35742	0.224187	1.14145	1.00431	1.0733	1.34547	1.14113	0.073642	1.58919	1.34207	1.37755	0.661279	1.24252	0.20128	1.21938	1.52886	1.09321
		1.04445	2.06883	1.22333	1.09718	1.35845	0.239749	1.21351	1.20554	1.3745	1.2321	1.25641	0.039754	1.43263	1.44825	1.37647	0.578842	1.20905	0.210633	1.29233	1.07522	1.16302	1.07953	1.15252	0.0507932				1.04445	2.06883	1.22333	1.09718	1.35845	0.239749	1.22275	1.08137	1.1563	1.32055	1.19525	0.0507785	1.43263	1.44825	1.37647	0.578842	1.20905	0.210633	1.07433	1.21829	0.999447
		0.915365	1.95598	1.65423	1.16437	1.42249	0.234895	1.32983	1.09372	1.45258	1.31759	1.29843	0.0747343	1.74102	1.4126	1.2324	0.812485	1.29963	0.193524	1.33309	1.0177	1.21056	1.16975	1.18277	0.065055				0.915365	1.95598	1.65423	1.16437	1.42249	0.234895	1.13646	1.43886	1.01926	1.22226	1.20421	0.0885923	1.74102	1.4126	1.2324	0.812485	1.29963	0.193524	1.0962	1.07118	1.06224
		1.01213	1.93667	1.18471	0.985039	1.27964	0.223431	1.07012	0.949533	1.42867	1.21079	1.16478	0.102895	1.36619	1.23236	1.10424	0.975006	1.16945	0.0840258	1.22794	1.19294	1.11459	1.04252	1.1445	0.0414371				1.01213	1.93667	1.18471	0.985039	1.27964	0.223431	1.09576	1.18472	1.21922	1.22141	1.18028	0.0293987	1.36619	1.23236	1.10424	0.975006	1.16945	0.0840258	1.03562	1.11816	1.0434
		1.03928	2.06713	1.09252	1.01807	1.30425	0.254776	1.34982	1.1097	1.59716	1.24412	1.3252	0.103112	1.48837	1.17509	1.45434	0.869723	1.24688	0.143979	1.31357	1.02229	1.0801	1.23436	1.16258	0.0673515				1.03928	2.06713	1.09252	1.01807	1.30425	0.254776	1.13642	1.07891	1.2913	1.16164	1.16707	0.0448836	1.48837	1.17509	1.45434	0.869723	1.24688	0.143979	1.106	1.14541	0.930796
		1.1103	2.39301	1.12341	1.05331	1.42001	0.324691	1.17197	1.18991	1.32581	1.38622	1.26848	0.0521521	1.47783	1.29162	1.26739	0.624692	1.16538	0.18626	1.23838	1.09467	1.04167	1.16672	1.13536	0.0428479				1.1103	2.39301	1.12341	1.05331	1.42001	0.324691	1.12516	1.0576	1.25252	1.25487	1.17254	0.0488476	1.47783	1.29162	1.26739	0.624692	1.16538	0.18626	1.00307	1.13691	1.21804
		1.06421	2.007	1.22279	1.17734	1.36783	0.215648	1.24497	1.19416	1.2408	1.15506	1.20875	0.0212793	1.39221	1.13941	1.32028	0.811987	1.16597	0.129423	1.164	1.22756	1.11445	1.05463	1.14016	0.0367249				1.06421	2.007	1.22279	1.17734	1.36783	0.215648	1.04848	1.0808	1.05626	1.15682	1.08559	0.0247222	1.39221	1.13941	1.32028	0.811987	1.16597	0.129423	1.04717	1.1428	1.32219
		1.01186	2.17983	1.25542	1.08176	1.38222	0.270754	1.22002	1.23762	1.28985	1.21451	1.2405	0.0171732	1.17815	1.23397	1.4908	0.616495	1.12985	0.184162	1.15077	1.22482	1.16061	1.18101	1.1793	0.0164264				1.01186	2.17983	1.25542	1.08176	1.38222	0.270754	1.17379	0.965911	1.11862	1.11746	1.09395	0.0446566	1.17815	1.23397	1.4908	0.616495	1.12985	0.184162	1.01941	0.990081	1.033
		0	0	0	0	0	0	0	0	0	0	0	0	0	0	0	0	0	0	0	0	0	0	0	0				0	0	0	0	0	0	0	0	0	0	0	0	0	0	0	0	0	0	0	0	0
		0	0	0	0	0	0	0	0	0	0	0	0	0	0	0	0	0	0	0	0	0	0	0	0				0	0	0	0	0	0	0	0	0	0	0	0	0	0	0	0	0	0	0	0	0
	0	0	0	0	0	0	0	0	0	0	0	0	0	0	0	0	0	0	0	0	0	0	0	0	0				0	0	0	0	0	0	0	0	0	0	0	0	0	0	0	0	0	0	0	0	0
	0.5	1.27362	1.32146	1.35212	1.24762	1.2987	0.0234709	1.52173	1.25521	1.49036	1.55919	1.45662	0.0685945	1.37591	1.33506	1.06065	0.777245	1.13721	0.138912	1.26167	1.06583	0.924582	0.994435	1.06163	0.0726478				1.27362	1.32146	1.35212	1.24762	1.2987	0.0234709	1.3818	1.49408	1.29224	1.39719	1.39132	0.0413337	1.37591	1.33506	1.06065	0.777245	1.13721	0.138912	0.796968	0.785102	0.711877
	1	1.38867	1.64045	1.35236	1.36246	1.43598	0.0685825	1.52163	1.34268	1.59213	1.67909	1.53388	0.0714075	1.44424	1.32752	1.27255	0.726359	1.19267	0.159504	1.27918	1.20779	1.07645	1.11109	1.16863	0.0461545				1.38867	1.64045	1.35236	1.36246	1.43598	0.0685825	1.41345	1.46971	1.35083	1.51388	1.43697	0.0353098	1.44424	1.32752	1.27255	0.726359	1.19267	0.159504	0.732982	0.819079	0.83962
	1.5	1.31052	2.07306	1.56176	1.40825	1.5884	0.169625	1.60455	1.38227	1.99351	1.81814	1.69962	0.132341	1.30173	1.52817	1.42461	0.926222	1.29518	0.131406	1.20618	1.15434	1.0078	1.02577	1.09852	0.0485023				1.31052	2.07306	1.56176	1.40825	1.5884	0.169625	1.53649	1.5595	1.42685	1.64915	1.543	0.0457106	1.30173	1.52817	1.42461	0.926222	1.29518	0.131406	0.946336	0.927498	0.87275
	2	1.31177	2.29951	1.69027	1.52978	1.70783	0.211927	1.46797	1.52747	1.9525	1.83362	1.69539	0.117306	1.58577	1.65009	1.39668	0.932994	1.39138	0.161983	1.35731	1.25349	1.25606	1.22715	1.2735	0.0286895				1.31177	2.29951	1.69027	1.52978	1.70783	0.211927	1.38392	1.64135	1.7046	1.68246	1.60308	0.0742192	1.58577	1.65009	1.39668	0.932994	1.39138	0.161983	1.00269	0.806171	0.847221
	2.5	1.46209	2.31626	1.63135	1.54445	1.73854	0.195649	1.58997	1.57693	1.78033	1.78332	1.68264	0.0573303	1.52412	1.78184	1.1486	1.10905	1.3909	0.160398	1.4409	1.29166	1.16758	1.20867	1.2772	0.0603602				1.46209	2.31626	1.63135	1.54445	1.73854	0.195649	1.57935	1.67855	1.6196	1.76428	1.66045	0.040159	1.52412	1.78184	1.1486	1.10905	1.3909	0.160398	1.13271	0.971267	0.900792
	3	1.53348	2.55722	1.77685	1.54916	1.85418	0.240855	1.52137	1.63379	2.04317	1.82511	1.75586	0.114466	1.80512	1.66607	1.38512	1.09584	1.48804	0.157228	1.33015	1.31712	1.18586	1.10389	1.23426	0.0543134				1.53348	2.55722	1.77685	1.54916	1.85418	0.240855	1.5932	1.84087	1.6013	1.81581	1.7128	0.0669263	1.80512	1.66607	1.38512	1.09584	1.48804	0.157228	1.06321	1.18596	1.05431
	3.5	1.53665	2.66863	1.67192	1.70722	1.89611	0.260117	1.67878	1.51049	2.28563	1.93888	1.85345	0.168872	1.59868	1.55709	1.41828	1.25788	1.45798	0.0770479	1.37931	1.25582	1.18881	1.21512	1.25977	0.0421634				1.53665	2.66863	1.67192	1.70722	1.89611	0.260117	1.80715	1.84459	1.89421	1.75684	1.8257	0.0290631	1.59868	1.55709	1.41828	1.25788	1.45798	0.0770479	1.26121	1.33538	1.00648
	4	1.43956	2.57856	1.97762	1.58991	1.89641	0.254064	1.63791	1.57262	2.16938	2.03078	1.85267	0.146223	1.70626	1.46326	1.6108	1.23332	1.50341	0.102973	1.35471	1.30058	1.18281	1.14687	1.24624	0.0488333				1.43956	2.57856	1.97762	1.58991	1.89641	0.254064	1.87823	2.11823	2.07021	2.05812	2.0312	0.052615	1.70626	1.46326	1.6108	1.23332	1.50341	0.102973	1.482	1.39409	1.41789
	4.5	1.52226	2.63972	1.95209	1.81763	1.98292	0.23662	1.87472	1.55602	2.29358	2.07826	1.95064	0.156893	1.58428	1.72266	1.34342	1.15422	1.45114	0.126232	1.36535	1.29914	1.12755	1.2413	1.25833	0.0504259				1.52226	2.63972	1.95209	1.81763	1.98292	0.23662	2.02752	2.3162	2.07776	2.06999	2.12287	0.0653817	1.58428	1.72266	1.34342	1.15422	1.45114	0.126232	1.42579	1.4974	1.38304
	5	1.48328	2.54026	2.07323	1.79012	1.97172	0.224554	1.83389	1.53282	2.32635	2.21119	1.97606	0.181353	1.77888	1.44147	1.28288	0.966592	1.36746	0.168965	1.30522	1.10602	1.17611	1.15521	1.18564	0.0424824				1.48328	2.54026	2.07323	1.79012	1.97172	0.224554	2.14547	2.23824	2.39345	2.2605	2.25941	0.0511522	1.77888	1.44147	1.28288	0.966592	1.36746	0.168965	1.47817	1.5246	1.63531
	5.5	1.62519	2.35417	2.14273	1.99642	2.02962	0.153512	1.823	1.71809	2.25385	2.1652	1.99004	0.129788	1.86201	1.51238	1.57098	0.862868	1.45206	0.21075	1.48671	1.19265	1.08864	1.19998	1.24199	0.0854437				1.62519	2.35417	2.14273	1.99642	2.02962	0.153512	2.17738	2.68989	2.4755	2.35809	2.42521	0.107436	1.86201	1.51238	1.57098	0.862868	1.45206	0.21075	1.29531	1.47235	1.64972
	6	1.77571	2.36358	2.09672	2.04112	2.06928	0.120533	1.62001	1.74542	2.47062	2.24909	2.02129	0.202262	1.9609	1.42553	1.47336	0.904269	1.44101	0.215959	1.58243	1.18652	1.02026	1.17045	1.23992	0.120153				1.77571	2.36358	2.09672	2.04112	2.06928	0.120533	2.78755	3.07835	2.73647	2.4256	2.75699	0.13368	1.9609	1.42553	1.47336	0.904269	1.44101	0.215959	1.27414	1.59632	1.87304
	6.5	1.85266	2.17499	2.21026	2.12273	2.09016	0.0811841	1.99641	1.95993	2.74298	2.27013	2.24236	0.180658	2.00779	1.45493	1.29046	0.882305	1.40887	0.233116	1.44609	1.23259	1.1061	1.2505	1.25882	0.0702082				1.85266	2.17499	2.21026	2.12273	2.09016	0.0811841	2.5029	3.38927	2.76344	2.41289	2.76713	0.2203	2.00779	1.45493	1.29046	0.882305	1.40887	0.233116	1.24485	1.64778	1.63321
	7	1.6848	2.23005	2.39947	2.04561	2.08998	0.153174	2.13837	1.88337	2.67053	2.49047	2.29569	0.176352	1.69057	1.67154	1.37494	0.879958	1.40425	0.189113	1.32509	1.3141	1.16259	1.09888	1.22516	0.0560936				1.6848	2.23005	2.39947	2.04561	2.08998	0.153174	2.78378	3.51932	2.79243	2.8802	2.99393	0.176479	1.69057	1.67154	1.37494	0.879958	1.40425	0.189113	1.2253	1.63037	1.79071
	7.5	2.0068	2.54454	2.33226	2.22535	2.27724	0.111918	2.17258	1.79628	2.95635	2.71386	2.40977	0.26202	1.65664	1.77606	1.5166	0.813003	1.44058	0.215806	1.29181	1.19199	1.16437	1.04591	1.17352	0.0505817				2.0068	2.54454	2.33226	2.22535	2.27724	0.111918	3.05582	3.61436	2.76146	2.84178	3.06835	0.192311	1.65664	1.77606	1.5166	0.813003	1.44058	0.215806	1.23731	1.77046	1.81916
	8	1.8541	2.62692	2.4486	2.15942	2.27226	0.169429	2.50759	1.97725	2.68038	2.74632	2.47789	0.174303	1.64111	1.79524	1.3657	0.781467	1.39588	0.223241	1.28036	1.13577	1.23408	1.10019	1.1876	0.0419249				1.8541	2.62692	2.4486	2.15942	2.27226	0.169429	3.54554	3.78047	3.00114	2.91733	3.31112	0.209445	1.64111	1.79524	1.3657	0.781467	1.39588	0.223241	1.18347	1.77425	1.67536
	8.5	2.08626	2.50996	2.49434	2.39887	2.37236	0.0984769	2.33959	2.18695	3.06712	2.89708	2.62269	0.212686	1.72268	1.62006	1.43413	0.87617	1.41326	0.188725	1.34415	1.19391	1.10788	1.11397	1.18998	0.0550018				2.08626	2.50996	2.49434	2.39887	2.37236	0.0984769	3.41898	4.21126	3.12885	3.07123	3.45758	0.262495	1.72268	1.62006	1.43413	0.87617	1.41326	0.188725	1.13443	1.79136	1.83161
	9	2.21063	2.58254	2.72183	2.42571	2.48518	0.109695	2.455	2.19739	2.91187	2.92956	2.62346	0.179534	1.70177	1.79802	1.45809	0.860993	1.45472	0.210439	1.36935	0.993495	1.07757	1.14859	1.14725	0.0805314				2.21063	2.58254	2.72183	2.42571	2.48518	0.109695	3.70478	4.4251	3.24889	3.09405	3.61821	0.298566	1.70177	1.79802	1.45809	0.860993	1.45472	0.210439	1.01886	1.71304	1.65201
	9.5	1.96172	2.62377	2.72341	2.40363	2.42813	0.169213	2.70329	2.30926	3.02751	2.79365	2.70843	0.149565	1.6391	1.72649	1.22953	0.732263	1.33185	0.227325	1.24688	1.13128	1.20742	1.10136	1.17174	0.0335531				1.96172	2.62377	2.72341	2.40363	2.42813	0.169213	3.95563	4.33763	3.23204	3.25931	3.69615	0.271577	1.6391	1.72649	1.22953	0.732263	1.33185	0.227325	1.26137	1.6742	1.66842
	10	2.05947	2.82359	2.95314	2.41496	2.56279	0.203218	2.69693	2.23642	2.9346	2.92142	2.69734	0.163032	1.82952	1.50294	1.65238	0.866789	1.46291	0.209616	1.39963	1.05588	1.13118	1.09765	1.17108	0.0777241				2.05947	2.82359	2.95314	2.41496	2.56279	0.203218	3.89662	4.64876	3.4459	3.38219	3.84337	0.291857	1.82952	1.50294	1.65238	0.866789	1.46291	0.209616	1.11703	1.64743	1.55594
	10.5	2.44115	2.52423	3.01677	2.58578	2.64198	0.128396	2.91383	2.6465	3.08847	3.19865	2.96186	0.120366	1.90599	1.3494	1.25629	0.742044	1.31343	0.238427	1.52392	1.02996	1.21389	1.02682	1.19865	0.116911				2.44115	2.52423	3.01677	2.58578	2.64198	0.128396	4.15101	4.6378	3.58371	3.80543	4.04449	0.229643	1.90599	1.3494	1.25629	0.742044	1.31343	0.238427	1.06536	1.41272	1.63538
	11	2.30044	2.45392	2.98633	2.6321	2.5932	0.147528	2.75895	2.73189	3.2546	3.22309	2.99213	0.142691	1.81662	1.46097	1.27981	0.872239	1.35741	0.196429	1.30139	1.19753	1.11307	1.09407	1.17652	0.0473089				2.30044	2.45392	2.98633	2.6321	2.5932	0.147528	4.25726	5.17349	3.56326	3.93075	4.23119	0.3446	1.81662	1.46097	1.27981	0.872239	1.35741	0.196429	1.07115	1.48691	1.41943
	11.5	2.3928	2.63692	3.66533	2.60534	2.8251	0.285273	2.92062	2.49681	3.46716	3.595	3.1199	0.254012	1.63874	1.27812	1.24433	0.89108	1.26307	0.152774	1.42071	1.20911	1.07361	1.14462	1.21202	0.0748665				2.3928	2.63692	3.66533	2.60534	2.8251	0.285273	4.16772	4.97082	3.53409	4.1264	4.19976	0.294968	1.63874	1.27812	1.24433	0.89108	1.26307	0.152774	1.15077	1.55489	1.61311
	12	2.49749	2.55219	3.32209	2.7109	2.77067	0.189297	2.98292	2.50749	3.42893	3.38051	3.07496	0.21392	1.69696	1.25088	1.32677	0.872412	1.28676	0.169026	1.41657	1.2463	1.11482	0.974405	1.18802	0.0942612				2.49749	2.55219	3.32209	2.7109	2.77067	0.189297	4.69831	4.99578	3.62972	4.33066	4.41362	0.29458	1.69696	1.25088	1.32677	0.872412	1.28676	0.169026	1.17299	1.38027	1.58366
	12.5	2.51304	2.45047	3.14707	2.72763	2.70956	0.157451	3.04626	2.91528	3.73945	3.48226	3.29581	0.191195	1.79131	1.27145	1.51638	0.819203	1.34959	0.206227	1.38161	1.18065	1.13597	1.2031	1.22533	0.0539296				2.51304	2.45047	3.14707	2.72763	2.70956	0.157451	4.72775	5.2498	3.77125	4.4257	4.54363	0.308634	1.79131	1.27145	1.51638	0.819203	1.34959	0.206227	1.10986	1.59502	1.57757
	13	2.76909	2.77172	3.34714	3.08273	2.99267	0.139216	3.36181	3.09092	3.5096	3.24808	3.3026	0.0885702	1.72708	1.27022	1.54336	0.849556	1.34755	0.190693	1.39331	1.10656	1.11571	1.09643	1.178	0.071878				2.76909	2.77172	3.34714	3.08273	2.99267	0.139216	5.05969	4.92434	4.03465	4.37111	4.59745	0.23953	1.72708	1.27022	1.54336	0.849556	1.34755	0.190693	1.23118	1.26016	1.59468
	13.5	2.71822	2.5928	3.36098	2.88837	2.8901	0.168241	3.35119	2.84543	3.86701	3.67492	3.43464	0.223385	1.65214	1.25976	1.42796	0.831963	1.29296	0.17341	1.18391	1.32635	1.28409	1.12127	1.2289	0.046683				2.71822	2.5928	3.36098	2.88837	2.8901	0.168241	4.75675	5.4533	3.88651	4.36051	4.61427	0.33145	1.65214	1.25976	1.42796	0.831963	1.29296	0.17341	1.06929	1.0781	1.59416
	14	2.75106	2.99275	3.45026	2.75459	2.98716	0.164399	3.59067	3.17602	3.62865	3.766	3.54033	0.127143	1.66299	1.39578	1.45208	0.920387	1.35781	0.156739	1.33849	1.23831	1.25724	1.06723	1.22532	0.0569994				2.75106	2.99275	3.45026	2.75459	2.98716	0.164399	5.02459	5.17858	4.24452	4.88791	4.8339	0.205235	1.66299	1.39578	1.45208	0.920387	1.35781	0.156739	1.15439	1.14085	1.58419
	14.5	3.16045	2.75676	3.45605	3.02881	3.10052	0.145288	3.61558	2.95741	3.79311	3.77726	3.53584	0.196938	1.93339	1.71724	1.51476	0.896707	1.51552	0.223278	1.35517	1.2185	1.06728	1.09129	1.18306	0.0662718				3.16045	2.75676	3.45605	3.02881	3.10052	0.145288	5.02823	5.6691	4.21293	5.01301	4.98082	0.298142	1.93339	1.71724	1.51476	0.896707	1.51552	0.223278	1.14635	1.36555	1.60585
	15	3.14417	2.96523	3.31216	2.97868	3.10006	0.0815714	3.95961	3.12457	3.8007	3.80814	3.67326	0.186524	1.69746	1.78239	1.47994	0.827721	1.44688	0.215988	1.23615	1.12939	1.27437	1.2367	1.21915	0.0312294				3.14417	2.96523	3.31216	2.97868	3.10006	0.0815714	4.61584	5.13931	4.21186	5.46638	4.85835	0.2777	1.69746	1.78239	1.47994	0.827721	1.44688	0.215988	1.22569	1.29453	1.6103
	15.5	3.36927	2.95465	3.66194	3.02822	3.25352	0.163372	3.89787	3.35043	3.82008	3.91895	3.74683	0.133835	1.57325	1.79541	1.66637	0.919987	1.48875	0.194983	1.36362	1.24819	1.14915	1.11309	1.21851	0.0561717				3.36927	2.95465	3.66194	3.02822	3.25352	0.163372	5.11264	5.72348	4.29563	5.70711	5.20971	0.336196	1.57325	1.79541	1.66637	0.919987	1.48875	0.194983	1.11275	1.29977	1.60702
	16	3.06351	3.064	3.16742	3.22855	3.13087	0.0407084	4.08681	3.55645	4.221	3.90332	3.94189	0.144035	1.75371	1.97143	1.43728	1.04734	1.55244	0.200925	1.33553	1.23894	1.08312	0.985427	1.16076	0.0782238				3.06351	3.064	3.16742	3.22855	3.13087	0.0407084	5.09246	5.43074	4.20366	5.42275	5.0374	0.288872	1.75371	1.97143	1.43728	1.04734	1.55244	0.200925	1.11136	1.37989	1.70997
	16.5	3.20795	3.01756	3.70182	2.90905	3.20909	0.175475	4.07081	3.7586	4.24826	4.17614	4.06345	0.107951	1.98852	1.74592	1.49209	1.08252	1.57726	0.193562	1.28193	1.24134	1.03291	1.03071	1.14672	0.0668609				3.20795	3.01756	3.70182	2.90905	3.20909	0.175475	5.3743	5.79006	4.64874	5.57792	5.34776	0.247982	1.98852	1.74592	1.49209	1.08252	1.57726	0.193562	1.11232	1.28149	1.79056
	17	3.4818	3.07767	3.50059	3.36762	3.35692	0.0976092	4.47787	3.78855	4.41273	3.96295	4.16052	0.168748	1.83253	1.6623	1.67957	1.05505	1.55736	0.171751	1.26439	1.25387	1.19	1.24431	1.23814	0.0165627				3.4818	3.07767	3.50059	3.36762	3.35692	0.0976092	5.31483	5.8099	4.82908	5.84998	5.45095	0.240368	1.83253	1.6623	1.67957	1.05505	1.55736	0.171751	0.987832	1.14128	1.70941
	17.5	3.52446	3.02671	3.66556	3.49385	3.42765	0.138777	4.46244	3.84874	4.27857	4.06403	4.16345	0.132783	1.83025	1.42475	1.70728	1.0486	1.50272	0.173548	1.19507	1.27829	1.22109	0.902799	1.14931	0.0839895				3.52446	3.02671	3.66556	3.49385	3.42765	0.138777	5.34582	6.43853	4.80863	5.75601	5.58725	0.343718	1.83025	1.42475	1.70728	1.0486	1.50272	0.173548	1.12287	0.969936	1.65457
	18	3.84159	3.19276	3.59259	3.11957	3.43663	0.17037	4.63893	3.6742	4.52086	4.03454	4.21713	0.223286	1.71105	1.39616	1.63119	1.13961	1.46951	0.128678	1.25101	1.19782	1.38584	1.20553	1.26005	0.0435414				3.84159	3.19276	3.59259	3.11957	3.43663	0.17037	4.89246	6.44165	4.74071	5.81503	5.47246	0.400888	1.71105	1.39616	1.63119	1.13961	1.46951	0.128678	0.929693	0.988449	1.5877
	18.5	3.65359	3.60586	3.95234	3.37386	3.64641	0.118873	4.83538	3.93687	4.50131	4.01408	4.32191	0.211906	1.92035	1.42661	1.54829	0.968663	1.46598	0.196235	1.33281	1.29786	1.24329	1.0311	1.22626	0.0676115				3.65359	3.60586	3.95234	3.37386	3.64641	0.118873	5.48855	6.72505	4.80292	5.93674	5.73831	0.403151	1.92035	1.42661	1.54829	0.968663	1.46598	0.196235	1.03561	1.19655	1.56809
	19	3.68574	3.65142	4.09188	3.18965	3.65467	0.184476	4.38739	3.91389	4.60995	4.23155	4.28569	0.146245	1.95982	1.28013	1.40856	1.0615	1.4275	0.191355	1.20148	1.21219	1.23629	1.11576	1.19143	0.0262514				3.68574	3.65142	4.09188	3.18965	3.65467	0.184476	5.50813	6.6293	5.10509	5.93627	5.7947	0.32587	1.95982	1.28013	1.40856	1.0615	1.4275	0.191355	0.985931	1.3436	1.65991
	19.5	3.92132	3.66394	4.11452	3.20237	3.72554	0.197302	5.23494	4.13658	4.56968	4.44629	4.59687	0.231376	1.97982	1.34309	1.5254	1.10045	1.48719	0.185849	1.29478	1.13767	1.16267	1.1031	1.17455	0.0418939				3.92132	3.66394	4.11452	3.20237	3.72554	0.197302	5.31491	6.4283	5.10413	6.25042	5.77444	0.330981	1.97982	1.34309	1.5254	1.10045	1.48719	0.185849	0.900635	1.57108	1.7451
	20	3.85556	3.60736	4.27159	3.26075	3.74882	0.212703	5.13271	3.90358	4.69997	4.34481	4.52027	0.261162	1.78239	1.43311	1.45019	1.04517	1.42772	0.150739	1.15897	1.08577	1.20935	1.08971	1.13595	0.0296835				3.85556	3.60736	4.27159	3.26075	3.74882	0.212703	5.84053	6.7168	4.94338	5.92787	5.85714	0.362773	1.78239	1.43311	1.45019	1.04517	1.42772	0.150739	1.24243	1.30601	1.71209
	20.5	3.73844	3.54594	4.02175	3.17982	3.62149	0.176699	4.64288	4.19235	4.78452	4.35952	4.49482	0.134054	1.90221	1.36022	1.5386	0.973058	1.44352	0.193155	1.24954	1.1675	1.11711	1.09259	1.15668	0.0346561				3.73844	3.54594	4.02175	3.17982	3.62149	0.176699	5.76437	6.5912	5.20526	6.29459	5.96385	0.305262	1.90221	1.36022	1.5386	0.973058	1.44352	0.193155	1.05194	1.54433	1.77205
	21	3.96186	3.72132	4.05471	3.16328	3.72529	0.200073	4.88186	4.12169	5.00532	4.58754	4.6491	0.196432	1.95308	1.5652	1.42871	0.89976	1.46169	0.21776	1.27893	1.2673	1.1505	1.18303	1.21994	0.0314997				3.96186	3.72132	4.05471	3.16328	3.72529	0.200073	6.25805	7.06423	5.41655	5.82519	6.141	0.352445	1.95308	1.5652	1.42871	0.89976	1.46169	0.21776	1.08445	1.3794	1.75277
	21.5	4.18081	3.66051	3.71	3.18225	3.68339	0.204085	5.05956	4.30473	4.81972	4.14847	4.58312	0.21397	1.88382	1.56855	1.35944	1.01468	1.45662	0.182525	1.17351	1.05065	1.24491	1.14042	1.15237	0.0403124				4.18081	3.66051	3.71	3.18225	3.68339	0.204085	5.99586	6.78099	5.25751	6.28016	6.07863	0.318201	1.88382	1.56855	1.35944	1.01468	1.45662	0.182525	0.916327	1.53038	1.74983
	22	4.32966	3.79876	4.06342	3.41469	3.90163	0.195167	5.32062	4.42168	4.98866	4.34272	4.76842	0.23361	2.05044	1.73858	1.38894	1.11183	1.57245	0.204515	1.1788	1.20302	1.16228	1.19259	1.18417	0.00882373				4.32966	3.79876	4.06342	3.41469	3.90163	0.195167	6.13806	7.02118	4.95024	6.36943	6.11973	0.432339	2.05044	1.73858	1.38894	1.11183	1.57245	0.204515	1.05898	1.35414	2.11321
	22.5	4.1343	3.81903	4.18995	3.30271	3.8615	0.203378	5.23413	4.46612	5.21449	4.20273	4.77937	0.262484	2.13611	1.87905	1.25544	0.914128	1.54618	0.280303	1.25127	1.09227	1.04589	1.076	1.11636	0.0459865				4.1343	3.81903	4.18995	3.30271	3.8615	0.203378	5.86455	7.49744	5.21236	5.85782	6.10804	0.487731	2.13611	1.87905	1.25544	0.914128	1.54618	0.280303	1.00121	1.26185	1.83216
	23	4.47995	3.68497	4.1816	3.37953	3.93151	0.24644	5.35844	4.29551	5.09433	4.31816	4.76661	0.27091	1.95784	1.52997	1.4422	0.913008	1.46075	0.214526	1.42795	1.15582	1.06818	1.21326	1.2163	0.0765958				4.47995	3.68497	4.1816	3.37953	3.93151	0.24644	6.08904	7.20646	5.27151	6.08512	6.16303	0.397397	1.95784	1.52997	1.4422	0.913008	1.46075	0.214526	1.10849	1.23114	1.69166
	23.5	4.50964	3.70454	4.19553	3.48412	3.97346	0.232484	5.56738	4.63264	5.07353	4.5677	4.96031	0.231457	2.00791	1.70706	1.40945	0.972076	1.52413	0.220873	1.4233	1.27202	1.19224	1.13268	1.25506	0.0629256				4.50964	3.70454	4.19553	3.48412	3.97346	0.232484	6.38731	7.04315	5.26539	6.02003	6.17897	0.370821	2.00791	1.70706	1.40945	0.972076	1.52413	0.220873	1.00547	1.25401	1.90723
	24	4.48661	3.84319	4.39601	3.37711	4.02573	0.258771	5.57551	4.30058	5.0656	4.60966	4.88784	0.277901	1.74625	1.82416	1.30674	0.942607	1.45494	0.20527	1.1474	1.38654	1.16862	1.07385	1.1941	0.0672841				4.48661	3.84319	4.39601	3.37711	4.02573	0.258771	5.81566	7.94149	5.24871	6.12957	6.28386	0.581827	1.74625	1.82416	1.30674	0.942607	1.45494	0.20527	1.00244	1.19544	1.91334
	24.5	4.94703	3.65849	4.1716	3.29322	4.01758	0.358382	5.7085	4.61425	4.89023	4.53326	4.93656	0.268417	1.82566	2.07932	1.61299	0.97329	1.62282	0.23656	1.37881	1.21061	1.09876	1.19867	1.22171	0.05806				4.94703	3.65849	4.1716	3.29322	4.01758	0.358382	5.92287	7.61689	5.56179	6.23543	6.33424	0.449153	1.82566	2.07932	1.61299	0.97329	1.62282	0.23656	1.13786	1.10926	1.92071
	25	4.59244	3.97033	4.20399	3.29563	4.0156	0.272127	5.2928	4.52373	5.17526	4.39635	4.84703	0.226216	1.77937	2.04058	1.46758	1.14404	1.60789	0.193965	1.34972	1.28183	1.27007	1.05742	1.23976	0.063262				4.59244	3.97033	4.20399	3.29563	4.0156	0.272127	6.02701	7.73582	5.27679	6.19701	6.30916	0.515859	1.77937	2.04058	1.46758	1.14404	1.60789	0.193965	0.948827	1.13634	1.91271
	25.5	4.67238	4.04088	4.13804	3.21539	4.01668	0.301016	5.97127	4.47236	5.15989	4.45169	5.0138	0.359074	1.89332	2.08669	1.46273	0.90018	1.58573	0.263104	1.13148	1.29451	1.24627	1.03543	1.17692	0.0582516				4.67238	4.04088	4.13804	3.21539	4.01668	0.301016	5.92762	7.55564	5.39968	6.16232	6.26132	0.459968	1.89332	2.08669	1.46273	0.90018	1.58573	0.263104	1.06723	1.2445	1.81175
	26	4.5432	3.89023	4.23667	3.46926	4.03484	0.230932	5.70241	4.51799	5.35001	4.76909	5.08487	0.269679	1.64893	2.06305	1.51293	0.923642	1.53714	0.235593	1.27152	1.20342	1.10041	1.19434	1.19242	0.0351751				4.5432	3.89023	4.23667	3.46926	4.03484	0.230932	6.30574	8.17102	5.78271	6.57634	6.70895	0.514435	1.64893	2.06305	1.51293	0.923642	1.53714	0.235593	0.970325	1.46169	1.63844
	26.5	4.8554	3.68281	4.40799	3.33108	4.06932	0.344843	5.40544	4.62753	5.1124	4.58539	4.93269	0.197805	1.66988	1.97854	1.56362	0.892693	1.52618	0.228763	1.25454	1.24102	1.24628	1.12268	1.21613	0.0312727				4.8554	3.68281	4.40799	3.33108	4.06932	0.344843	6.19896	8.0533	5.86529	6.65088	6.69211	0.481436	1.66988	1.97854	1.56362	0.892693	1.52618	0.228763	1.0442	1.29436	1.75129
	27	4.77169	4.19543	4.23951	3.29554	4.12554	0.306088	5.531	4.19416	5.5618	4.64409	4.98276	0.338187	1.67346	2.16141	1.48066	0.89323	1.55219	0.262234	1.34825	1.3025	1.40017	1.02175	1.26817	0.0845259				4.77169	4.19543	4.23951	3.29554	4.12554	0.306088	6.03419	8.2659	5.8363	6.53953	6.66898	0.55251	1.67346	2.16141	1.48066	0.89323	1.55219	0.262234	0.908666	1.35741	1.62641
	27.5	4.92871	4.23286	4.32348	3.43731	4.23059	0.306226	5.71526	4.2974	5.33717	4.40221	4.93801	0.348915	1.89253	2.09612	1.42051	1.01764	1.6067	0.242023	1.12827	1.3089	1.07654	1.10974	1.15586	0.0521229				4.92871	4.23286	4.32348	3.43731	4.23059	0.306226	6.05968	8.01472	5.84124	6.22193	6.53439	0.499568	1.89253	2.09612	1.42051	1.01764	1.6067	0.242023	1.00887	1.40838	1.85147
	28	4.66201	3.85439	4.40099	3.39771	4.07877	0.282575	5.99138	4.64119	5.55093	4.6689	5.2131	0.334551	1.8238	1.99984	1.40754	0.941709	1.54322	0.235841	1.29912	1.16394	1.04965	1.00495	1.12941	0.0657294				4.66201	3.85439	4.40099	3.39771	4.07877	0.282575	6.25796	9.02566	5.99629	6.23568	6.8789	0.718034	1.8238	1.99984	1.40754	0.941709	1.54322	0.235841	1.05622	1.25521	1.80935
	28.5	5.17065	3.97758	4.47705	3.27758	4.22572	0.399645	5.42182	4.63767	5.818	4.66776	5.13631	0.290747	1.89924	1.91733	1.49005	0.973961	1.57014	0.221866	1.19279	1.20011	1.08177	1.12016	1.14871	0.0286959				5.17065	3.97758	4.47705	3.27758	4.22572	0.399645	6.45152	8.35197	6.08763	6.38004	6.81779	0.517414	1.89924	1.91733	1.49005	0.973961	1.57014	0.221866	0.892141	1.32596	1.87395
	29	5.01659	3.79224	4.42781	3.57542	4.20302	0.325967	5.41578	4.57633	5.59782	4.33495	4.98122	0.309655	2.003	2.07473	1.35498	0.977674	1.6026	0.263798	1.28696	1.19871	1.23204	1.07472	1.19811	0.0449736				5.01659	3.79224	4.42781	3.57542	4.20302	0.325967	6.51787	7.79742	5.84441	6.46792	6.6569	0.409875	2.003	2.07473	1.35498	0.977674	1.6026	0.263798	1.03668	1.37356	1.91441
	29.5	5.3375	3.97658	4.32025	3.40614	4.26012	0.405591	5.525	4.41024	5.84324	4.68963	5.11703	0.338631	1.85523	1.87242	1.46102	0.942947	1.5329	0.218401	1.36656	1.07626	1.15185	1.14746	1.18553	0.0627798				5.3375	3.97658	4.32025	3.40614	4.26012	0.405591	6.20884	8.36047	6.01402	6.6556	6.80973	0.534071	1.85523	1.87242	1.46102	0.942947	1.5329	0.218401	1.01434	1.33425	1.86893
	30	5.05951	4.22162	4.59602	3.31598	4.29828	0.369561	5.7956	4.93443	5.79825	4.34568	5.21849	0.354925	1.70124	1.56841	1.66564	0.959268	1.47364	0.17374	1.31238	1.19235	1.22334	0.940313	1.16709	0.079759				5.05951	4.22162	4.59602	3.31598	4.29828	0.369561	6.14957	8.5574	5.93944	6.56462	6.80276	0.599129	1.70124	1.56841	1.66564	0.959268	1.47364	0.17374	1.05575	1.45318	1.78985
	30.5	5.16864	4.16543	4.03669	3.38025	4.18775	0.369405	5.63767	4.587	5.61704	4.65789	5.1249	0.290486	1.76574	1.57582	1.41629	0.976037	1.43347	0.168376	1.34057	1.22859	1.14016	1.07093	1.19506	0.058252				5.16864	4.16543	4.03669	3.38025	4.18775	0.369405	6.75686	8.24898	5.64182	7.03036	6.91951	0.535313	1.76574	1.57582	1.41629	0.976037	1.43347	0.168376	0.997332	1.30054	1.84284
	31	4.94496	4.09424	4.31194	3.3696	4.18018	0.324894	5.6471	4.35728	5.55211	4.71101	5.06688	0.316529	1.71124	1.52347	1.42186	0.999381	1.41399	0.150638	1.31271	1.28392	1.09245	0.995629	1.17118	0.0762446				4.94496	4.09424	4.31194	3.3696	4.18018	0.324894	6.68795	8.30856	6.02432	6.49983	6.88016	0.496186	1.71124	1.52347	1.42186	0.999381	1.41399	0.150638	0.951192	1.37105	1.84332
	31.5	4.84951	4.18314	4.52375	3.38782	4.23605	0.313767	5.58187	4.64235	5.8322	4.70409	5.19013	0.303042	1.58548	1.63352	1.549	0.874863	1.41072	0.179454	1.54459	1.18168	1.28031	1.16731	1.29347	0.0873922				4.84951	4.18314	4.52375	3.38782	4.23605	0.313767	6.12219	8.30173	6.35018	6.32051	6.77365	0.511866	1.58548	1.63352	1.549	0.874863	1.41072	0.179454	0.816801	1.30146	1.74604
	32	5.2403	4.31522	4.55594	3.22079	4.33306	0.419345	5.85673	4.54348	5.68246	4.65632	5.18475	0.340312	1.82738	1.73684	1.50646	1.01845	1.52228	0.18102	1.44394	1.08541	1.15189	1.0343	1.17889	0.0915718				5.2403	4.31522	4.55594	3.22079	4.33306	0.419345	6.49514	8.64035	5.9897	6.70002	6.9563	0.580853	1.82738	1.73684	1.50646	1.01845	1.52228	0.18102	1.03103	1.37789	1.7896
	32.5	5.20143	3.8506	4.58868	3.52078	4.29037	0.376905	6.02465	5.06997	5.91662	4.7466	5.43946	0.314472	1.75385	1.61311	1.39919	0.865067	1.4078	0.19505	1.22889	1.29886	1.2328	1.13599	1.22414	0.0334815				5.20143	3.8506	4.58868	3.52078	4.29037	0.376905	6.89051	8.57044	5.67014	6.53278	6.91597	0.60806	1.75385	1.61311	1.39919	0.865067	1.4078	0.19505	1.0353	1.3925	1.86173
	33	5.24678	4.24038	4.33536	3.57325	4.34894	0.343969	5.68709	4.45645	5.30219	4.52786	4.9934	0.300221	1.72895	1.5771	1.51989	0.84268	1.41715	0.196505	1.36196	1.32109	1.16184	1.08374	1.23216	0.0656566				5.24678	4.24038	4.33536	3.57325	4.34894	0.343969	6.5856	8.19736	5.66372	6.74567	6.79809	0.52382	1.72895	1.5771	1.51989	0.84268	1.41715	0.196505	1.08256	1.2662	1.91022
	33.5	5.43776	4.36312	4.3782	3.61658	4.44892	0.374496	5.53824	4.64515	5.84042	4.62221	5.1615	0.310956	1.79818	1.75807	1.3024	0.959401	1.45451	0.199694	1.35721	1.33872	1.12358	1.18789	1.25185	0.0571481				5.43776	4.36312	4.3782	3.61658	4.44892	0.374496	6.68317	8.37777	5.96567	6.73125	6.93947	0.510395	1.79818	1.75807	1.3024	0.959401	1.45451	0.199694	0.939885	1.41201	1.84842
	34	5.46253	4.23371	4.18401	3.37738	4.31441	0.43009	5.69411	4.43142	5.51289	5.06032	5.17468	0.281321	1.96997	1.82322	1.45507	0.928279	1.54414	0.232099	1.33813	1.14475	1.19653	1.09009	1.19237	0.0532234				5.46253	4.23371	4.18401	3.37738	4.31441	0.43009	6.80733	8.43304	5.79784	6.23535	6.81839	0.576533	1.96997	1.82322	1.45507	0.928279	1.54414	0.232099	1.01879	1.27314	1.82597
	34.5	5.50475	4.33388	4.41466	3.55402	4.45183	0.40104	5.73759	4.94657	5.82876	4.71612	5.30726	0.279389	2.00689	1.977	1.56946	1.04053	1.64847	0.225873	1.28665	1.15563	1.20017	1.14199	1.19611	0.0326367				5.50475	4.33388	4.41466	3.55402	4.45183	0.40104	6.56101	7.89847	5.67436	6.51286	6.66167	0.459776	2.00689	1.977	1.56946	1.04053	1.64847	0.225873	1.00798	1.26255	1.88325
	35	5.37062	4.18762	4.3844	3.68441	4.40676	0.353476	5.99939	4.41602	6.1173	4.42986	5.24064	0.472723	2.17732	1.94675	1.27696	0.917995	1.57976	0.291745	1.12815	1.10831	1.19336	1.2003	1.15753	0.0230944				5.37062	4.18762	4.3844	3.68441	4.40676	0.353476	6.38682	8.39016	5.91415	6.19879	6.72248	0.564319	2.17732	1.94675	1.27696	0.917995	1.57976	0.291745	1.02487	1.38335	1.84961
	35.5	5.34105	4.09202	4.37051	3.60676	4.35259	0.365324	6.05391	4.39677	5.82437	4.98352	5.31464	0.382804	1.93397	2.07016	1.27633	1.06042	1.58522	0.246242	1.03668	1.19764	1.01044	1.18683	1.1079	0.0490358				5.34105	4.09202	4.37051	3.60676	4.35259	0.365324	6.86205	7.81713	5.92537	6.19565	6.70005	0.421175	1.93397	2.07016	1.27633	1.06042	1.58522	0.246242	1.1608	1.28769	1.85303
	36	5.3925	4.40826	4.44358	3.72492	4.49232	0.342622	5.76868	4.33623	5.46508	4.35942	4.98235	0.37158	2.2529	1.74058	1.34242	0.914458	1.56259	0.2853	1.32564	1.19737	1.25234	1.0332	1.20214	0.0621399				5.3925	4.40826	4.44358	3.72492	4.49232	0.342622	7.12706	8.09014	5.76677	6.65171	6.90892	0.484211	2.2529	1.74058	1.34242	0.914458	1.56259	0.2853	0.95208	1.35423	1.91224
	36.5	5.36509	4.04251	4.37042	3.64138	4.35485	0.368263	6.0325	4.47687	5.67834	4.43685	5.15614	0.410231	2.00115	1.8136	1.33514	0.914409	1.51607	0.244702	1.19413	1.23002	1.15665	1.04093	1.15543	0.0410013				5.36509	4.04251	4.37042	3.64138	4.35485	0.368263	6.99949	8.25585	5.64696	6.20677	6.77727	0.565586	2.00115	1.8136	1.33514	0.914409	1.51607	0.244702	1.14793	1.26611	1.8644
	37	5.42869	4.04114	4.15671	3.63046	4.31425	0.388261	5.65916	4.62747	5.59186	4.39165	5.06753	0.326013	2.18621	1.86349	1.40749	0.921319	1.59463	0.275472	1.26343	1.15362	1.06605	1.02889	1.128	0.052168				5.42869	4.04114	4.15671	3.63046	4.31425	0.388261	7.07819	7.94601	6.01806	5.7206	6.69072	0.50986	2.18621	1.86349	1.40749	0.921319	1.59463	0.275472	0.92941	1.3444	1.8492
	37.5	5.2249	4.11646	4.1751	3.75579	4.31806	0.316174	6.13244	4.43412	5.55308	4.61435	5.1835	0.400269	2.07617	1.98914	1.51366	0.887884	1.61671	0.272584	1.35429	1.27352	1.21388	0.925459	1.19179	0.0933216				5.2249	4.11646	4.1751	3.75579	4.31806	0.316174	6.58806	8.09743	5.77465	5.71921	6.54484	0.554321	2.07617	1.98914	1.51366	0.887884	1.61671	0.272584	0.983401	1.29327	1.85977
	38	5.24514	4.31229	4.21654	3.57299	4.33674	0.344427	5.74967	4.36587	5.37112	4.71115	5.04945	0.312984	2.23414	1.96426	1.2652	0.988757	1.61309	0.291524	1.29502	1.09858	1.14508	0.929665	1.11709	0.0752293				5.24514	4.31229	4.21654	3.57299	4.33674	0.344427	6.68931	8.48289	6.13396	5.71969	6.75646	0.608788	2.23414	1.96426	1.2652	0.988757	1.61309	0.291524	0.984642	1.47977	2.04873
	38.5	5.37481	4.01127	4.12582	3.44175	4.23841	0.407262	5.7985	4.29042	5.29856	4.78329	5.04269	0.325312	2.12738	2.03052	1.52378	0.985181	1.66671	0.262914	1.24476	1.19516	1.0709	1.06077	1.1429	0.0456765				5.37481	4.01127	4.12582	3.44175	4.23841	0.407262	6.3195	8.49535	5.86894	5.61293	6.57418	0.65683	2.12738	2.03052	1.52378	0.985181	1.66671	0.262914	0.908312	1.39289	2.0377
	39	5.25452	4.00682	4.20651	3.26906	4.18423	0.409779	5.85768	4.49436	5.4017	4.6253	5.09476	0.323666	2.29489	2.03645	1.2118	0.898823	1.61049	0.331068	1.24889	1.07564	1.13284	1.03996	1.12433	0.0457141				5.25452	4.00682	4.20651	3.26906	4.18423	0.409779	6.66539	8.40327	5.72495	5.6235	6.60428	0.643897	2.29489	2.03645	1.2118	0.898823	1.61049	0.331068	0.918661	1.29176	1.92713
	39.5	5.05852	3.99236	3.98375	3.44527	4.11998	0.338	5.88457	4.64339	5.02156	4.76336	5.07822	0.280124	2.26777	1.76839	1.3637	1.02821	1.60702	0.267217	1.3943	1.09918	1.04117	0.974779	1.12736	0.0925392				5.05852	3.99236	3.98375	3.44527	4.11998	0.338	6.95702	8.38353	6.04051	5.64856	6.75741	0.607427	2.26777	1.76839	1.3637	1.02821	1.60702	0.267217	1.0141	1.12965	1.91058
	40	4.99681	4.05494	4.2186	3.43038	4.17518	0.322252	5.89559	4.35363	5.11839	4.94646	5.07851	0.317818	2.36383	1.85537	1.51876	0.98236	1.68008	0.290271	1.3115	1.09414	1.06433	0.995202	1.11629	0.0682883				4.99681	4.05494	4.2186	3.43038	4.17518	0.322252	6.55385	8.7455	6.04027	5.47095	6.70264	0.715961	2.36383	1.85537	1.51876	0.98236	1.68008	0.290271	0.944976	1.31215	1.98125
	40.5	5.23417	4.01892	3.97476	3.68692	4.22869	0.343147	6.13946	4.47472	5.53115	4.86233	5.25191	0.367596	2.23614	1.75111	1.41293	0.949758	1.58748	0.271521	1.24269	1.18442	0.935522	1.11661	1.11981	0.0666122				5.23417	4.01892	3.97476	3.68692	4.22869	0.343147	6.45973	8.19021	5.71068	5.70269	6.51583	0.585673	2.23614	1.75111	1.41293	0.949758	1.58748	0.271521	0.987982	1.27988	1.93593
	41	5.36744	3.7859	4.1693	3.60288	4.23138	0.396649	6.2321	4.68315	5.33363	4.59441	5.21082	0.378207	2.21119	2.01294	1.49978	0.937457	1.66534	0.285189	1.32255	1.22204	1.20177	1.1049	1.21282	0.0446233				5.36744	3.7859	4.1693	3.60288	4.23138	0.396649	6.52682	8.80727	6.07388	5.79515	6.80078	0.685609	2.21119	2.01294	1.49978	0.937457	1.66534	0.285189	1.01803	1.18879	2.02448
	41.5	4.91458	4.03463	4.45933	3.67138	4.26998	0.268495	6.07798	4.37042	5.17834	4.7921	5.10471	0.363958	2.28712	2.06906	1.17564	1.02702	1.63971	0.315468	1.27967	1.23292	1.12998	1.17365	1.20405	0.0328643				4.91458	4.03463	4.45933	3.67138	4.26998	0.268495	6.48729	8.26197	5.98119	5.58099	6.57786	0.5912	2.28712	2.06906	1.17564	1.02702	1.63971	0.315468	0.993773	1.26231	1.96279
	42	5.20293	4.39837	4.0783	3.52508	4.30117	0.350547	6.1347	4.39513	5.05996	5.04117	5.15774	0.360458	2.33409	2.02879	1.37934	0.950557	1.67319	0.312488	1.24257	1.15553	1.11558	1.11281	1.15662	0.0302648				5.20293	4.39837	4.0783	3.52508	4.30117	0.350547	6.36918	8.25575	5.79662	5.37277	6.44858	0.63604	2.33409	2.02879	1.37934	0.950557	1.67319	0.312488	1.05459	1.16245	1.96503
	42.5	5.10806	4.35056	4.40398	3.4755	4.33453	0.334336	6.33719	4.59985	5.04102	4.8482	5.20656	0.387541	2.41156	1.87779	1.54753	0.912328	1.6873	0.313708	1.30029	1.13561	1.16673	1.15718	1.18995	0.0373492				5.10806	4.35056	4.40398	3.4755	4.33453	0.334336	7.27975	8.57281	6.08662	5.46942	6.85215	0.685656	2.41156	1.87779	1.54753	0.912328	1.6873	0.313708	1.00952	1.29239	1.96542
	43	5.2804	4.30099	4.4324	3.41137	4.35629	0.382502	6.12991	4.57736	5.39391	5.05165	5.28821	0.326712	2.4448	2.19277	1.46906	0.920116	1.75669	0.347161	1.31319	1.25953	1.16223	1.03522	1.19254	0.0610415				5.2804	4.30099	4.4324	3.41137	4.35629	0.382502	7.15476	8.51477	5.97456	5.50561	6.78742	0.672212	2.4448	2.19277	1.46906	0.920116	1.75669	0.347161	0.934534	1.17073	1.85334
	43.5	4.97063	4.34042	4.31636	3.65554	4.32073	0.268523	6.11305	4.27053	5.30754	4.92123	5.15309	0.384928	2.36884	2.1178	1.52646	0.98493	1.74951	0.310045	1.1897	1.17118	1.00152	1.01337	1.09394	0.0501411				4.97063	4.34042	4.31636	3.65554	4.32073	0.268523	6.8998	8.77469	5.7792	5.61397	6.76692	0.72765	2.36884	2.1178	1.52646	0.98493	1.74951	0.310045	0.946352	1.19339	2.15921
	44	4.98658	4.38036	4.08908	3.69961	4.28891	0.271157	6.00372	4.61444	5.50892	4.91243	5.25988	0.309925	2.24802	2.08815	1.50439	1.06013	1.72517	0.273276	1.3334	1.24801	1.07762	1.02348	1.17063	0.0723325				4.98658	4.38036	4.08908	3.69961	4.28891	0.271157	7.35946	8.90406	5.46306	5.80723	6.88345	0.78979	2.24802	2.08815	1.50439	1.06013	1.72517	0.273276	1.06668	1.24425	2.0754
	44.5	5.13817	4.55044	4.09573	3.68624	4.36764	0.31163	6.19949	4.44493	5.44847	5.1399	5.3082	0.363734	2.30638	1.99542	1.42724	1.03011	1.68979	0.285439	1.34282	1.18611	1.19569	1.09589	1.20513	0.0511057				5.13817	4.55044	4.09573	3.68624	4.36764	0.31163	7.38179	8.73361	5.6269	5.51318	6.81387	0.769667	2.30638	1.99542	1.42724	1.03011	1.68979	0.285439	0.990339	1.12846	1.98565
	45	5.17127	4.55682	4.12051	3.5701	4.35467	0.33888	6.0506	4.49576	5.55542	5.07164	5.29336	0.332592	2.17218	1.88494	1.44125	0.968412	1.6167	0.263244	1.33074	1.14627	1.09221	0.983342	1.13814	0.0725913				5.17127	4.55682	4.12051	3.5701	4.35467	0.33888	7.24424	8.8993	5.83012	5.86247	6.95903	0.725884	2.17218	1.88494	1.44125	0.968412	1.6167	0.263244	0.91254	1.18904	1.94422
	45.5	5.02789	4.17524	3.90301	3.56678	4.16823	0.312405	6.12604	4.41729	5.42227	4.75441	5.18	0.378212	2.25572	1.69168	1.48231	1.09318	1.63072	0.242437	1.29636	1.13419	1.24011	1.09151	1.19054	0.047115				5.02789	4.17524	3.90301	3.56678	4.16823	0.312405	7.01621	9.13834	5.9461	5.81067	6.97783	0.768982	2.25572	1.69168	1.48231	1.09318	1.63072	0.242437	1.09742	1.15397	2.0901
	46	5.14848	4.40413	4.03885	3.71972	4.32779	0.307218	6.24624	4.34708	5.78895	4.94422	5.33162	0.424762	2.24856	1.59498	1.55171	1.085	1.62006	0.2392	1.36824	1.15878	1.2293	1.07815	1.20862	0.0615178				5.14848	4.40413	4.03885	3.71972	4.32779	0.307218	6.60098	8.6624	6.16069	5.81163	6.80893	0.638581	2.24856	1.59498	1.55171	1.085	1.62006	0.2392	1.05244	1.30202	2.00874
	46.5	4.72165	4.98347	4.13672	3.5817	4.35588	0.312921	6.09882	4.27881	5.61012	4.93437	5.23053	0.397021	2.31154	1.73466	1.35191	1.12388	1.6305	0.259639	1.2506	1.11028	1.05554	1.09159	1.127	0.0427373				4.72165	4.98347	4.13672	3.5817	4.35588	0.312921	6.86678	8.93125	5.74739	5.82045	6.84147	0.742031	2.31154	1.73466	1.35191	1.12388	1.6305	0.259639	0.926896	1.12388	2.27568
	47	5.27616	4.94337	4.15271	3.68556	4.51445	0.363099	6.28988	4.54648	5.81989	5.04618	5.42561	0.389366	2.18645	1.55911	1.55625	0.931593	1.55835	0.256148	1.2222	1.19126	0.99256	1.0494	1.11386	0.0552246				5.27616	4.94337	4.15271	3.68556	4.51445	0.363099	6.74541	8.59417	5.69877	5.64345	6.67045	0.689518	2.18645	1.55911	1.55625	0.931593	1.55835	0.256148	0.943122	1.22635	2.03179
	47.5	5.03655	4.47634	4.13808	3.49151	4.28562	0.323092	5.7873	4.28712	5.61453	5.00744	5.1741	0.339668	2.33327	1.33178	1.4769	0.936565	1.51963	0.294263	1.30212	1.09874	1.34692	1.0002	1.18699	0.0824172				5.03655	4.47634	4.13808	3.49151	4.28562	0.323092	6.89026	8.53437	5.82228	5.51295	6.68997	0.681921	2.33327	1.33178	1.4769	0.936565	1.51963	0.294263	0.931123	1.19429	1.95833
	48	4.66613	4.77446	4.24974	3.7336	4.35598	0.236283	6.41372	4.46541	5.90066	4.7905	5.39257	0.458532	2.39035	1.4898	1.46481	1.03625	1.5953	0.284721	1.32437	1.12516	1.08814	1.05515	1.1482	0.0604363				4.66613	4.77446	4.24974	3.7336	4.35598	0.236283	6.66537	8.41393	5.80075	5.63334	6.62835	0.6367	2.39035	1.4898	1.46481	1.03625	1.5953	0.284721	0.971826	1.24033	2.12602
	48.5	4.9223	5.04676	4.0465	3.52921	4.38619	0.362121	6.33909	4.30244	5.68622	5.28113	5.40222	0.426474	2.1129	1.40866	1.26238	0.97985	1.44095	0.241016	1.416	1.08593	1.21253	1.12036	1.2087	0.0740856				4.9223	5.04676	4.0465	3.52921	4.38619	0.362121	6.71738	8.70212	6.02398	5.99036	6.85846	0.636981	2.1129	1.40866	1.26238	0.97985	1.44095	0.241016	0.916641	1.2201	1.9594
	49	4.73524	4.70208	4.00179	3.85417	4.32332	0.230329	6.51415	4.24268	5.61223	5.00404	5.34328	0.480423	2.50986	1.57658	1.4324	1.00546	1.63107	0.317032	1.36043	0.999694	1.122	1.02096	1.12577	0.0826445				4.73524	4.70208	4.00179	3.85417	4.32332	0.230329	6.61171	8.87011	6.23844	5.60905	6.83233	0.710066	2.50986	1.57658	1.4324	1.00546	1.63107	0.317032	0.987109	1.1458	2.07448
	49.5	4.88692	4.86919	4.0461	3.51097	4.32829	0.335692	6.6589	4.37814	6.10603	4.6966	5.45992	0.548325	2.30265	1.35287	1.38376	0.937916	1.4943	0.287982	1.29106	1.22684	1.05007	1.0546	1.15564	0.0610761				4.88692	4.86919	4.0461	3.51097	4.32829	0.335692	6.64788	8.45391	6.41284	5.52846	6.76078	0.613672	2.30265	1.35287	1.38376	0.937916	1.4943	0.287982	0.92611	1.18109	1.94878
	50	4.94698	4.9415	4.28218	3.72725	4.47448	0.293925	6.38865	4.27007	5.71982	4.95801	5.33414	0.45957	2.44997	1.47237	1.43184	0.947529	1.57543	0.314949	1.43531	1.1718	1.12985	1.09529	1.20806	0.0773466				4.94698	4.9415	4.28218	3.72725	4.47448	0.293925	6.35679	8.47291	5.84409	5.66791	6.58542	0.645902	2.44997	1.47237	1.43184	0.947529	1.57543	0.314949	0.999085	1.31166	1.98179
	50.5	4.70334	4.98107	4.31632	3.82972	4.45761	0.249766	6.42124	4.0168	5.36194	5.11383	5.22845	0.49344	2.39152	1.41723	1.35696	0.997497	1.5408	0.298324	1.31499	1.16636	1.19663	1.08663	1.19115	0.0473497				4.70334	4.98107	4.31632	3.82972	4.45761	0.249766	6.02419	8.29056	6.54556	5.59571	6.61401	0.591633	2.39152	1.41723	1.35696	0.997497	1.5408	0.298324	0.964401	1.1329	2.09791
	51	4.93414	4.667	4.04708	3.74036	4.34715	0.274636	6.70587	4.2609	5.17566	4.75809	5.22513	0.527804	2.22944	1.44653	1.47916	1.02763	1.54569	0.250026	1.175	1.03052	1.14435	1.06574	1.1039	0.033581				4.93414	4.667	4.04708	3.74036	4.34715	0.274636	6.41411	8.49193	6.27859	5.39095	6.6439	0.656465	2.22944	1.44653	1.47916	1.02763	1.54569	0.250026	1.05676	1.20741	2.07211
	51.5	4.9054	4.82203	4.06434	3.78719	4.39474	0.277133	6.46375	4.19558	5.38296	5.2833	5.3314	0.463436	2.40221	1.34535	1.50479	0.927026	1.54484	0.310668	1.17215	1.07649	1.05963	1.06018	1.09211	0.0269654				4.9054	4.82203	4.06434	3.78719	4.39474	0.277133	6.26204	8.08669	5.94512	5.08543	6.34482	0.631584	2.40221	1.34535	1.50479	0.927026	1.54484	0.310668	0.887937	1.2921	1.86909
	52	4.9411	4.65649	4.09381	3.8521	4.38588	0.250289	6.51655	4.17382	5.23132	5.21927	5.28524	0.479465	2.36368	1.37964	1.46623	0.957724	1.54182	0.295612	1.18909	1.23629	1.21141	0.988501	1.15632	0.0567644				4.9411	4.65649	4.09381	3.8521	4.38588	0.250289	6.40159	8.05784	5.91451	5.27114	6.41127	0.595675	2.36368	1.37964	1.46623	0.957724	1.54182	0.295612	1.06617	1.21284	2.07997
	52.5	4.70523	5.06644	4.0891	3.78439	4.41129	0.290463	6.8164	4.0613	5.31507	5.18539	5.34454	0.565633	2.45122	1.22897	1.42792	1.00312	1.52781	0.319802	1.12174	1.17406	1.17003	0.97894	1.11119	0.0456579				4.70523	5.06644	4.0891	3.78439	4.41129	0.290463	6.17867	8.64241	5.9154	5.06086	6.44933	0.768971	2.45122	1.22897	1.42792	1.00312	1.52781	0.319802	1.01311	1.21169	2.18478
	53	4.86318	4.97137	3.97096	3.72398	4.38237	0.313694	6.85424	4.14123	5.37425	5.15866	5.38209	0.559534	2.38455	1.25175	1.22708	0.951583	1.45374	0.31764	1.13227	1.2359	1.11735	1.10908	1.14865	0.0294768				4.86318	4.97137	3.97096	3.72398	4.38237	0.313694	6.6847	8.25329	6.13624	4.95271	6.50673	0.685225	2.38455	1.25175	1.22708	0.951583	1.45374	0.31764	1.1023	1.20019	2.04615
	53.5	4.80155	5.16597	3.94311	3.77843	4.42227	0.3343	6.70267	4.23417	5.33665	5.06083	5.33358	0.512959	2.3257	1.47061	1.5964	0.969625	1.59058	0.279941	1.28947	0.980446	1.03504	0.978352	1.07083	0.0740519				4.80155	5.16597	3.94311	3.77843	4.42227	0.3343	6.6211	8.42136	6.36271	5.09672	6.62547	0.685038	2.3257	1.47061	1.5964	0.969625	1.59058	0.279941	0.914818	1.30694	2.09594
	54	4.82259	4.84358	3.81921	3.87998	4.34134	0.284211	6.98868	3.91262	5.35147	5.01246	5.31631	0.636444	2.284	1.23157	1.32506	1.09872	1.48484	0.270403	1.15317	1.13298	1.13938	1.02357	1.11227	0.0298657				4.82259	4.84358	3.81921	3.87998	4.34134	0.284211	6.78965	8.05366	6.25261	5.25788	6.58845	0.582418	2.284	1.23157	1.32506	1.09872	1.48484	0.270403	0.935673	1.2001	2.07415
	54.5	4.60672	5.2607	3.86816	3.69823	4.35845	0.359625	6.28314	4.1894	5.55536	4.91674	5.23616	0.446821	2.49337	1.36338	1.32191	1.05434	1.55825	0.319141	1.23148	1.26773	1.15662	1.15328	1.20228	0.028317				4.60672	5.2607	3.86816	3.69823	4.35845	0.359625	7.36401	7.56709	6.12654	4.93609	6.49844	0.61036	2.49337	1.36338	1.32191	1.05434	1.55825	0.319141	0.957722	1.23449	2.01623
	55	4.97952	4.95755	3.76302	3.92574	4.40646	0.326241	6.27745	4.07779	5.48288	5.17755	5.25392	0.455443	2.42805	1.39752	1.368	1.02856	1.55553	0.302645	1.26227	1.31163	1.05705	1.07316	1.17603	0.0649127				4.97952	4.95755	3.76302	3.92574	4.40646	0.326241	7.04533	8.04699	6.45335	4.82156	6.59181	0.675536	2.42805	1.39752	1.368	1.02856	1.55553	0.302645	1.07093	1.22014	1.89329
	55.5	4.838	5.05871	3.75958	3.81026	4.36664	0.339022	6.57677	4.34263	5.39898	4.81833	5.28418	0.481966	2.13958	1.47164	1.23866	0.825965	1.41896	0.274807	1.18602	1.08915	1.10441	1.14083	1.1301	0.0215614				4.838	5.05871	3.75958	3.81026	4.36664	0.339022	6.60561	8.44713	6.41938	4.74551	6.55441	0.756932	2.13958	1.47164	1.23866	0.825965	1.41896	0.274807	0.901665	1.25367	2.15066
	56	4.88352	4.88935	3.41537	3.80718	4.24886	0.376698	6.44398	4.26074	5.39148	5.2784	5.34365	0.446279	2.36412	1.38668	1.2896	1.02414	1.51614	0.292861	1.40741	1.11848	1.06567	1.20257	1.19853	0.0751133				4.88352	4.88935	3.41537	3.80718	4.24886	0.376698	6.13462	8.16885	6.54691	4.86908	6.42986	0.680746	2.36412	1.38668	1.2896	1.02414	1.51614	0.292861	1.00773	1.26751	2.08014
	56.5	4.51715	5.05348	3.78295	3.87507	4.30716	0.297572	6.07679	4.18115	5.21106	5.1775	5.16163	0.387465	2.25175	1.7023	1.32773	0.988392	1.56754	0.270682	1.03612	1.17868	1.15848	1.10014	1.11835	0.032072				4.51715	5.05348	3.78295	3.87507	4.30716	0.297572	6.58012	8.79054	6.34983	4.76553	6.62151	0.827892	2.25175	1.7023	1.32773	0.988392	1.56754	0.270682	0.883553	1.30187	2.02362
	57	4.5125	5.05361	3.62313	3.79094	4.24505	0.331449	6.3046	4.25584	5.14968	5.34336	5.26337	0.420179	2.29134	2.07372	1.34475	1.01098	1.6802	0.301211	1.04008	1.21844	1.09425	1.10923	1.1155	0.0373905				4.5125	5.05361	3.62313	3.79094	4.24505	0.331449	6.17436	8.4684	6.35416	4.7443	6.43531	0.767444	2.29134	2.07372	1.34475	1.01098	1.6802	0.301211	0.962672	1.14751	2.04007
	57.5	4.72492	5.17509	3.66669	3.85874	4.35636	0.357003	5.95941	4.31992	5.74866	4.98748	5.25387	0.374815	2.32043	2.12562	1.42438	0.968007	1.70961	0.313248	1.29528	1.06807	1.00781	1.10989	1.12026	0.0619871				4.72492	5.17509	3.66669	3.85874	4.35636	0.357003	6.17553	8.21549	6.70034	4.81407	6.47636	0.702878	2.32043	2.12562	1.42438	0.968007	1.70961	0.313248	0.94911	1.16296	2.04238
	58	4.6452	5.2554	3.6243	3.86394	4.34721	0.373023	6.17242	4.26465	5.4299	5.20224	5.2673	0.393193	2.08529	1.95814	1.48112	1.08515	1.65242	0.229489	1.1716	1.27246	1.14818	1.06816	1.1651	0.0420831				4.6452	5.2554	3.6243	3.86394	4.34721	0.373023	6.07287	8.60978	6.49162	4.81797	6.49806	0.788609	2.08529	1.95814	1.48112	1.08515	1.65242	0.229489	1.00412	1.12758	1.90139
	58.5	4.55592	5.09435	3.57802	3.80833	4.25915	0.347947	5.82407	4.24392	5.60111	5.34164	5.25269	0.350405	2.38415	2.0816	1.35312	0.944481	1.69084	0.329708	1.24408	1.20292	1.02665	1.01741	1.12277	0.0587948				4.55592	5.09435	3.57802	3.80833	4.25915	0.347947	5.77926	8.52619	6.31202	4.92042	6.38447	0.769304	2.38415	2.0816	1.35312	0.944481	1.69084	0.329708	0.972133	1.21599	1.92365
	59	4.48798	5.1055	3.71319	3.67349	4.24504	0.342655	6.13623	4.1937	5.50249	5.11954	5.23799	0.406342	2.42028	2.09782	1.4334	0.997526	1.73726	0.320944	1.19553	1.29482	1.10856	1.11622	1.17878	0.0433889				4.48798	5.1055	3.71319	3.67349	4.24504	0.342655	5.91831	8.80381	6.76264	4.87466	6.58985	0.832882	2.42028	2.09782	1.4334	0.997526	1.73726	0.320944	1.06683	1.18653	1.90638
	59.5	4.20474	5.27337	3.7507	3.732	4.2402	0.361313	5.98846	3.86884	5.72753	5.03371	5.15464	0.473584	2.20929	2.31883	1.50419	0.871918	1.72606	0.337105	1.09874	1.15146	1.1184	1.00383	1.09311	0.0316854				4.20474	5.27337	3.7507	3.732	4.2402	0.361313	5.77469	8.46953	6.45997	4.86045	6.39116	0.766347	2.20929	2.31883	1.50419	0.871918	1.72606	0.337105	0.974435	1.22389	1.66268
	60	4.44058	5.37082	3.58244	3.62972	4.25589	0.420595	6.14772	4.29688	5.73159	5.12259	5.32469	0.402098	2.10533	2.12469	1.48244	1.00443	1.67922	0.26989	1.2751	1.11884	1.04873	0.972426	1.10377	0.064461				4.44058	5.37082	3.58244	3.62972	4.25589	0.420595	5.95891	8.75097	6.46421	4.87488	6.51224	0.816565	2.10533	2.12469	1.48244	1.00443	1.67922	0.26989	0.949793	1.29333	1.48549
	60.5	4.44058	5.37082	3.58244	3.62972	4.25589	0.420595	6.14772	4.29688	5.73159	5.12259	5.32469	0.402098	2.10533	2.12469	1.48244	1.00443	1.67922	0.26989	1.2751	1.11884	1.04873	0.972426	1.10377	0.064461				4.44058	5.37082	3.58244	3.62972	4.25589	0.420595	5.95891	8.75097	6.46421	4.87488	6.51224	0.816565	2.10533	2.12469	1.48244	1.00443	1.67922	0.26989	0.949793	1.29333	1.48549
[truncated: 25 more columns]

[truncated: 5 more sheets: S4B, S4C, S4D, S5A, S5B]
