# Supplementary material for: Farnesyl pyrophosphate is a new danger signal inducing acute cell death
Source: PLoS Biol. 2021 Apr 26;19(4):e3001134. doi: 10.1371/journal.pbio.3001134 (PMC8075202; doi:10.1371/journal.pbio.3001134)
Supplement: S3 Data — (ZIP) [file pbio.3001134.s012.zip]

Archive with 17 entries (13 files):
- Figure 1D/
- Figure 1D/60 ugml FPP.fcs
- Figure 1D/Control.fcs
- Figure 3C/
- Figure 3C/0 fpp.fcs
- Figure 3C/12 ugml fpp.fcs
- Figure 3C/6ugml fpp.fcs
- FIgure 3D/
- FIgure 3D/0 fpp.fcs
- FIgure 3D/12 ugml fpp.fcs
- FIgure 3D/6 ugml fpp.fcs
- Figure 4E/
- Figure 4E/saline FPP Ca2.fcs
- Figure 4E/saline no treatment.fcs
- Figure 4E/saline only calcium.fcs
- Figure 4E/saline only FPP.fcs
- gating strategy.docx
