# Supplementary material for: Farnesyl pyrophosphate is a new danger signal inducing acute cell death
Source: PLoS Biol. 2021 Apr 26;19(4):e3001134. doi: 10.1371/journal.pbio.3001134 (PMC8075202; doi:10.1371/journal.pbio.3001134)
Supplement: S4 Data — (ZIPX) [file pbio.3001134.s013.zipx]

Archive with 3 entries (2 files):
- Figure 4F/
- Figure 4F/A01 30ugml FPP Ca.fcs
- Figure 4F/A03 only 30ugml FPP.fcs
