# Supplementary material for: Farnesyl pyrophosphate is a new danger signal inducing acute cell death
Source: PLoS Biol. 2021 Apr 26;19(4):e3001134. doi: 10.1371/journal.pbio.3001134 (PMC8075202; doi:10.1371/journal.pbio.3001134)
Supplement: S5 Data — (ZIPX) [file pbio.3001134.s014.zipx]

Archive with 28 entries (27 files):
- Figure S1C/
- Figure S1C/Bcl2 0 FPP-2.fcs
- Figure S1C/Bcl2 0 FPP-3.fcs
- Figure S1C/Bcl2 0 FPP.fcs
- Figure S1C/Bcl2 12ugml FPP-2.fcs
- Figure S1C/Bcl2 12ugml FPP-3.fcs
- Figure S1C/Bcl2 12ugml FPP-4.fcs
- Figure S1C/Bcl2 12ugml FPP-5.fcs
- Figure S1C/Bcl2 12ugml FPP.fcs
- Figure S1C/Bcl2 30ugml FPP-2.fcs
- Figure S1C/Bcl2 30ugml FPP-3.fcs
- Figure S1C/Bcl2 30ugml FPP-4.fcs
- Figure S1C/Bcl2 30ugml FPP-5.fcs
- Figure S1C/Bcl2 30ugml FPP.fcs
- Figure S1C/Control 0 FPP-3.fcs
- Figure S1C/Control 0 FPP-4.fcs
- Figure S1C/Control 0 FPP.fcs
- Figure S1C/Control 0FPP-2.fcs
- Figure S1C/Control 12ugml FPP-2.fcs
- Figure S1C/Control 12ugml FPP-3.fcs
- Figure S1C/Control 12ugml FPP-4.fcs
- Figure S1C/Control 12ugml FPP-5.fcs
- Figure S1C/Control 12ugml FPP.fcs
- Figure S1C/Control 30ugml FPP-2.fcs
- Figure S1C/Control 30ugml FPP-3.fcs
- Figure S1C/Control 30ugml FPP-4.fcs
- Figure S1C/Control 30ugml FPP-5.fcs
- Figure S1C/Control 30ugml FPP.fcs
